# Supplementary material for: Crystal structures of three 4-substituted-2,2′-bipyridines synthesized by Sonogashira and Suzuki–Miyaura cross-coupling reactions
Source: Acta Crystallogr E Crystallogr Commun. 2017 Mar 31;73(Pt 4):610–5. doi: 10.1107/S2056989017004662 (PMC5382633; doi:10.1107/S2056989017004662)
Supplement: Supplementary file 1 [file e-73-00610-sup1.cif]

##############################################################################
#                                                                            #
# This CIF contains the data in a paper accepted for publication in          #
# Acta Crystallographica Section E. It conforms to the requirements of       #
# Notes for Authors for Acta Crystallographica Section E, and has been       #
# peer reviewed under the auspices of the IUCr Commission on Journals.       #
#                                                                            #
# Full details of the Crystallographic Information File format               #
# are given in the paper "The Crystallographic Information File (CIF):       #
# a New Standard Archive File for Crystallography" by S. R. Hall, F. H.      #
# Allen and I. D. Brown [Acta Cryst. (1991), A47, 655-685].                  #
#                                                                            #
# The current version of the core CIF dictionary is obtainable from          #
# ftp://ftp.iucr.org/pub/cif_core.dic.                                       #
#                                                                            #
# Software is freely available for graphical display of the structure(s)     #
# in this CIF. For information consult the CIF software page                 #
# http://www.iucr.org/resources/cif/software.                                #
#                                                                            #
# This file may be used for bona fide research purposes within the           #
# scientific community so long as proper attribution is given to the journal # 
# article from which it was obtained.                                        #
#                                                                            #
##############################################################################
data_global
_audit_creation_method
;
Olex2 1.2
(compiled 2014.03.20 svn.r2914 for OlexSys, GUI svn.r4816)
;
_journal_date_recd_electronic     2017-03-03
_journal_date_accepted     2017-03-24
_journal_name_full     'Acta Crystallographica, Section E'
_journal_year     2017
_journal_volume     73
_journal_issue      4
_journal_page_first     610
_journal_page_last     615
_journal_paper_category     GO
_journal_paper_doi     10.1107/S2056989017004662
_journal_coeditor_code     ZS2378
_publ_contact_author_name     'Luc Van Meervelt'
_publ_contact_author_address
;
Department of Chemistry
KU Leuven
Biomolecular Architecture, Celestijnenlaan 200F
Leuven (Heverlee)
B-3001
Belgium
;
_publ_contact_author_email     'luc.vanmeervelt@kuleuven.be'
_publ_contact_author_fax     ?
_publ_contact_author_phone     '+32-16-327609'
_publ_section_title
;
Crystal structures of three 4-substituted-2,2'-bipyridines synthesized by
Sonogashira and Suzuki--Miyaura cross-coupling reactions
;
loop_
    _publ_author_name
    _publ_author_footnote
    _publ_author_address
    'Luong Thi Thu, Thuy' .
;
Department of Chemistry
Hanoi National University of Education
136 Xuan Thuy
Cau Giay
Hanoi
Vietnam
;
    'Nguyen Bich, Ngan' .
;
Department of Chemistry
Hanoi National University of Education
136 Xuan Thuy
Cau Giay
Hanoi
Vietnam
;
    'Nguyen, Hien' .
;
Department of Chemistry
Hanoi National University of Education
136 Xuan Thuy
Cau Giay
Hanoi
Vietnam
;
    'Van Meervelt, Luc' .
;
Department of Chemistry
KU Leuven
Biomolecular Architecture, Celestijnenlaan 200F
Leuven (Heverlee)
B-3001
Belgium
;
_publ_section_synopsis
;
In the crystal structures of three 4-substituted-2,2'-bipyridines prepared
using facile synthetic procedures, two novel 4-alkynyl-2,2-bipyridines
<i>via</i> the Sonogashira cross-coupling reaction and one
4-aryl-2,2'-bipyridine <i>via</i> the Suzuki--Miyaura cross-coupling reaction,
the planar 4-alkynyl-substituted derivatives are in contrast to the non-planar
4-aryl derivative.
;
data_II
_audit_creation_method
;
Olex2 1.2
(compiled 2016.11.30 svn.r3356 for OlexSys, GUI svn.r5269)
;
_chemical_name_systematic
;
4-[2-(Pyridin-3-yl)ethynyl]-2,2'-bipyridine
;
_chemical_name_common     ?
_chemical_formula_moiety     'C17 H11 N3'
_chemical_formula_sum     'C17 H11 N3'
_chemical_formula_iupac     'C17 H11 N3'
_chemical_formula_weight     257.29
_chemical_melting_point     ?
_shelx_space_group_comment
;
The symmetry employed for this shelxl refinement is uniquely defined
by the following loop, which should always be used as a source of
symmetry information in preference to the above space-group names.
They are only intended as comments.
;
_space_group_crystal_system     monoclinic
_space_group_name_H-M_alt     'P 1 21/c 1'
_space_group_name_Hall     '-P 2ybc'
loop_
    _space_group_symop_operation_xyz
    'x, y, z'
    '-x, y+1/2, -z+1/2'
    '-x, -y, -z'
    'x, -y-1/2, z-1/2'
_cell_length_a     3.7436(3)
_cell_length_b     34.146(3)
_cell_length_c     10.7528(9)
_cell_angle_alpha     90
_cell_angle_beta     94.799(8)
_cell_angle_gamma     90
_cell_volume     1369.7(2)
_cell_formula_units_Z     4
_cell_measurement_reflns_used     1697
_cell_measurement_theta_min     3.5340
_cell_measurement_theta_max     28.6940
_cell_measurement_temperature     100(2)
_exptl_crystal_description     needle
_exptl_crystal_colour     colourless
_exptl_crystal_size_max     0.40
_exptl_crystal_size_mid     0.10
_exptl_crystal_size_min     0.10
_exptl_crystal_density_diffrn     1.248
_exptl_crystal_density_meas     ?
_exptl_crystal_density_method     'not measured'
_exptl_crystal_F_000     536
_exptl_absorpt_coefficient_mu     0.076
_exptl_absorpt_correction_type     multi-scan
_exptl_absorpt_process_details
;
(CrysAlis PRO; Rigaku OD, 2015)
;
_shelx_estimated_absorpt_T_min     0.970
_shelx_estimated_absorpt_T_max     0.992
_exptl_absorpt_correction_T_min     0.695
_exptl_absorpt_correction_T_max     1.000
_diffrn_ambient_temperature     100.0
_diffrn_radiation_type     MoK\a
_diffrn_radiation_wavelength     0.71073
_diffrn_measurement_device_type
;
Agilent SuperNova (single source at offset, Eos detector)
;
_diffrn_measurement_method     '\w scans'
_diffrn_detector_area_resol_mean     15.9631
_diffrn_reflns_number     4235
_diffrn_reflns_av_R_equivalents     0.0217
_diffrn_reflns_theta_min     3.051
_diffrn_reflns_theta_max     23.248
_diffrn_reflns_theta_full     23.248
_diffrn_measured_fraction_theta_max     0.986
_diffrn_measured_fraction_theta_full     0.986
_diffrn_reflns_limit_h_min     -4
_diffrn_reflns_limit_h_max     4
_diffrn_reflns_limit_k_min     -37
_diffrn_reflns_limit_k_max     33
_diffrn_reflns_limit_l_min     -11
_diffrn_reflns_limit_l_max     11
loop_
    _refln_index_h
    _refln_index_k
    _refln_index_l
    _refln_F_squared_meas
    0 0 2 28715.1
    0 0 -2 28971.8
    0 0 3 18.3368
    0 0 -3 16.8384
    0 0 -4 55188.6
    0 0 4 55279.7
    0 0 4 55245.6
    0 0 5 20.1677
    0 0 5 25.798
    0 0 -5 31.8772
    0 0 6 28269.5
    0 0 7 345.457
    0 0 8 3042.63
    0 0 9 27.7914
    0 0 10 485.761
    0 0 11 179.285
    0 0 12 654.531
    0 0 13 439.435
    0 -1 2 25963
    0 -1 2 26331.5
    0 -1 -2 26456
    0 1 2 26558.1
    0 -1 3 932.975
    0 1 3 992.482
    0 -1 -3 928.074
    0 -1 3 1040.29
    0 -1 -4 4328.75
    0 1 4 4139.93
    0 -1 4 4053.08
    0 -1 4 4287.7
    0 -1 -5 4099.67
    0 1 5 4327.75
    0 1 5 4275.68
    0 -1 5 4156.89
    0 1 6 17047.3
    0 -1 6 17506.4
    0 -1 -6 16178
    0 -1 7 1549.9
    0 1 7 1594.58
    0 1 8 171.564
    0 -1 8 136.611
    0 1 9 839.489
    0 -1 9 799.559
    0 -1 10 107.41
    0 -1 10 39.9474
    0 1 10 83.7014
    0 -1 11 181.448
    0 1 11 215.017
    0 -1 12 33.3663
    0 1 12 -18.0871
    0 1 13 -23.153
    0 -1 13 83.7124
    0 -2 2 28575.7
    0 -2 -2 28424.8
    0 -2 2 28894.8
    0 2 2 28843.3
    0 2 3 8838.73
    0 -2 3 8578.45
    0 -2 3 8181.35
    0 -2 -3 8531.4
    0 -2 4 4045.55
    0 -2 4 3996.12
    0 2 4 4139.38
    0 -2 -4 4201.13
    0 -2 5 4.89335
    0 2 5 -48.6246
    0 -2 -5 0.41138
    0 2 6 5057.47
    0 -2 6 5179.48
    0 -2 -6 4748.09
    0 -2 7 48.8698
    0 2 7 109.538
    0 -2 -7 157.548
    0 2 8 910.957
    0 -2 8 892.981
    0 -2 9 288.353
    0 -2 9 275.465
    0 2 9 249.647
    0 -2 10 872.74
    0 -2 10 712.182
    0 -2 11 1084.08
    0 2 12 546.258
    0 -2 12 580.862
    0 2 13 42.2809
    0 -2 13 10.5358
    0 2 14 196.667
    0 -3 2 2042.64
    0 3 2 1986.75
    0 -3 2 2008.53
    0 3 -2 1955.75
    0 -3 -2 2014.9
    0 -3 2 1931.84
    0 -3 3 14171.7
    0 -3 3 14008.4
    0 3 3 14330.5
    0 -3 3 14313.6
    0 -3 -3 14079.3
    0 -3 3 14149.9
    0 -3 4 1436.33
    0 -3 4 1357.11
    0 -3 -4 1440.74
    0 -3 4 1456.22
    0 3 4 1451.87
    0 3 5 4834.3
    0 -3 -5 4819.29
    0 -3 5 4909.03
    0 -3 5 4797.57
    0 -3 6 4861.46
    0 -3 -6 4566.44
    0 3 6 4804.72
    0 -3 7 2551.34
    0 -3 -7 2618
    0 -3 7 2559.27
    0 3 7 2595.85
    0 -3 8 85.6021
    0 -3 -8 59.9381
    0 3 8 88.4928
    0 -3 8 103.594
    0 -3 9 60.6592
    0 3 9 47.0183
    0 -3 9 4.66774
    0 -3 10 408.719
    0 -3 10 640.948
    0 -3 11 160.556
    0 3 12 420.746
    0 -3 12 572.06
    0 -3 13 400.939
    0 3 13 660.339
    0 3 14 470.212
    0 -4 -1 7866.84
    0 -4 1 7385.27
    0 4 -2 104975
    0 4 2 106220
    0 4 -2 103454
    0 -4 -2 102080
    0 -4 2 101102
    0 4 -2 101950
    0 -4 2 102336
    0 -4 2 102726
    0 -4 -3 8641.04
    0 4 3 8910.53
    0 -4 3 8472.94
    0 -4 3 8611.04
    0 -4 3 8538.42
    0 -4 4 8887.17
    0 4 4 9137.05
    0 -4 4 9273.41
    0 -4 -4 8809.67
    0 -4 4 9001.29
    0 -4 4 9008.88
    0 -4 -5 1101.7
    0 -4 5 1078.72
    0 -4 5 979.616
    0 -4 5 962.102
    0 4 5 1049.88
    0 -4 -6 19010.1
    0 -4 6 19450.5
    0 -4 6 19865.6
    0 -4 7 5545.46
    0 -4 7 5283.35
    0 -4 -7 4973.24
    0 4 7 5479.09
    0 4 8 994.779
    0 -4 -8 952.911
    0 -4 8 1054.59
    0 -4 8 906.421
    0 -4 9 1174.04
    0 4 9 1160.95
    0 -4 9 1061.13
    0 -4 10 1498.08
    0 -4 10 1702.95
    0 -4 11 5624.57
    0 -4 12 887.633
    0 4 13 140.888
    0 4 14 99.603
    0 -5 0 41.9684
    0 -5 1 8040.63
    0 5 -1 8114.44
    0 -5 -1 8602.73
    0 5 1 8665.63
    0 5 -2 84.7059
    0 -5 2 48.0556
    0 5 2 60.0236
    0 -5 2 72.509
    0 5 -2 64.2086
    0 5 -2 42.4057
    0 -5 -2 35.8424
    0 -5 2 61.1923
    0 -5 3 64.3666
    0 -5 -3 100.057
    0 5 3 88.8723
    0 -5 3 92.5103
    0 -5 3 100.184
    0 5 4 2398.97
    0 -5 4 2312.62
    0 -5 4 2230.61
    0 -5 4 2354.03
    0 -5 -4 2256.79
    0 -5 4 2350.69
    0 5 5 34.7137
    0 -5 5 5.05552
    0 -5 5 23.7118
    0 -5 5 32.6172
    0 -5 -5 11.2291
    0 -5 -6 1016.51
    0 -5 6 1135.73
    0 -5 6 1039.55
    0 -5 -7 1178.27
    0 -5 7 1283.49
    0 -5 7 1197.72
    0 5 7 1279.43
    0 -5 8 214.998
    0 5 8 265.23
    0 -5 -8 226.037
    0 -5 8 269.755
    0 -5 -9 253.543
    0 -5 9 98.9716
    0 5 9 229.005
    0 -5 9 249.642
    0 -5 10 203.488
    0 -5 10 93.2721
    0 -5 11 34.0492
    0 -5 12 160.069
    0 5 13 78.9985
    0 5 14 209.379
    0 -6 0 2179.01
    0 6 0 2031.07
    0 6 -1 2454.26
    0 -6 1 2424.83
    0 -6 -1 2508.09
    0 6 1 2507.56
    0 6 -2 909.386
    0 6 2 880.161
    0 6 -2 875.376
    0 6 -2 904.978
    0 -6 -2 868.142
    0 6 2 928.308
    0 -6 2 874.674
    0 6 -3 49.2078
    0 6 -3 53.199
    0 -6 3 47.6625
    0 6 -3 46.3539
    0 6 3 26.6183
    0 -6 3 59.001
    0 -6 -3 37.5649
    0 -6 3 57.8665
    0 -6 -4 9458.75
    0 -6 4 9520.5
    0 6 4 9798.25
    0 -6 4 9335.93
    0 -6 4 9342.23
    0 -6 5 2860.95
    0 -6 5 2635.6
    0 -6 -5 2829.55
    0 -6 5 2787.26
    0 6 5 2799.93
    0 -6 6 1230.84
    0 -6 6 1588.75
    0 -6 -6 1330.7
    0 -6 7 445.158
    0 -6 -7 449.229
    0 -6 7 504.062
    0 6 8 121.888
    0 -6 8 114.308
    0 -6 -8 156.241
    0 -6 8 71.4243
    0 6 9 2958.64
    0 -6 9 2571.85
    0 -6 9 2880.77
    0 -6 -9 2747.33
    0 -6 10 720.755
    0 -6 10 1138.38
    0 -6 11 53.7349
    0 -6 12 266.881
    0 6 14 661.482
    0 7 0 297.562
    0 -7 0 470.467
    0 7 1 37749.8
    0 -7 -1 37385.6
    0 -7 1 38246.4
    0 7 -1 38474.4
    0 -7 -2 4944.64
    0 7 -2 4597.95
    0 7 -2 4904.98
    0 7 2 4595.42
    0 -7 2 4541.72
    0 7 -2 4528.35
    0 -7 3 34722.3
    0 7 -3 35567.2
    0 7 -3 35402.5
    0 -7 3 34390.1
    0 -7 3 34428.1
    0 7 -3 34766.6
    0 7 3 35834.7
    0 -7 -3 34923
    0 7 4 380.016
    0 -7 -4 401.379
    0 -7 4 392.246
    0 -7 4 348.458
    0 -7 4 372.579
    0 7 5 73.0858
    0 -7 -5 147.65
    0 -7 5 77.0561
    0 -7 5 43.5621
    0 -7 5 70.2539
    0 -7 -6 5439.29
    0 -7 6 5770.18
    0 -7 6 5924.25
    0 -7 -7 664.433
    0 -7 7 724.932
    0 -7 7 404.831
    0 7 8 9043.93
    0 -7 8 8887.47
    0 -7 8 8987.38
    0 -7 -8 8980.98
    0 -7 9 2546.26
    0 7 9 2755.83
    0 -7 9 2688.29
    0 -7 -9 2280.2
    0 -7 10 9053.55
    0 -7 -10 9382.54
    0 -7 10 9210.64
    0 -7 11 1019.21
    0 -7 11 815.216
    0 -7 12 2061.9
    0 7 14 440.792
    0 -8 0 9615.9
    0 8 0 9743.92
    0 -8 -1 4695.13
    0 8 1 4533.73
    0 -8 1 4677.02
    0 8 -1 4917.26
    0 -8 2 2019.88
    0 8 2 1955.98
    0 -8 -2 1992.15
    0 8 -2 1929.15
    0 8 -2 1967.73
    0 8 -3 8392.24
    0 8 -3 7952.28
    0 -8 -3 7838.86
    0 8 -3 8371.22
    0 -8 3 8153.66
    0 8 3 8160.53
    0 8 3 8425.04
    0 -8 4 29.6143
    0 8 4 64.54
    0 -8 -4 75.0817
    0 -8 4 95.5507
    0 -8 4 48.5964
    0 -8 -5 201.141
    0 -8 5 240.383
    0 -8 5 216.77
    0 -8 5 215.393
    0 -8 6 19.2309
    0 -8 6 59.5945
    0 -8 -6 22.6974
    0 -8 7 92.7446
    0 -8 7 100.295
    0 -8 -7 108.739
    0 -8 -8 8304.34
    0 -8 8 8623.38
    0 8 8 8225.8
    0 -8 8 8335.69
    0 -8 -9 77.4072
    0 -8 9 52.301
    0 -8 10 4181.7
    0 -8 -10 3626.06
    0 -8 10 4068.09
    0 -8 11 114.386
    0 -8 11 250.557
    0 8 14 207.262
    0 9 0 33.8278
    0 -9 0 118.347
    0 -9 -1 10095.6
    0 9 1 9588.36
    0 9 -1 9497.63
    0 -9 1 9999.26
    0 -9 2 1892.01
    0 9 2 1985.11
    0 9 -2 2025.92
    0 -9 -2 1837.22
    0 -9 -3 3802.99
    0 -9 3 3568.97
    0 9 -3 3625.1
    0 9 3 3809.67
    0 9 -3 3869.85
    0 9 -3 3710.38
    0 9 3 3534.76
    0 9 4 4424.79
    0 9 4 4151.35
    0 -9 4 4116.44
    0 -9 4 4089.31
    0 9 -4 4277.73
    0 -9 -4 4183.35
    0 9 -4 4148.5
    0 -9 5 3664.21
    0 -9 5 3546.19
    0 -9 -5 3714.77
    0 -9 5 3847.31
    0 -9 6 445.037
    0 -9 6 624.429
    0 -9 -6 541.599
    0 -9 7 2983.9
    0 -9 -7 2953.41
    0 -9 7 3285.97
    0 -9 8 2382.67
    0 9 8 2232.39
    0 -9 -8 2469.77
    0 -9 8 2481.04
    0 -9 9 11335.9
    0 -9 9 11630
    0 -9 -9 10987.2
    0 -9 10 1723.43
    0 -9 10 1360.59
    0 -9 11 615.039
    0 -9 11 429.919
    0 -10 0 12902.6
    0 10 0 12948.7
    0 10 1 385.14
    0 -10 -1 604.98
    0 10 -1 705.046
    0 -10 1 654.868
    0 10 2 12973.4
    0 -10 2 12827.6
    0 10 -2 13291.8
    0 -10 -2 13083.8
    0 -10 -2 12466.8
    0 -10 -3 21012.3
    0 10 -3 21067.7
    0 10 -3 20736.3
    0 10 -3 20705.8
    0 -10 3 20693.2
    0 10 3 20207.5
    0 -10 -4 123.144
    0 10 4 128.696
    0 10 -4 107.162
    0 10 -4 126.145
    0 10 4 94.8364
    0 -10 4 144.743
    0 -10 5 1055.59
    0 10 5 903.459
    0 -10 5 993.672
    0 -10 -5 934.509
    0 -10 -6 59.0928
    0 -10 6 44.4952
    0 -10 6 119.355
    0 -10 -7 923.762
    0 -10 7 975.617
    0 -10 7 939.611
    0 -10 -8 504.194
    0 -10 8 556.308
    0 -10 8 603.394
    0 -10 9 121.275
    0 -10 9 1069.36
    0 -10 10 6229.13
    0 -10 -10 6139.24
    0 -10 10 6444.52
    0 -10 11 175.332
    0 -10 11 183.153
    0 -10 -11 37.2506
    0 11 0 46.5658
    0 -11 0 111.371
    0 11 -1 25642.3
    0 -11 -1 25509.1
    0 -11 1 25580.1
    0 11 1 25467.5
    0 -11 -2 75.5957
    0 -11 2 115.078
    0 11 2 118.574
    0 11 -2 140.184
    0 -11 -3 13567
    0 -11 3 13239.3
    0 11 -3 13812
    0 11 3 13819
    0 11 -3 13008.2
    0 11 -3 13352.3
    0 11 -4 6381.95
    0 11 -4 6547.46
    0 11 4 6697.95
    0 -11 -4 6644.26
    0 -11 4 6509.55
    0 11 4 6660.95
    0 11 5 15735.6
    0 -11 5 15813.7
    0 -11 5 15320.1
    0 -11 -5 15620.6
    0 -11 -6 586.287
    0 -11 6 568.885
    0 -11 6 621.853
    0 11 6 588.857
    0 -11 -7 4336.53
    0 11 7 4073.73
    0 -11 7 4520.74
    0 -11 7 4732.87
    0 -11 8 6653.17
    0 -11 8 6158.31
    0 11 8 5672.38
    0 -11 -8 5957.19
    0 -11 9 27802.7
    0 -11 -9 25754
    0 -11 9 26442.9
    0 -11 10 12208.6
    0 -11 -10 13262.5
    0 -11 10 13042.1
    0 -11 11 197.624
    0 -11 11 168.785
    0 -11 -11 292.914
    0 -12 0 15570
    0 12 0 15672.6
    0 -12 -1 4152.97
    0 -12 1 3563.97
    0 12 -1 3832.24
    0 12 1 3620.92
    0 -12 2 89.5061
    0 12 -2 73.1176
    0 -12 -2 58.4998
    0 12 2 82.5386
    0 -12 -3 5974.43
    0 12 -3 6058.89
    0 -12 3 5984.09
    0 12 3 5670.45
    0 12 -3 5913.72
    0 12 -4 1238.38
    0 -12 4 1270.97
    0 12 4 1268.62
    0 12 -4 1295.41
    0 -12 -4 1456.59
    0 12 5 2271.18
    0 -12 5 2459.4
    0 -12 -5 2222.14
    0 -12 -6 4464.35
    0 12 6 3398.85
    0 -12 6 3873.95
    0 -12 -7 149.616
    0 -12 7 285.924
    0 12 7 105.91
    0 -12 8 3199.9
    0 -12 8 3316.15
    0 -12 -8 3142.58
    0 -12 -9 851.462
    0 -12 9 801.732
    0 -12 9 246.991
    0 -12 -10 2456.2
    0 -12 10 2626.96
    0 -12 10 2502.25
    0 -12 11 853.978
    0 -12 -11 1212.3
    0 13 0 88.9375
    0 -13 0 243.355
    0 -13 1 24232.2
    0 13 1 24166.8
    0 -13 -1 24198.3
    0 13 -1 25033.3
    0 -13 -2 900.679
    0 13 2 946.082
    0 -13 2 1004.35
    0 13 3 13010.3
    0 13 -3 12928
    0 -13 3 12903.8
    0 -13 -3 13126.2
    0 13 -4 13.9144
    0 13 4 76.1819
    0 13 -4 54.3494
    0 -13 4 86.198
    0 -13 -4 24.4236
    0 13 -5 637.729
    0 -13 5 708.296
    0 13 5 675.764
    0 -13 -5 584.497
    0 -13 -6 3689.78
    0 -13 6 3783.78
    0 13 6 3352.79
    0 13 7 13415.6
    0 -13 7 14548.5
    0 -13 -7 14378.7
    0 -13 8 29.9747
    0 -13 -8 1.23975
    0 -13 9 288.267
    0 -13 -9 204.292
    0 -13 -10 269.715
    0 -13 10 73.5396
    0 -13 10 177.563
    0 -13 -11 1810.43
    0 -13 11 1808.54
    0 -13 -12 717.415
    0 -14 0 142.816
    0 14 0 109.432
    0 -14 1 15002.3
    0 14 -1 14788.5
    0 14 1 14860.3
    0 -14 -1 14987.1
    0 -14 2 5972.01
    0 -14 -2 5430.56
    0 14 2 6032.02
    0 -14 3 13881.2
    0 -14 -3 13762.6
    0 14 -3 13615.2
    0 14 3 13892.7
    0 14 4 9305.87
    0 -14 4 8945.14
    0 14 -4 8795.37
    0 -14 -4 9060.78
    0 14 -4 9111.36
    0 14 -5 543.329
    0 14 5 630.892
    0 -14 -5 569.433
    0 -14 5 526.154
    0 -14 6 818.889
    0 -14 -6 655.867
    0 14 6 781.574
    0 14 7 1822.26
    0 -14 7 2420.3
    0 -14 -7 2970.81
    0 -14 8 197.356
    0 -14 -8 153.275
    0 -14 -9 806.119
    0 -14 9 906.833
    0 -14 -10 1686.75
    0 -14 10 1990.07
    0 -14 -11 465.384
    0 -14 11 256.907
    0 -14 -12 176.278
    0 15 0 76.1509
    0 -15 0 156.47
    0 -15 -1 4346.51
    0 15 1 4210.4
    0 -15 1 4164.89
    0 15 2 8328.15
    0 -15 2 8463.79
    0 -15 -2 8134.13
    0 -15 3 24074.9
    0 15 3 24448.1
    0 15 -3 23142.4
    0 -15 -3 23841.2
    0 -15 4 2523.02
    0 -15 -4 2452.41
    0 15 4 2389.59
    0 15 -4 2394.94
    0 15 -4 2392.71
    0 -15 5 504.977
    0 15 -5 444.003
    0 -15 -5 454.94
    0 15 -5 456.473
    0 15 5 521.234
    0 -15 6 7354.33
    0 -15 -6 7238.83
    0 15 6 7370.31
    0 -15 7 3589.74
    0 15 7 3078.05
    0 -15 -7 3381.48
    0 -15 8 236.594
    0 -15 -8 129.844
    0 -15 9 207.746
    0 -15 -9 183.242
    0 -15 10 219.318
    0 -15 -10 241.303
    0 -15 -11 2272.33
    0 -15 11 2318.11
    0 -15 -12 1016.14
    0 -16 0 12011
    0 16 1 2517.11
    0 -16 -1 2509.43
    0 -16 1 2585.58
    0 16 2 8766.61
    0 -16 2 9071.62
    0 -16 -2 8897.31
    0 -16 -3 139.368
    0 16 3 190.302
    0 -16 3 415.491
    0 16 -3 170.804
    0 16 -4 651.008
    0 -16 4 581.258
    0 -16 -4 626.24
    0 16 -4 619.211
    0 16 4 539.08
    0 -16 -5 677.292
    0 16 -5 649.183
    0 -16 5 650.042
    0 16 5 658.238
    0 16 -5 666.615
    0 16 6 729.55
    0 -16 -6 767.973
    0 -16 6 797.52
    0 -16 7 1191.38
    0 16 7 1086.7
    0 -16 -7 1077.02
    0 -16 -8 3663.77
    0 -16 8 3024.18
    0 -16 9 340.62
    0 -16 -9 715.058
    0 -16 -10 41.7635
    0 -16 10 133.904
    0 -16 -11 737.78
    0 -16 11 758.346
    0 -16 -12 1249.78
    0 -17 0 192.774
    0 -17 1 405.231
    0 -17 -1 496.223
    0 -17 -2 524.257
    0 -17 2 518.357
    0 17 2 290.826
    0 17 3 5043.4
    0 -17 -3 5167.61
    0 -17 3 5236.01
    0 -17 -4 -20.0453
    0 17 -4 -0.73879
    0 17 -4 -15.1118
    0 -17 4 4.59083
    0 17 4 11.6607
    0 -17 -5 23.9414
    0 17 -5 18.5604
    0 -17 5 8.70737
    0 17 5 11.1733
    0 17 -5 4.11847
    0 -17 6 253.514
    0 17 6 240.062
    0 -17 -6 106.23
    0 -17 7 692.15
    0 -17 -7 546.314
    0 -17 -8 18054.3
    0 -17 8 17197.6
    0 -17 9 9513.68
    0 -17 -9 9494.58
    0 -17 10 444.695
    0 -17 -10 564.042
    0 -17 11 360.266
    0 -17 -11 200.959
    0 -17 12 1139.63
    0 -18 0 8700.78
    0 -18 1 654.636
    0 -18 -1 633.172
    0 -18 2 13321
    0 -18 -2 13573
    0 -18 -3 5657.87
    0 -18 3 5863.15
    0 18 3 5672.74
    0 18 -4 1490.17
    0 18 -4 1239.37
    0 -18 -4 1425.53
    0 -18 4 1491.81
    0 18 4 1463.77
    0 -18 -5 481.934
    0 18 5 503.261
    0 18 -5 428.999
    0 -18 5 505.09
    0 18 -5 514.096
    0 18 -6 1174.43
    0 -18 -6 1323.02
    0 -18 6 1233.19
    0 18 6 1178.9
    0 -18 -7 21033.4
    0 -18 7 20555.3
    0 -18 8 15888
    0 -18 -8 16374.2
    0 -18 9 531.019
    0 -18 -9 604.975
    0 -18 -10 477.515
    0 -18 10 400.654
    0 -18 -11 113.744
    0 -18 11 112.066
    0 -18 12 3411.64
    0 -19 0 295.18
    0 -19 -1 164.687
    0 -19 1 88.6858
    0 -19 -2 1754.65
    0 -19 2 1762.15
    0 -19 3 76.9012
    0 -19 -3 -0.89282
    0 -19 -4 1540.4
    0 19 4 1564.8
    0 19 -4 1683.86
    0 -19 4 1595.43
    0 19 -4 1331.26
    0 19 -5 2537.35
    0 19 5 2610.03
    0 19 -5 2787.72
    0 -19 5 2744.21
    0 -19 -5 2627.49
    0 19 6 155.268
    0 -19 -6 148.925
    0 -19 6 267.246
    0 -19 -7 577.352
    0 -19 7 679.703
    0 -19 -8 6545.88
    0 -19 8 6941.81
    0 -19 9 2358.27
    0 -19 -9 2430.76
    0 -19 10 30.2827
    0 -19 -10 11.6674
    0 -19 11 1362.49
    0 -19 -11 1159.22
    0 -19 12 719.5
    0 -20 0 2950.58
    0 -20 1 787.416
    0 -20 -1 769.092
    0 -20 -2 128.94
    0 -20 2 149.831
    0 -20 -3 283.783
    0 -20 3 298.953
    0 20 -4 648.758
    0 -20 4 785.175
    0 20 -4 720.486
    0 -20 -4 756.544
    0 -20 -5 4414.84
    0 20 5 4223.77
    0 -20 5 4343.93
    0 20 -5 4406
    0 20 -5 4203.38
    0 20 6 694.351
    0 -20 -6 810.562
    0 -20 6 797.907
    0 -20 -7 25.7498
    0 -20 7 185.035
    0 -20 -8 272.642
    0 -20 8 210.465
    0 -20 9 1908.04
    0 -20 -9 1936.12
    0 -20 -10 -29.8824
    0 -20 10 64.0434
    0 -20 -11 250.464
    0 -20 11 104.857
    0 -20 12 136.33
    0 -21 0 137.826
    0 -21 -1 2274.03
    0 -21 1 2296.26
    0 -21 2 2150.95
    0 -21 -2 2331.93
    0 -21 -3 813.842
    0 -21 3 519.385
    0 -21 -4 375.334
    0 21 -4 405.591
    0 -21 4 435.946
    0 21 -5 482.927
    0 -21 5 543.753
    0 21 -5 355.639
    0 -21 -5 571.352
    0 -21 -6 2256.47
    0 -21 6 2401.23
    0 -21 7 6036.98
    0 -21 -7 5641.38
    0 -21 8 285.224
    0 -21 -8 222.1
    0 -21 -9 849.502
    0 -21 9 679.895
    0 -21 10 98.5684
    0 -21 -10 86.9891
    0 -21 11 927.495
    0 -21 -11 895.08
    0 -21 12 46.2025
    0 -22 0 9949.15
    0 -22 -1 5048.74
    0 -22 1 5257.55
    0 -22 2 472.747
    0 -22 -2 441.745
    0 -22 3 822.329
    0 -22 -4 50.8736
    0 22 -4 23.0584
    0 -22 4 82.2918
    0 -22 -5 5861.9
    0 -22 5 5708.09
    0 22 -5 6014.66
    0 -22 -6 475.222
    0 -22 6 420.296
    0 -22 7 518.043
    0 -22 -7 460.896
    0 -22 8 400.17
    0 -22 -8 333.874
    0 -22 -9 5375.94
    0 -22 9 5448.83
    0 -22 -10 144.247
    0 -22 10 67.4003
    0 -22 11 218.91
    0 -22 12 389.541
    0 -23 0 207.802
    0 -23 -1 148.891
    0 -23 1 135.471
    0 -23 2 88.4022
    0 -23 -2 46.9916
    0 -23 3 258.437
    0 23 -4 137.217
    0 -23 -4 184.766
    0 -23 4 152.109
    0 -23 5 138.797
    0 -23 -5 143.279
    0 23 -5 109.794
    0 -23 6 280.707
    0 -23 -6 152.257
    0 -23 7 702.026
    0 -23 -7 873.993
    0 -23 8 15.2335
    0 -23 -8 9.78559
    0 -23 9 141.585
    0 -23 -9 83.7766
    0 -23 10 89.1712
    0 -23 -10 285.98
    0 -23 11 300.893
    0 -23 12 625.456
    0 -24 0 4351.04
    0 -24 -1 2008.39
    0 -24 1 1989.35
    0 -24 -2 7695.94
    0 -24 2 8485.23
    0 -24 3 7728.76
    0 24 -4 76.2328
    0 -24 -4 137.154
    0 -24 4 192.125
    0 24 -5 2.25177
    0 -24 -5 47.7631
    0 -24 5 15.8636
    0 -24 6 215.537
    0 24 -6 228.594
    0 -24 -6 274.054
    0 -24 -7 6698.49
    0 -24 7 6747.69
    0 -24 8 315.258
    0 -24 -8 249.117
    0 -24 -9 1060.61
    0 -24 9 951.676
    0 -24 -10 -5.08049
    0 -24 10 53.3015
    0 -24 11 163.155
    0 -24 12 3300.75
    0 -25 0 203.672
    0 -25 1 269.615
    0 -25 -1 318.152
    0 -25 -2 389.98
    0 -25 2 414.946
    0 -25 3 3490.62
    0 -25 -4 2093.2
    0 -25 4 2034.26
    0 25 -4 2000.04
    0 25 -5 1869.82
    0 -25 5 1784.56
    0 -25 -5 1784.29
    0 25 -6 57.2156
    0 -25 -6 104.417
    0 -25 6 102.628
    0 -25 -7 122.646
    0 -25 7 168.07
    0 -25 -8 2850.2
    0 -25 8 2781.08
    0 -25 -9 2.05078
    0 -25 9 116.849
    0 -25 -10 -39.168
    0 -25 10 34.3635
    0 -25 11 104.274
    0 -25 12 1442.57
    0 -26 0 4733.67
    0 -26 1 2264.64
    0 -26 -1 2116.93
    0 -26 2 4880.99
    0 -26 -2 4558.24
    0 -26 3 1726.85
    0 26 -4 354.097
    0 -26 -4 519.448
    0 -26 4 435.005
    0 -26 5 73.3263
    0 26 -5 59.4207
    0 -26 -5 79.9657
    0 -26 -6 75.8699
    0 -26 6 16.9085
    0 26 -6 34.8815
    0 -26 7 764.858
    0 -26 -7 749.636
    0 -26 -8 329.22
    0 -26 8 376.498
    0 -26 -9 284.89
    0 -26 9 417.897
    0 -26 10 16.4986
    0 -26 11 88.4205
    0 -26 12 435.613
    0 -27 0 646.003
    0 -27 -1 2154.23
    0 -27 1 2414.32
    0 -27 2 17344.7
    0 -27 -2 17458.2
    0 -27 3 112.912
    0 -27 4 1523.11
    0 27 -4 1552.56
    0 -27 -4 1890.92
    0 -27 -5 255.938
    0 27 -5 369.786
    0 -27 5 297.595
    0 -27 6 2385.06
    0 -27 -6 2161.26
    0 -27 7 181.739
    0 -27 -7 132.639
    0 -27 -8 40.7474
    0 -27 8 81.1453
    0 -27 -9 375.984
    0 -27 9 345.359
    0 -27 10 320.45
    0 -27 11 593.802
    0 -28 0 30265.1
    0 -28 -1 8194.27
    0 -28 1 8658.86
    0 -28 2 3309.75
    0 -28 -2 3436.26
    0 -28 3 1658.59
    0 -28 -4 3071.27
    0 28 -4 2818.43
    0 -28 4 2860.34
    0 -28 5 1821.97
    0 -28 -5 2009.64
    0 -28 -6 646.525
    0 -28 6 550.883
    0 -28 -7 179.117
    0 -28 7 197.276
    0 -28 8 63.3029
    0 -28 -8 38.4524
    0 -28 -9 10.1716
    0 -28 9 47.6859
    0 -28 10 491.514
    0 -28 11 56.0133
    0 -29 0 601.659
    0 -29 -1 11747
    0 -29 1 12563
    0 -29 2 23734.3
    0 -29 -2 22721.8
    0 -29 3 40.6329
    0 -29 -4 477.323
    0 29 -4 355.909
    0 -29 4 368.769
    0 -29 -5 74.1541
    0 -29 5 47.3244
    0 -29 6 1442.8
    0 -29 -6 1247.51
    0 -29 7 2870.67
    0 -29 -7 2899.17
    0 -29 -8 -10.9884
    0 -29 8 47.7256
    0 -29 9 344.056
    0 -29 10 92.8361
    0 -30 0 3522.41
    0 -30 1 1470.6
    0 -30 -1 1502.3
    0 -30 -2 393.945
    0 -30 2 405.02
    0 -30 3 3745.01
    0 -30 4 1098.73
    0 -30 -4 1043.82
    0 -30 -5 73.5132
    0 -30 5 39.7073
    0 -30 6 104.095
    0 -30 -6 91.8633
    0 -30 7 1239.15
    0 -30 -7 1225.5
    0 -30 8 169.029
    0 -30 -8 193.195
    0 -30 9 82.0739
    0 -30 10 124.571
    0 -31 0 243.088
    0 -31 -1 4094.69
    0 -31 1 4047.83
    0 -31 -2 1262.81
    0 -31 2 1397.48
    0 -31 3 2200.3
    0 -31 4 4642.6
    0 -31 -4 4406.04
    0 -31 5 974.486
    0 -31 -5 1073.41
    0 -31 -6 231.737
    0 -31 6 155.282
    0 -31 7 749.409
    0 -31 -7 587.915
    0 -31 -8 39.2073
    0 -31 8 61.7005
    0 -31 9 1047.62
    0 -32 0 389.974
    0 -32 1 345.123
    0 -32 -1 299.007
    0 -32 2 209.766
    0 -32 -2 102.581
    0 -32 3 1655.2
    0 -32 4 276.34
    0 -32 -4 391.806
    0 -32 -5 310.277
    0 -32 5 198.723
    0 -32 6 754.83
    0 -32 -6 692.464
    0 -32 -7 120.753
    0 -32 7 47.1262
    0 -32 8 47.2246
    0 -32 -8 60.8901
    0 -32 9 133.079
    0 -33 0 135.216
    0 -33 1 6.93199
    0 -33 -1 -35.3064
    0 -33 -2 68.0043
    0 -33 2 -8.73414
    0 -33 3 549.834
    0 -33 -4 2449.21
    0 -33 4 2479.59
    0 -33 -5 366.953
    0 -33 5 498.797
    0 -33 6 44.0455
    0 -33 -6 23.8977
    0 -33 -7 87.8232
    0 -33 7 15.7639
    0 -33 8 -15.6905
    0 -34 0 478.843
    0 -34 1 -15.4291
    0 -34 -1 -45.8539
    0 -34 -2 -2.10459
    0 -34 2 68.8321
    0 -34 3 445.649
    0 -34 -4 99.0999
    0 -34 4 12.85
    0 -34 -5 9.10478
    0 -34 5 42.7147
    0 -34 -6 35.4843
    0 -34 6 48.884
    0 -34 -7 941.97
    0 -34 7 892.125
    0 -34 8 711.624
    0 -35 0 136.634
    0 -35 1 21.706
    0 -35 -1 5.72314
    0 -35 2 2552.04
    0 -35 -2 2524.88
    0 -35 3 528.741
    0 -35 -4 253.566
    0 -35 4 214.737
    0 -35 5 666.108
    0 -35 -5 702.566
    0 -35 -6 -7.65293
    0 -35 6 25.3201
    0 -35 7 906.946
    0 -35 -7 770.573
    0 -36 0 1049.72
    0 -36 1 50.1465
    0 -36 -1 35.1519
    0 -36 2 16.5418
    0 -36 3 645.751
    0 -36 4 853.659
    0 -36 -4 731.235
    0 -36 -5 82.4375
    0 -36 5 67.5153
    0 -36 6 170.3
    0 -36 -6 209.074
    0 -36 7 177.564
    0 -37 0 185.339
    0 -37 -1 322.3
    0 -37 1 247.68
    0 -37 2 17.0146
    0 -37 3 76.3515
    0 -37 4 80.9993
    0 -37 -4 17.8414
    0 -37 5 1545.59
    0 -37 -5 1592.82
    0 -37 6 382.997
    0 -37 -6 440.125
    0 -38 0 187.177
    0 -38 1 -7.27764
    0 -38 -1 -51.4968
    0 -38 2 282.648
    0 -38 3 1155.07
    0 -38 4 63.0959
    0 -38 -4 28.1558
    0 -38 5 1216.15
    0 -38 -5 1081.61
    0 -38 6 2235.58
    0 -38 -6 2113.4
    0 -39 0 95.9795
    0 -39 -1 359.763
    0 -39 1 352.154
    0 -39 2 68.7606
    0 -39 -3 789.383
    0 -39 3 616.91
    0 -39 4 1583.26
    0 -39 -4 1557.27
    0 -39 5 1146.81
    0 -39 -5 1176.15
    0 -40 0 317.56
    0 -40 -1 104.018
    0 -40 1 109.897
    0 -40 2 373.867
    0 -40 -3 283.328
    0 -40 3 324.444
    0 -40 -4 62.4204
    0 -40 4 59.1937
    0 -40 -5 102.186
    0 -41 0 399.69
    0 -41 -1 206.393
    0 -41 1 281.136
    0 -41 2 49.9945
    0 -41 -3 351.852
    0 -41 3 358.711
    0 -41 -4 37.0996
    0 -41 -5 670.522
    0 -42 0 12910.8
    0 -42 1 251.956
    0 -42 2 642.161
    0 -42 -3 375.866
    0 -42 3 534.479
    0 -42 -4 295.814
    0 -43 0 383.691
    0 -43 1 -17.2692
    0 -43 2 117.413
    0 -43 -3 246.295
    0 -43 -4 88.4061
    0 -44 0 1004.43
    0 -44 1 -13.1138
    0 -44 -3 244.751
    0 -45 0 69.7958
    0 -45 -3 240.688
    -1 0 14 197.405
    -1 0 13 46.9501
    -1 0 12 86.9972
    -1 0 11 51.6794
    -1 0 11 52.26
    -1 0 10 64.2276
    -1 0 9 -39.0577
    -1 0 8 1706.88
    -1 0 7 17.0335
    -1 0 6 6389.13
    -1 0 6 6771.17
    -1 0 5 18.3786
    -1 0 5 -4.27361
    1 0 -4 369.935
    -1 0 4 320.501
    1 0 -3 -11.808
    1 0 -3 5.25036
    -1 0 3 24.2257
    -1 0 3 -45.2443
    1 0 -2 29891.1
    -1 0 2 29739.2
    1 0 -2 30356.9
    1 0 -1 -2.92381
    -1 0 1 -11.6431
    -1 0 0 179126
    1 0 0 186946
    -1 0 -1 -1.19765
    1 0 1 19.6809
    -1 0 -2 2510.6
    1 0 2 2583.89
    -1 0 -3 62.7059
    1 0 3 21.3735
    -1 0 -3 -15.7638
    -1 0 -4 57438.9
    -1 0 -4 57047.7
    -1 0 -5 22.7495
    -1 0 -5 10.9923
    -1 0 -6 80.136
    -1 0 -6 62.009
    -1 0 -7 27.8514
    -1 0 -8 14.4384
    -1 0 -9 16.7042
    -1 -1 14 46.8082
    -1 1 14 118.671
    -1 1 13 23.7074
    -1 -1 13 309.125
    -1 1 12 122.349
    -1 -1 12 186.411
    -1 1 11 1260.71
    -1 1 11 1358.08
    -1 -1 11 1126.5
    -1 -1 11 1344.04
    -1 -1 10 69.3153
    -1 1 10 81.9341
    -1 1 9 53.4369
    -1 -1 9 60.0282
    -1 1 8 1822.54
    -1 -1 8 1930.21
    -1 -1 7 419.222
    -1 1 7 331.508
    -1 1 6 18637
    -1 -1 6 19121.2
    -1 -1 6 18565
    -1 1 6 19115.3
    -1 -1 5 8372.55
    -1 1 5 8826.95
    -1 -1 5 8272.59
    -1 1 5 8553.19
    1 1 -5 8297.46
    -1 1 4 584.196
    1 -1 -4 563.627
    -1 -1 4 494.242
    -1 1 4 496.73
    1 1 -4 507.991
    -1 1 3 1032.2
    -1 1 3 931.239
    -1 -1 3 1153.67
    1 1 -3 1012.65
    -1 -1 3 935.577
    1 1 -3 1012.61
    1 -1 -3 998.053
    1 -1 -2 490713
    1 -1 -2 492571
    1 1 -2 489893
    -1 -1 2 477664
    1 1 -2 493866
    -1 1 1 1521.82
    1 -1 -1 1477.4
    -1 1 1 1586.2
    1 1 -1 1477.94
    -1 -1 0 1903.05
    1 1 0 1907.42
    1 -1 0 1920.12
    -1 1 0 2003.31
    1 -1 0 2224.96
    1 -1 1 6000.1
    -1 -1 -1 6222.64
    -1 1 -1 6382.44
    1 1 1 6306.62
    1 1 2 11341
    -1 1 -2 10864.4
    1 -1 2 11073.7
    -1 -1 -2 11449.6
    1 1 3 384.715
    -1 -1 -3 501.904
    -1 1 -3 446.446
    -1 1 -3 603.152
    1 -1 3 549.423
    -1 -1 -4 6031.77
    -1 1 -4 6162.71
    -1 1 -4 6775.67
    -1 -1 -4 6629.71
    -1 -1 -5 2170.56
    -1 1 -5 2182.8
    -1 -1 -5 2209.99
    -1 1 -5 2291.81
    -1 -1 -6 152.264
    -1 1 -6 122.645
    -1 1 -6 181.274
    -1 -1 -7 902.28
    -1 1 -7 846.748
    -1 -1 -8 97.07
    -1 1 -8 41.6015
    -1 -1 -9 34.6001
    -1 -2 14 396.139
    -1 2 14 368.82
    -1 2 13 222.006
    -1 -2 13 162.497
    -1 2 12 753.596
    -1 -2 12 690.535
    -1 -2 11 774.38
    -1 -2 11 863.257
    -1 2 11 842.306
    -1 -2 10 545.838
    -1 2 10 548.728
    -1 -2 9 -2.86692
    -1 2 9 -35.0796
    -1 -2 8 3363.77
    -1 2 8 3303.55
    -1 -2 7 30.6507
    -1 2 7 4.84937
    -1 2 6 2450.96
    -1 -2 6 2338.16
    -1 2 6 2245.8
    -1 2 5 561.315
    -1 -2 5 447.641
    1 2 -5 518.535
    -1 2 5 530.395
    -1 2 4 6613.34
    -1 -2 4 6518.86
    1 -2 -4 6369.67
    1 2 -4 6442.09
    -1 2 4 6585.89
    1 -2 -3 349.392
    -1 2 3 403.263
    1 2 -3 401.145
    -1 2 3 394.698
    -1 -2 3 367.449
    1 2 -3 391.705
    -1 -2 2 111.48
    1 -2 -2 155.562
    -1 2 2 191.725
    1 2 -2 72.6123
    -1 2 2 72.3593
    1 2 -2 121.547
    1 -2 -2 93.7479
    1 -2 -1 16.5338
    1 2 -1 13.3262
    1 -2 -1 -19.8929
    -1 2 1 -4.70857
    -1 2 1 19.7355
    1 -2 0 5911.72
    -1 2 0 6121.7
    1 -2 0 6181.53
    -1 -2 0 6051.45
    1 -2 1 1850.29
    1 2 1 1894.39
    -1 -2 -1 1762.4
    -1 2 -1 1829.71
    -1 -2 -2 8479.67
    1 2 2 8955.55
    1 -2 2 9005.88
    -1 2 -2 8588.27
    -1 2 -3 1147.89
    1 -2 3 1070.12
    -1 2 -3 1075.36
    1 2 3 1113.52
    -1 -2 -3 1129.78
    -1 2 -4 8231.9
    -1 -2 -4 8227.96
    -1 2 -4 8300.46
    -1 -2 -4 8217.53
    -1 2 -5 168.098
    -1 2 -5 241.595
    -1 -2 -5 155.155
    -1 -2 -5 151.998
    -1 2 -6 628.85
    -1 2 -6 666.116
    -1 -2 -6 736.399
    -1 -2 -7 440.661
    -1 2 -7 539.49
    -1 -2 -8 136.901
    -1 -2 -9 682.508
    -1 -2 -10 85.1946
    -1 3 14 1301.95
    -1 -3 14 1122.63
    -1 -3 13 2831.56
    -1 3 13 2897.88
    -1 3 12 273.159
    -1 -3 12 -26.6099
    -1 -3 11 730.758
    -1 -3 11 762.398
    -1 3 11 858.447
    -1 -3 10 298.555
    -1 3 10 378.811
    -1 -3 10 406.261
    -1 3 9 671.575
    -1 -3 9 583.881
    -1 -3 8 6192.61
    -1 3 8 6167.7
    -1 -3 7 782.148
    -1 3 7 1041.4
    -1 3 6 1558.66
    -1 -3 6 1516.73
    -1 3 6 1579.49
    1 3 -5 -11.399
    -1 -3 5 1.13917
    -1 3 5 26.7391
    -1 3 5 -1.30392
    1 3 -4 10025
    -1 -3 4 9732.97
    -1 3 4 9927.55
    -1 3 4 10299.5
    1 3 -3 1413.97
    1 -3 -3 1257.42
    -1 -3 3 1362.76
    -1 3 3 1404.57
    1 3 -3 1379.43
    -1 3 3 1464.92
    -1 3 3 1319.23
    1 -3 -2 16454.4
    -1 3 2 16075.7
    -1 3 2 16979.1
    1 3 -2 17060.6
    -1 3 1 21055.7
    1 -3 -1 21236.8
    -1 3 1 20764.8
    1 -3 -1 20864.5
    1 -3 -1 21123.5
    -1 -3 0 169140
    1 -3 0 171902
    -1 3 0 170160
    1 -3 0 167374
    -1 3 -1 2950.97
    -1 -3 -1 3070.27
    1 3 1 3116.15
    1 -3 1 2997.14
    -1 3 -2 581.827
    -1 -3 -2 631.556
    1 3 2 599.439
    1 -3 2 627.572
    -1 3 -3 641.287
    1 3 3 657.291
    -1 3 -3 604.615
    -1 -3 -3 697.132
    1 -3 3 672.779
    -1 3 -4 25493.6
    -1 -3 -4 25034.5
    -1 3 -4 24635.7
    -1 -3 -4 24960.6
    -1 3 -5 9308.16
    -1 3 -5 8438.78
    -1 -3 -5 8760.07
    -1 -3 -6 1589.68
    -1 3 -6 1615.13
    -1 3 -6 1510.28
    -1 3 -7 664.217
    -1 -3 -7 628.039
    -1 -3 -8 4.30118
    -1 -3 -9 4906.65
    -1 -3 -10 620.38
    -1 4 14 43.1325
    -1 -4 14 126.622
    -1 4 13 308.508
    -1 -4 13 242.579
    -1 4 12 97.4696
    -1 -4 12 87.2933
    -1 -4 11 -10.0917
    -1 -4 11 38.5256
    -1 4 11 9.97087
    -1 -4 10 1773.04
    -1 4 10 1789.52
    -1 -4 10 2231.82
    -1 -4 9 14.6003
    -1 4 9 5.17582
    -1 -4 8 3467.25
    -1 4 8 3365.32
    -1 4 7 3123.56
    -1 -4 7 3321.16
    1 4 -6 1065.33
    -1 4 6 1115.97
    -1 -4 6 1045.39
    -1 4 6 1072.92
    1 4 -5 55.2042
    -1 4 5 22.8755
    -1 -4 5 54.6507
    -1 4 5 39.7212
    -1 4 4 552.895
    1 4 -4 464.311
    -1 4 4 480.916
    -1 -4 4 471.498
    1 4 -3 2290.89
    -1 4 3 2281.35
    1 4 -3 2353.57
    -1 -4 3 2329.26
    -1 4 3 2331.13
    1 -4 -3 2313.99
    -1 4 3 1839.21
    -1 4 2 51478.5
    1 -4 -2 50709.4
    1 4 -2 51492.7
    -1 4 2 49481.9
    -1 4 1 37648.3
    1 -4 -1 36556.7
    1 -4 -1 36675.5
    -1 4 1 37143.3
    1 -4 0 2811.29
    -1 4 0 2788.37
    -1 -4 0 2924.57
    -1 4 0 2702.23
    1 -4 0 2719.88
    -1 4 -1 6785.47
    1 -4 1 6775.02
    1 4 1 6873.5
    -1 -4 -1 6948.3
    1 -4 1 6564.47
    -1 4 -2 68.5352
    1 4 2 83.5748
    -1 -4 -2 96.4706
    -1 4 -2 39.9815
    1 -4 2 98.0564
    -1 4 -3 1361.48
    -1 -4 -3 1295.68
    -1 4 -3 1393.13
    1 -4 3 1469.11
    -1 4 -4 158.567
    -1 4 -4 32.0881
    -1 -4 -4 74.5929
    -1 -4 -4 30.2295
    -1 4 -5 574.831
    -1 4 -5 554.827
    -1 -4 -5 547.896
    -1 4 -6 1175.66
    -1 -4 -6 1131.58
    -1 4 -6 1120.25
    -1 4 -7 1123.59
    -1 -4 -7 1205.24
    1 -4 7 1368.43
    -1 -4 -8 1105.34
    -1 -4 -9 1372.31
    -1 -4 -10 378.395
    -1 -4 -11 126.617
    -1 -5 14 116.125
    -1 -5 13 449.573
    -1 5 13 406.251
    -1 -5 12 550.587
    -1 5 12 716.115
    -1 -5 11 350.098
    -1 5 11 275.541
    -1 -5 11 347.598
    -1 5 10 207.583
    -1 -5 10 240.191
    -1 -5 10 160.918
    -1 -5 9 735.264
    -1 5 9 641.379
    -1 -5 9 508.756
    -1 5 8 2993.17
    -1 -5 8 3106.81
    -1 -5 7 346.344
    -1 5 7 362.222
    1 5 -6 159.846
    -1 -5 6 144.989
    -1 5 6 142.311
    1 5 -5 5240.65
    -1 -5 5 5347.28
    -1 5 5 5520.9
    -1 5 4 988.147
    -1 -5 4 1064.43
    1 5 -4 1033.71
    1 5 -3 2492.06
    1 5 -3 2486.07
    -1 5 3 2543.65
    -1 5 3 2294.26
    -1 5 2 1913.57
    -1 5 2 1983.37
    1 5 -2 1826.47
    1 -5 -2 1943.66
    -1 5 1 5085.14
    -1 5 1 4907.06
    1 -5 -1 4878.25
    1 -5 -1 4952.48
    -1 -5 0 13656.6
    1 -5 0 14173.9
    1 -5 0 13720.8
    1 -5 0 13915
    -1 5 0 13163.9
    1 5 1 4322.8
    1 -5 1 4278.34
    1 -5 1 4050.61
    -1 -5 -1 4228.62
    -1 5 -1 4176.73
    -1 5 -2 258.668
    -1 5 -2 279.178
    1 5 2 259.771
    1 -5 2 206.635
    -1 -5 -2 256.844
    -1 5 -3 707.397
    -1 5 -3 667.758
    1 -5 3 664.302
    -1 -5 -3 678.37
    -1 5 -4 4433.83
    -1 -5 -4 4561.66
    -1 5 -4 4440.73
    -1 -5 -5 105.428
    -1 5 -5 112.605
    -1 5 -6 277.96
    1 -5 6 269.889
    -1 -5 -6 271.797
    1 -5 7 240.121
    -1 -5 -7 251.593
    -1 -5 -8 2196.34
    1 -5 8 2603.44
    -1 -5 -9 1028.95
    1 -5 9 1002.94
    1 -5 10 56.7865
    -1 -5 -10 94.4216
    -1 -5 -11 329.585
    -1 -6 14 562.656
    -1 6 13 127.467
    -1 -6 13 86.4981
    -1 6 12 324.632
    -1 -6 12 308.793
    -1 -6 12 188.9
    -1 6 11 394.665
    -1 -6 11 268.902
    -1 -6 11 310.785
    -1 -6 10 849.496
    -1 6 10 1033.43
    -1 -6 10 880.694
    -1 6 9 19.9296
    -1 -6 9 7.53098
    -1 -6 9 -57.511
    -1 -6 8 615.542
    -1 6 7 490.984
    -1 -6 7 404.158
    -1 6 6 1441.29
    -1 -6 6 1542.02
    1 6 -6 1469.56
    1 6 -5 3456.7
    -1 -6 5 3438.86
    -1 6 5 3357.8
    -1 6 4 465.01
    1 6 -4 468.731
    -1 -6 4 440.945
    1 6 -3 6010.14
    1 6 -3 5814.05
    -1 6 3 6041.97
    1 6 -2 4475.63
    -1 6 2 4564.11
    1 -6 -2 4074.08
    -1 6 1 13204.2
    1 -6 -1 13595.1
    1 -6 -1 13256.9
    -1 6 1 13597.8
    1 -6 0 228.326
    1 -6 0 247.891
    -1 6 0 242.954
    1 -6 1 1653.5
    1 -6 1 1663.44
    -1 -6 -1 1659.51
    1 -6 2 3068.31
    -1 -6 -2 3225.84
    1 6 2 3310.29
    -1 6 -2 3093.83
    -1 6 -3 389.399
    -1 -6 -3 305.877
    -1 6 -4 34.3276
    -1 -6 -4 -17.2652
    -1 -6 -5 30.3873
    1 -6 5 79.7053
    -1 6 -5 98.3386
    -1 -6 -6 1456.74
    1 -6 6 1509.45
    -1 -6 -7 1038.83
    1 -6 7 1059.99
    -1 -6 -8 2078.4
    1 -6 8 2623.65
    1 -6 9 2509.03
    -1 -6 -9 2247.89
    1 -6 10 688.988
    -1 -6 -10 617.219
    -1 -6 -11 889.998
    -1 7 13 109.519
    -1 -7 13 -19.8594
    -1 7 12 2361.51
    -1 -7 12 2551.06
    -1 -7 12 2658.72
    -1 7 11 2181.31
    -1 -7 11 2105.56
    -1 -7 11 2346.69
    -1 7 10 55.0345
    -1 -7 10 20.3773
    -1 -7 10 -27.2477
    -1 -7 9 1366.76
    -1 -7 9 1470.37
    -1 -7 8 1026.57
    -1 -7 7 -6.05799
    -1 7 7 -21.8835
    -1 -7 6 2211.62
    -1 7 6 2553.98
    1 7 -6 2448.89
    -1 -7 5 2715.38
    -1 7 5 2673.97
    1 7 -5 2593.73
    1 7 -4 955.998
    -1 7 4 920.514
    -1 7 3 161.469
    1 7 -3 164.68
    1 7 -3 165.414
    -1 7 2 1810.19
    1 -7 -1 378.317
    -1 7 1 414.525
    1 -7 -1 402.678
    -1 7 1 406.118
    1 -7 0 828.377
    -1 7 0 690.812
    1 -7 0 778.292
    -1 -7 -1 2745.73
    1 -7 1 2660.5
    -1 7 -1 2627.78
    -1 -7 -2 3472.36
    1 7 2 3714.21
    1 -7 2 3741.91
    -1 7 -2 3373.17
    -1 7 -3 12269.3
    -1 -7 -3 12190.8
    1 -7 4 363.289
    -1 7 -4 379.275
    -1 -7 -4 469.173
    1 -7 5 2.40978
    -1 -7 -5 25.8623
    1 -7 6 10518.6
    -1 -7 -6 9888.07
    -1 -7 -7 9.34797
    1 -7 7 7.93921
    1 -7 8 27.073
    1 -7 8 5.46266
    -1 -7 -8 193.409
    1 -7 9 89.7613
    -1 -7 -9 68.0947
    1 -7 9 82.495
    -1 -7 -10 2918.46
    -1 -7 -11 3825.59
    -1 -7 -12 88.809
    -1 -8 13 281.067
    -1 8 13 413.86
    -1 8 12 3243.73
    -1 -8 12 3119.2
    -1 -8 12 3340.47
    -1 8 11 135.735
    -1 -8 11 299.365
    -1 -8 11 -1.45868
    -1 -8 10 688.369
    -1 -8 10 634.262
    -1 -8 9 2253.26
    -1 -8 9 2310.93
    -1 -8 8 4405.84
    -1 -8 8 4014.83
    -1 8 7 50.5082
    1 8 -7 44.6526
    -1 -8 7 11.7371
    -1 -8 6 -38.5261
    1 8 -6 -5.57524
    -1 8 6 -7.6534
    -1 8 5 8645.52
    1 8 -5 8391.66
    1 -8 -5 8610.28
    1 8 -4 6730.15
    1 -8 -4 6499.75
    1 8 -3 241.273
    -1 8 3 269.277
    1 8 -3 304.009
    -1 8 2 1714.53
    -1 8 1 18.3835
    1 -8 0 1545.55
    -1 8 0 1567.76
    1 -8 1 3038.86
    1 -8 1 3553.04
    -1 8 -1 3230.4
    -1 -8 -1 3528.09
    -1 8 -1 3484.84
    -1 -8 -2 3719.03
    -1 8 -2 3297.19
    1 -8 2 3401.76
    -1 8 -3 1470.85
    -1 -8 -3 1400.11
    1 -8 4 526.387
    -1 -8 -4 775.96
    1 -8 4 701.52
    1 -8 5 158.666
    -1 -8 -5 95.6348
    -1 -8 -6 3106.66
    1 -8 6 3453.83
    1 -8 6 3218.28
    1 -8 7 5.81915
    -1 -8 -7 45.7699
    1 -8 7 27.4553
    1 -8 8 3603.85
    1 -8 8 3176.33
    -1 -8 -8 3111.78
    1 -8 9 837.209
    1 -8 9 842.643
    -1 -8 -9 814.162
    -1 -8 -10 2530.63
    -1 -8 -11 841.901
    -1 -8 -12 39.192
    -1 -9 13 9.73183
    -1 9 13 -16.5395
    -1 9 12 2590.4
    -1 -9 12 2813.89
    -1 -9 12 2454.88
    -1 9 11 470.7
    -1 -9 11 1007.54
    -1 -9 11 431.174
    -1 -9 10 2762.2
    -1 -9 10 2769.04
    -1 -9 9 3108.17
    -1 -9 9 3177.32
    -1 -9 8 105.63
    -1 -9 8 27.2573
    -1 -9 7 -33.7216
    -1 9 7 80.7812
    -1 -9 7 19.1457
    1 9 -7 74.6344
    -1 9 6 262.633
    -1 -9 6 114.805
    1 -9 -6 269.76
    1 9 -6 185.913
    1 9 -5 3457.33
    1 -9 -5 3358.99
    -1 9 5 3417.92
    1 -9 -4 1247.82
    1 9 -4 1227.16
    1 -9 -3 1313.64
    -1 9 3 1408.32
    -1 9 2 1219.06
    -1 9 1 252.644
    -1 9 -1 5018.73
    1 -9 1 5644.95
    1 -9 1 4741.57
    -1 -9 -1 5364.62
    -1 9 -1 5085.28
    -1 -9 -2 1344.41
    -1 9 -2 1339.3
    1 -9 2 1377.76
    -1 -9 -3 4374.53
    -1 -9 -3 4310.9
    -1 -9 -4 -34.1509
    1 -9 4 -12.4148
    1 -9 5 67.6224
    -1 -9 -5 54.052
    1 -9 5 72.5576
    1 -9 6 2784.57
    1 -9 6 2964.23
    -1 -9 -6 2950.71
    1 -9 7 -9.98137
    -1 -9 -7 260.46
    1 -9 7 150.864
    1 -9 8 6748.54
    1 -9 8 7016.14
    -1 -9 -8 7436.68
    1 -9 9 1005.51
    1 -9 9 1161.98
    -1 -9 -9 1057.18
    1 -9 10 26.3183
    -1 -9 -10 322.152
    -1 -9 -11 772.022
    -1 -9 -12 427.395
    -1 10 13 35.294
    -1 -10 13 -67.7955
    -1 10 12 9547.85
    -1 -10 12 10025.1
    -1 -10 12 10071.5
    -1 -10 11 12401.8
    -1 -10 11 13031.7
    -1 -10 10 5864.41
    -1 -10 10 6595.06
    -1 -10 9 494.082
    -1 -10 9 592.231
    -1 -10 8 -24.7446
    -1 -10 8 26.8119
    -1 -10 7 2408.15
    1 10 -7 2505.36
    -1 -10 7 2475.45
    1 -10 -7 2411.13
    -1 10 7 2303.85
    1 -10 -6 4054.88
    1 10 -6 4359.05
    -1 10 6 4540.16
    1 -10 -5 8576.61
    1 10 -5 8756.2
    1 10 -4 725.825
    1 -10 -4 651.591
    1 -10 -3 627.763
    -1 10 3 683.141
    -1 10 2 5001.6
    -1 10 1 1610.54
    -1 10 0 139.26
    -1 10 0 98.1103
    -1 10 -1 11588.1
    -1 10 -1 11968.1
    -1 -10 -1 12313.4
    1 -10 2 20257.6
    -1 -10 -2 20181.3
    -1 -10 -3 21684.6
    -1 -10 -3 22039.7
    1 -10 3 21269.8
    1 -10 4 333.035
    -1 -10 -4 247.998
    -1 -10 -4 212.004
    1 -10 5 -5.91917
    1 -10 5 -0.96586
    -1 -10 -5 13.7461
    1 -10 6 9073.5
    1 -10 6 8736.58
    1 -10 6 9148.94
    -1 -10 -6 8826.87
    1 -10 7 25411.3
    -1 -10 -7 24649.8
    1 -10 7 25279.9
    -1 -10 -8 10294.3
    1 -10 8 10296.1
    1 -10 8 10436.8
    -1 -10 -9 783.231
    1 -10 9 390.671
    1 -10 10 160.173
    -1 -10 -10 255.878
    -1 -10 -11 398.031
    -1 -10 -12 1691.22
    -1 -10 -13 63.1582
    -1 11 13 64.8487
    -1 11 12 1649.98
    -1 -11 12 1680.11
    -1 -11 12 1195.95
    -1 -11 11 1440.65
    -1 -11 11 145.016
    -1 -11 10 2905.82
    -1 -11 10 2953.48
    -1 -11 9 274.263
    -1 -11 9 256.382
    -1 -11 8 1105.92
    -1 11 7 247.834
    1 11 -7 296.375
    1 -11 -7 217.673
    -1 -11 7 309.24
    1 -11 -6 666.036
    1 11 -6 595.343
    -1 -11 6 642.417
    -1 11 6 692.374
    1 11 -5 24283.6
    1 -11 -5 23418.5
    1 -11 -4 1131.95
    1 11 -4 1140.99
    -1 11 3 627.569
    1 -11 -3 604.18
    -1 11 2 140.172
    -1 11 1 2285.37
    -1 11 0 5960.24
    -1 -11 -1 1240.17
    -1 -11 -2 1258.32
    -1 -11 -2 1268.93
    -1 -11 -3 5135.9
    -1 -11 -3 5591.08
    1 -11 3 5504.49
    -1 -11 -4 3087.94
    1 -11 4 3569.7
    -1 -11 -4 3474.92
    1 -11 4 3577.76
    1 -11 5 2.94541
    -1 -11 -5 20.583
    1 -11 5 -6.27043
    -1 -11 -6 144.345
    1 -11 6 117.169
    1 -11 6 61.4361
    1 -11 6 125.47
    1 -11 7 4398.85
    1 -11 7 3676.56
    -1 -11 -7 3815.01
    1 -11 8 11719
    1 -11 8 11817.5
    -1 -11 -8 10787.6
    -1 -11 -9 3314.74
    1 -11 9 3487.47
    1 -11 10 1804.22
    -1 -11 -10 1635.99
    -1 -11 -11 199.075
    -1 -11 -12 1216.25
    -1 -11 -13 314.768
    -1 12 13 412.076
    -1 12 12 475.132
    -1 -12 12 389.046
    -1 -12 11 5703.71
    -1 -12 10 662.006
    -1 -12 9 454.577
    -1 -12 8 67.4288
    1 -12 -8 171.547
    -1 12 7 238.899
    1 -12 -7 244.231
    1 12 -7 216.177
    -1 -12 7 216.931
    -1 -12 6 318.88
    1 12 -6 388.299
    1 -12 -6 315.951
    -1 -12 5 32.0887
    1 12 -5 82.7988
    1 -12 -5 48.799
    -1 -12 4 776.735
    1 12 -4 971.613
    1 -12 -4 899.25
    1 -12 -3 626.223
    -1 12 2 187.257
    -1 12 1 238.089
    -1 -12 0 803.863
    -1 12 0 697.361
    -1 -12 -1 14.4883
    -1 -12 -2 326.696
    -1 -12 -2 303.783
    -1 -12 -3 5355.78
    1 -12 3 5306.4
    -1 -12 -3 5463.67
    -1 -12 -4 13.5354
    1 -12 4 -9.27344
    1 -12 4 -8.54405
    -1 -12 -4 34.2115
    1 -12 5 26.3121
    -1 -12 -5 -75.1728
    1 -12 5 2.0238
    1 -12 6 328.19
    -1 -12 -6 262.256
    1 -12 6 238.444
    -1 -12 -7 5809.9
    1 -12 7 5693.09
    1 -12 8 2302.6
    1 -12 8 2100.03
    -1 -12 -8 2566.6
    1 -12 9 1415.64
    -1 -12 -9 1504.6
    1 -12 10 712.56
    -1 -12 -10 957.922
    -1 -12 -11 -13.2477
    -1 -12 -12 673.862
    -1 -12 -13 373.449
    -1 -13 12 103.062
    -1 -13 11 555.175
    -1 -13 10 1985.63
    -1 -13 9 260.293
    -1 -13 8 1085.16
    1 -13 -8 1223.92
    1 -13 -7 -10.2572
    1 13 -7 26.9877
    -1 -13 7 38.6942
    -1 -13 6 628.3
    1 13 -6 645.898
    1 -13 -6 669.455
    -1 -13 5 48.2346
    1 13 -5 52.582
    1 -13 -5 12.2819
    -1 -13 4 194.873
    1 13 -4 180.823
    1 -13 -4 219.113
    1 -13 -3 8486.35
    -1 -13 3 8678.01
    -1 -13 2 1604.79
    -1 13 2 1504.51
    -1 -13 1 1555.67
    -1 13 1 1546.57
    -1 -13 0 44.4308
    -1 13 0 51.0721
    -1 -13 -1 14377
    -1 -13 -2 9454.48
    -1 -13 -2 9177.56
    -1 -13 -3 368.334
    -1 -13 -3 521.953
    1 -13 3 566.414
    1 -13 4 413.163
    -1 -13 -4 368.311
    -1 -13 -4 412.709
    -1 -13 -5 12.3364
    1 -13 5 25.1332
    1 -13 5 89.9382
    1 -13 6 153.559
    -1 -13 -6 125.438
    1 -13 6 90.7736
    1 -13 7 2799.83
    -1 -13 -7 2373.29
    1 -13 8 306.328
    -1 -13 -8 246.716
    -1 -13 -9 287.869
    1 -13 9 129.121
    1 -13 10 2279.66
    -1 -13 -10 2140.74
    -1 -13 -11 -36.2131
    -1 -13 -12 201.79
    -1 -14 12 26.6346
    -1 -14 11 428.352
    -1 -14 10 1273.39
    -1 -14 9 10242.4
    1 -14 -9 10876.3
    -1 -14 8 4431.85
    1 -14 -8 4530.33
    -1 -14 7 29.2182
    1 14 -7 1.53198
    1 -14 -7 10.7062
    -1 -14 6 874.942
    1 -14 -6 805.218
    1 14 -6 841.045
    -1 -14 5 10400.9
    1 14 -5 10798.1
    1 -14 -5 10603.7
    -1 -14 4 618.193
    1 -14 -4 500.407
    1 14 -4 552.398
    -1 -14 3 17039
    1 -14 -3 17107.5
    -1 -14 2 1649.42
    -1 -14 1 8465.5
    -1 14 1 8544.31
    -1 14 0 8969.42
    -1 -14 0 8711.58
    -1 -14 -1 32947.8
    -1 -14 -2 1021.79
    1 -14 2 1096.35
    -1 -14 -2 1129.14
    -1 -14 -3 678.405
    -1 -14 -3 634.568
    1 -14 3 621.629
    -1 -14 -4 6701.03
    1 -14 4 7122.86
    -1 -14 -4 7231.81
    1 -14 5 7632.33
    -1 -14 -5 8165.58
    1 -14 5 8287.11
    -1 -14 -6 2074.45
    1 -14 6 2034.25
    1 -14 6 2139.99
    -1 -14 -7 40.0204
    1 -14 7 148.986
    1 -14 8 1608.28
    -1 -14 -8 1631.54
    1 -14 9 4248.95
    -1 -14 -9 3799.22
    1 -14 10 1395.9
    -1 -14 -10 1408.2
    -1 -14 -11 4.7641
    -1 -14 -12 349.372
    -1 -15 12 65.9447
    -1 -15 11 135.561
    -1 -15 10 175.836
    1 -15 -9 178.911
    -1 -15 9 312.961
    -1 -15 8 2245.27
    1 -15 -8 2421.19
    1 15 -8 2522.44
    1 -15 -7 181.03
    -1 -15 7 160.015
    1 15 -7 238.924
    -1 -15 6 1075.49
    1 15 -6 962.911
    1 -15 -6 976.809
    -1 -15 5 2995.1
    1 -15 -5 2904.82
    1 15 -5 3020.75
    1 15 -4 157.044
    1 -15 -4 149.78
    -1 -15 4 155.101
    -1 -15 3 16262.4
    1 -15 -3 15778.9
    -1 -15 2 5804.5
    -1 -15 1 530.987
    -1 15 0 445.386
    -1 -15 0 430.877
    -1 -15 -1 11212.7
    -1 -15 -2 3926.31
    -1 -15 -2 3755.56
    1 -15 2 3533.29
    -1 -15 -3 1725.45
    -1 -15 -3 1727.84
    1 -15 3 1744.88
    -1 -15 -4 53.2031
    -1 -15 -4 48.4181
    1 -15 4 68.4615
    1 -15 5 1887.53
    -1 -15 -5 1963.18
    1 -15 6 1259.74
    -1 -15 -6 1360.46
    1 -15 6 1389.21
    -1 -15 -7 1389.26
    1 -15 7 1513.75
    1 -15 8 1813.8
    -1 -15 -8 2011.77
    -1 -15 -9 636.47
    1 -15 9 392.971
    -1 -15 -10 221.814
    1 -15 10 146.178
    -1 -15 -11 112.247
    -1 -15 -12 620.107
    -1 -16 12 102.258
    -1 -16 11 1097.04
    -1 -16 10 1527.42
    -1 -16 9 1025.14
    -1 -16 8 1315.9
    1 16 -8 1412.02
    1 -16 -8 1394.65
    -1 -16 7 228.944
    1 16 -7 233.802
    1 -16 -7 280.289
    -1 -16 6 -2.76485
    1 16 -6 27.9726
    1 -16 -6 -11.8663
    1 16 -5 255.763
    1 -16 -5 195.651
    -1 -16 5 185.143
    -1 -16 4 274.04
    1 -16 -4 199.096
    -1 -16 3 155.545
    -1 -16 2 518.4
    -1 -16 1 4.28616
    -1 -16 0 1363.38
    -1 16 0 1322.93
    -1 -16 -1 237.521
    -1 -16 -2 5643.69
    -1 -16 -2 5779.3
    1 -16 2 5592.37
    -1 -16 -3 1001.53
    1 -16 3 1171.15
    -1 -16 -3 1036.96
    -1 -16 -4 106.807
    1 -16 4 100.521
    -1 -16 -4 222.475
    -1 -16 -5 65.7248
    1 -16 5 121.432
    1 -16 6 6449.72
    -1 -16 -6 6567.54
    1 -16 7 2318.99
    -1 -16 -7 2228.04
    1 -16 8 83.3655
    -1 -16 -8 25.3338
    1 -16 9 1246.7
    -1 -16 -9 1306.69
    1 -16 10 85.4814
    -1 -16 -10 184.886
    -1 -16 -11 857.427
    -1 -16 -12 384.422
    -1 -17 12 7.7127
    -1 -17 11 177.605
    -1 -17 10 8171.53
    -1 -17 9 10289.5
    -1 -17 8 3292.45
    1 17 -8 3222.2
    1 -17 -8 3188.02
    -1 -17 7 616.518
    1 17 -7 842.875
    1 -17 -7 629.523
    1 17 -6 61.323
    -1 -17 6 104.029
    1 -17 -6 9.32277
    1 -17 -5 -17.9126
    1 17 -5 3.05274
    -1 -17 5 25.9789
    -1 -17 4 15269.7
    1 -17 -4 14754.2
    -1 -17 3 973.787
    -1 -17 2 567.083
    -1 -17 1 1427.26
    -1 -17 0 10932.2
    -1 17 0 11233.3
    -1 17 -1 53.0264
    -1 -17 -1 99.6556
    1 -17 2 127.023
    -1 -17 -2 140.757
    -1 -17 -2 141.929
    -1 -17 -3 4097.85
    -1 -17 -3 4398.7
    1 -17 3 4204.21
    -1 -17 -4 1565.58
    -1 -17 -4 1535.5
    1 -17 4 1591.5
    1 -17 5 2709.15
    -1 -17 -5 2809.36
    1 -17 6 5188.81
    -1 -17 -6 5146.02
    -1 -17 -7 852.054
    1 -17 7 1026.02
    -1 -17 -8 198.377
    1 -17 8 233.383
    -1 -17 -9 1033.6
    1 -17 9 898.257
    1 -17 10 1630.21
    -1 -17 -10 1812.57
    -1 -17 -11 614.49
    -1 -17 -12 218.087
    -1 -18 13 162.093
    -1 -18 12 73.2977
    -1 -18 11 2044.67
    -1 -18 10 6540.33
    -1 -18 9 462.448
    1 18 -8 192.711
    -1 -18 8 195.981
    1 -18 -8 190.207
    1 18 -7 789.828
    -1 -18 7 627.968
    1 -18 -7 580.664
    -1 -18 6 748.731
    1 -18 -6 751.01
    1 18 -6 655.259
    -1 -18 5 787.249
    1 18 -5 870.875
    1 -18 -5 774.303
    -1 -18 4 1622.23
    1 -18 -4 1444.34
    -1 -18 3 644.344
    -1 -18 2 184.156
    -1 -18 1 1759.1
    -1 -18 0 1333.74
    -1 -18 -1 3853.55
    -1 18 -1 2953.18
    1 -18 2 2979.79
    -1 -18 -2 3140.38
    -1 -18 -2 3131.68
    -1 -18 -3 69.4293
    -1 -18 -3 75.183
    1 -18 3 72.5794
    -1 -18 -4 484.383
    -1 -18 -4 425.974
    1 -18 4 464.726
    1 -18 5 2794.91
    -1 -18 -5 2682.97
    1 -18 6 22981
    -1 -18 -6 23116.8
    -1 -18 -7 17281.7
    1 -18 7 17127.1
    1 -18 8 1437.91
    -1 -18 -8 1535.37
    -1 -18 -9 89.1182
    1 -18 9 71.643
    -1 -18 -10 1893.09
    1 -18 10 1658.1
    -1 -18 -11 1396.55
    -1 -18 -12 1693.63
    -1 -19 13 301.279
    -1 -19 12 53.2951
    -1 -19 11 593.83
    -1 -19 10 2567.37
    -1 -19 9 4926.32
    -1 -19 8 192.886
    1 -19 -8 175.968
    1 19 -8 267.508
    1 19 -7 302.821
    -1 -19 7 240.367
    1 -19 -7 149.712
    1 19 -6 106.698
    -1 -19 6 77.6276
    1 -19 -6 22.3329
    -1 -19 5 3537.7
    1 19 -5 3286.54
    1 -19 -5 3364.17
    -1 -19 4 1908.77
    1 -19 -4 1796.61
    -1 -19 3 6.85334
    -1 -19 2 17.5075
    -1 -19 1 59.7352
    -1 -19 0 261.757
    -1 19 -1 3538.73
    -1 -19 -1 4516.78
    -1 -19 -2 787.625
    -1 -19 -2 800.64
    1 -19 2 703.576
    -1 -19 -3 1197.96
    -1 -19 -3 920.905
    1 -19 3 948.14
    -1 -19 -4 41.866
    1 -19 4 12.4497
    -1 -19 -4 33.3004
    -1 -19 -5 9198.04
    1 -19 5 8925.09
    1 -19 6 3501.79
    -1 -19 -6 3431.63
    1 -19 7 437.463
    -1 -19 -7 291.154
    1 -19 8 1042.18
    -1 -19 -8 1083.5
    -1 -19 -9 -90.7567
    1 -19 9 38.8926
    -1 -19 -10 239.613
    1 -19 10 105.833
    -1 -19 -11 905.441
    -1 -19 -12 788.47
    -1 -20 13 1451.64
    -1 -20 12 46.7707
    -1 -20 11 478.657
    -1 -20 10 184.661
    -1 -20 9 376.944
    1 20 -8 2260.66
    -1 -20 8 2161.25
    -1 -20 7 1170.4
    1 20 -7 1376.44
    1 -20 -7 1061.99
    1 -20 -6 478.012
    1 20 -6 522.626
    -1 -20 6 493.92
    1 20 -5 171.493
    -1 -20 5 129.997
    1 -20 -5 96.9174
    -1 -20 4 1150.54
    1 -20 -4 1009.93
    -1 -20 3 349.425
    -1 -20 2 653.877
    -1 -20 1 2604.07
    -1 -20 0 2792.98
    -1 20 -1 57.5256
    -1 -20 -1 60.6783
    -1 -20 -2 653.087
    -1 -20 -2 537.945
    1 -20 2 626.675
    -1 -20 -3 2857.07
    -1 -20 -3 2690.41
    1 -20 3 2525.06
    -1 -20 -4 583.952
    -1 -20 -4 573.047
    1 -20 4 644.007
    1 -20 5 3184.12
    -1 -20 -5 3497.49
    -1 -20 -6 -16.075
    1 -20 6 72.873
    -1 -20 -7 497.427
    1 -20 7 556.375
    -1 -20 -8 398.184
    1 -20 8 432.26
    1 -20 9 725.658
    -1 -20 -9 682.257
    -1 -20 -10 82.9807
    1 -20 10 -6.87756
    1 -20 11 87.5024
    -1 -20 -11 186.217
    -1 -20 -12 1816.89
    -1 -21 12 118.867
    -1 -21 11 2910.48
    -1 -21 10 866.588
    -1 -21 9 2009.88
    -1 -21 8 1061.62
    1 21 -8 1091.61
    -1 -21 7 10418.6
    1 21 -7 11082.3
    1 -21 -7 10669.3
    1 21 -6 10.2369
    1 -21 -6 -22.7596
    -1 -21 6 -24.3245
    1 -21 -5 2085.22
    1 21 -5 2118.72
    -1 -21 5 2169.32
    1 -21 -4 254.155
    -1 -21 4 282.888
    -1 -21 3 3815.12
    -1 -21 2 251.094
    -1 -21 1 1151.46
    -1 -21 0 413.107
    -1 -21 -1 3684.19
    -1 21 -1 3269.73
    -1 -21 -2 390.32
    1 -21 2 392.229
    -1 -21 -2 384.901
    -1 -21 -3 987.013
    -1 -21 -3 941.404
    1 -21 3 929.084
    -1 -21 -4 221.746
    -1 -21 -4 229.32
    1 -21 4 279.788
    1 -21 5 970.569
    -1 -21 -5 963.69
    -1 -21 -6 99.0246
    1 -21 6 170.788
    -1 -21 -7 6622.4
    1 -21 7 6595.43
    -1 -21 -8 -8.38574
    1 -21 8 99.8057
    -1 -21 -9 265.732
    1 -21 9 290.908
    -1 -21 -10 100.542
    1 -21 10 65.2167
    1 -21 11 1126.29
    -1 -21 -11 986.979
    -1 -21 -12 5411.76
    -1 -22 12 7.45834
    -1 -22 11 251.239
    -1 -22 10 274.228
    -1 -22 9 395.184
    1 22 -8 9.32199
    -1 -22 8 -44.5863
    1 22 -7 214.834
    -1 -22 7 296.279
    1 -22 -7 129.769
    1 22 -6 247.732
    -1 -22 6 263.36
    1 -22 -6 268.196
    -1 -22 5 502.17
    1 22 -5 513.609
    1 -22 -5 524.519
    1 -22 -4 382.618
    -1 -22 4 395.756
    -1 -22 3 5.47111
    -1 -22 2 302.956
    -1 -22 1 6.10866
    -1 -22 0 32.5441
    -1 -22 -1 34.1614
    1 -22 2 487.972
    -1 -22 -2 565.217
    1 -22 3 27.6904
    -1 -22 -3 144.093
    -1 -22 -3 79.1817
    -1 -22 -4 487.628
    -1 -22 -4 311.266
    1 -22 4 360.41
    -1 -22 -5 4490.13
    1 -22 5 4403.09
    1 -22 6 222.433
    -1 -22 -6 173.297
    1 -22 7 667.493
    -1 -22 -7 579.385
    -1 -22 -8 352.554
    1 -22 8 293.213
    -1 -22 -9 99.8493
    1 -22 9 -9.98612
    -1 -22 -10 36.9925
    1 -22 10 59.336
    1 -22 11 21.0709
    -1 -22 -11 -10.1836
    -1 -23 12 18.8401
    -1 -23 11 39.3596
    -1 -23 10 131.885
    -1 -23 9 1275.61
    1 23 -8 168.392
    -1 -23 8 211.022
    1 23 -7 426.261
    -1 -23 7 429.705
    1 -23 -7 380.587
    1 23 -6 13.8231
    -1 -23 6 56.3891
    1 -23 -6 56.5427
    1 23 -5 1175.12
    -1 -23 5 996.092
    1 -23 -5 908.569
    -1 -23 4 1088.27
    1 -23 -4 994.93
    -1 -23 3 27.2098
    -1 -23 2 805.346
    -1 -23 1 472.68
    -1 -23 0 3309.67
    -1 -23 -1 2530.97
    -1 -23 -2 695.492
    1 -23 2 718.532
    -1 -23 -3 1474.67
    -1 -23 -3 1481.23
    1 -23 3 1349.4
    -1 -23 -4 34.4933
    1 -23 4 -3.58034
    -1 -23 -4 61.8534
    1 -23 5 1926.4
    -1 -23 -5 2248.34
    -1 -23 -6 71.2539
    1 -23 6 70.2913
    -1 -23 -7 488.407
    1 -23 7 530.53
    -1 -23 -8 31.1696
    1 -23 8 20.6206
    1 -23 9 921.352
    -1 -23 -9 718.104
    -1 -23 -10 205.055
    1 -23 10 215.813
    1 -23 11 204.739
    -1 -23 -11 58.529
    -1 -24 12 185.576
    -1 -24 11 90.2013
    -1 -24 10 672.835
    -1 -24 9 253.591
    1 24 -8 22.189
    -1 -24 8 68.1828
    1 24 -7 18.4117
    -1 -24 7 51.636
    1 24 -6 53.3196
    -1 -24 6 0.0623
    1 -24 -6 10.3324
    1 24 -5 143.484
    -1 -24 5 27.7916
    1 -24 -5 29.9833
    1 -24 -4 78.0363
    -1 -24 4 126.278
    -1 -24 3 1089.4
    -1 -24 2 569.899
    -1 -24 1 312.226
    -1 -24 0 1219.09
    -1 -24 -1 5606.68
    1 -24 2 164.148
    -1 -24 -2 257.032
    1 -24 3 -10.4194
    -1 -24 -3 42.6947
    -1 -24 -3 -0.13709
    -1 -24 -4 -30.9991
    -1 -24 -4 80.6137
    1 -24 4 10.2156
    -1 -24 -5 1765.75
    1 -24 5 1733.48
    1 -24 6 604.596
    -1 -24 -6 468.059
    -1 -24 -7 1041.37
    1 -24 7 1078
    -1 -24 -8 18.2423
    1 -24 8 139.948
    -1 -24 -9 557.776
    1 -24 9 715.293
    1 -24 10 1842.07
    -1 -24 -10 1874.85
    1 -24 11 154.344
    -1 -24 -11 -23.7207
    -1 -25 11 52.1325
    -1 -25 10 614.333
    -1 -25 9 4573.92
    1 25 -8 67.2256
    -1 -25 8 67.7575
    1 25 -7 205.463
    -1 -25 7 58.927
    1 25 -6 125.429
    -1 -25 6 32.7656
    1 -25 -6 72.9687
    1 -25 -5 1379.17
    1 25 -5 1678.27
    -1 -25 5 1541.97
    -1 -25 4 6691.23
    1 -25 -4 6531.25
    -1 -25 3 3225.17
    -1 -25 2 1159.83
    -1 -25 1 920.803
    -1 -25 0 6482.01
    -1 -25 -1 5239.06
    1 -25 2 541.426
    -1 -25 -2 584.629
    1 -25 3 102.835
    -1 -25 -3 92.854
    -1 -25 -3 144.127
    1 -25 4 77.7676
    -1 -25 -4 -21.0818
    -1 -25 -4 30.5532
    1 -25 5 1070.05
    -1 -25 -5 1189.95
    -1 -25 -6 96.6275
    1 -25 6 63.8973
    -1 -25 -7 189.699
    1 -25 7 322.817
    -1 -25 -8 325.799
    1 -25 8 437.632
    -1 -25 -9 -11.0323
    1 -25 9 86.7059
    1 -25 10 2521.66
    -1 -25 -10 2415.62
    1 -25 11 69.5078
    -1 -25 -11 -112.874
    -1 -26 11 295.983
    -1 -26 10 399.388
    -1 -26 9 201.871
    1 26 -8 85.7778
    -1 -26 8 83.7716
    1 26 -7 814.539
    -1 -26 7 731.675
    1 26 -6 101.221
    -1 -26 6 29.9509
    1 -26 -6 45.1883
    1 26 -5 1033.2
    -1 -26 5 1009.76
    1 -26 -5 904.898
    -1 -26 4 1423.64
    1 -26 -4 1157.08
    -1 -26 3 423.828
    -1 -26 2 235.059
    -1 -26 1 1683.3
    -1 -26 0 1431.81
    -1 -26 -1 1450.77
    -1 -26 -2 2674.55
    1 -26 2 2527.5
    -1 -26 -3 1839.06
    1 -26 3 2051.42
    -1 -26 -3 2292.02
    1 -26 4 -26.4469
    -1 -26 -4 146.299
    -1 -26 -4 27.5773
    -1 -26 -5 58.1325
    1 -26 5 93.3414
    1 -26 6 1086.95
    -1 -26 -6 1072.67
    1 -26 7 52.8241
    -1 -26 -7 -11.5355
    -1 -26 -8 48.1384
    1 -26 8 15.0497
    -1 -26 -9 419.552
    1 -26 9 333.652
    1 -26 10 563.564
    -1 -26 -10 512.155
    1 -26 11 -8.95688
    -1 -26 -11 69.6321
    -1 -27 10 16.669
    -1 -27 9 342.38
    -1 -27 8 99.7889
    1 27 -8 106.299
    -1 -27 7 95.064
    1 27 -7 52.5227
    1 27 -6 827.862
    -1 -27 6 727.462
    1 -27 -5 354.503
    -1 -27 5 307.407
    1 27 -5 216.842
    -1 -27 4 1120.31
    1 -27 -4 967.197
    -1 -27 3 11340.2
    -1 -27 2 18871.9
    -1 -27 1 2271.42
    -1 -27 0 868.717
    -1 -27 -1 223.817
    -1 -27 -2 1190.35
    1 -27 2 1077.85
    -1 -27 -3 1085.97
    1 -27 3 1082.74
    -1 -27 -3 1284.48
    1 -27 4 135.881
    -1 -27 -4 199.317
    -1 -27 -4 144.318
    1 -27 5 10.8862
    -1 -27 -5 55.5998
    -1 -27 -6 744.289
    1 -27 6 766.385
    1 -27 7 575.867
    -1 -27 -7 428.157
    1 -27 8 7.23672
    -1 -27 -8 -8.16023
    -1 -27 -9 323.939
    1 -27 9 351.179
    1 -27 10 91.6826
    -1 -27 -10 -33.0464
    1 -27 11 550.769
    -1 -27 -11 641.76
    -1 -28 10 46.1442
    -1 -28 9 820.58
    -1 -28 8 1736.99
    -1 -28 7 251.942
    1 28 -7 155.419
    -1 -28 6 2080.3
    1 28 -6 2118.75
    1 -28 -5 751.234
    -1 -28 5 829.866
    1 28 -5 896.002
    -1 -28 4 17651.5
    1 -28 -4 17164.1
    -1 -28 3 5600.63
    -1 -28 2 1256.4
    -1 -28 1 10817
    -1 -28 0 33868.8
    -1 -28 -1 3999.19
    -1 -28 -2 4282.24
    1 -28 2 4017.2
    1 -28 3 326.025
    -1 -28 -3 488.909
    -1 -28 -3 446.165
    -1 -28 -4 2687.35
    -1 -28 -4 2796.16
    1 -28 4 2767.77
    1 -28 5 1336.96
    -1 -28 -5 1338.15
    -1 -28 -6 608.413
    1 -28 6 788.604
    -1 -28 -7 380.102
    1 -28 7 247.42
    -1 -28 -8 697.194
    1 -28 8 885.637
    -1 -28 -9 10.9123
    1 -28 9 55.7799
    1 -28 10 10.1376
    -1 -28 -10 55.7991
    -1 -29 10 301.2
    -1 -29 9 276.159
    -1 -29 8 1305.16
    -1 -29 7 78.6968
    1 29 -7 -22.4111
    -1 -29 6 1024.74
    1 29 -6 1046.67
    1 -29 -5 169.125
    -1 -29 5 267.709
    1 29 -5 206.739
    -1 -29 4 3010.8
    1 -29 -4 2822.05
    -1 -29 3 5696.78
    -1 -29 2 14640.5
    -1 -29 1 326.954
    -1 -29 0 509.096
    -1 -29 -1 939.005
    -1 -29 -2 6426.82
    1 -29 2 5957.5
    -1 -29 -3 2532
    1 -29 3 2352.46
    -1 -29 -3 2574.69
    1 -29 4 232.914
    -1 -29 -4 333.573
    -1 -29 -4 197.301
    -1 -29 -5 574.518
    1 -29 5 443.638
    -1 -29 -6 38.9451
    1 -29 6 38.3853
    -1 -29 -7 243.322
    1 -29 7 301.565
    -1 -29 -8 407.565
    1 -29 8 421.316
    1 -29 9 169.992
    -1 -29 -9 311.038
    1 -29 10 122.515
    -1 -29 -10 47.6334
    -1 -30 9 105.389
    -1 -30 8 235.641
    -1 -30 7 70.3289
    1 30 -6 619.081
    -1 -30 6 542.59
    1 30 -5 1232.2
    -1 -30 5 1319.97
    1 -30 -5 1209.27
    -1 -30 4 1720.51
    1 -30 -4 1771.87
    -1 -30 3 1094.69
    -1 -30 2 257.797
    -1 -30 1 73.1282
    -1 -30 0 2292.07
    -1 -30 -1 932.625
    -1 -30 -2 2451.62
    1 -30 2 2440.36
    1 -30 3 111.672
    -1 -30 -3 232.675
    -1 -30 -3 166.591
    1 -30 4 141.47
    -1 -30 -4 140.385
    -1 -30 -4 108.583
    -1 -30 -5 373.24
    1 -30 5 373.554
    1 -30 6 138.443
    -1 -30 -6 32.1022
    1 -30 7 1471.5
    -1 -30 -7 1390.97
    1 -30 8 292.039
    -1 -30 -8 283.939
    1 -30 9 96.5037
    -1 -30 -9 93.639
    1 -30 10 66.5883
    -1 -30 -10 152.084
    -1 -31 9 359.863
    -1 -31 8 541.291
    -1 -31 7 61.0852
    1 31 -6 553.069
    -1 -31 6 542.351
    1 31 -5 3048.43
    -1 -31 5 3119.33
    -1 -31 4 1097.93
    1 -31 -4 1059.81
    -1 -31 3 113.639
    -1 -31 2 207.347
    -1 -31 1 3302.31
    -1 -31 0 137.195
    -1 -31 -1 3152.51
    1 -31 2 150.289
    -1 -31 -2 291.645
    1 -31 3 170.367
    -1 -31 -3 415.549
    -1 -31 -3 102.571
    1 -31 4 590.325
    -1 -31 -4 746.588
    -1 -31 -5 -39.9099
    1 -31 5 116.768
    1 -31 6 -16.1217
    -1 -31 -6 29.5601
    1 -31 7 500.393
    -1 -31 -7 278.268
    1 -31 8 2165.65
    -1 -31 -8 2369.9
    1 -31 9 346.997
    -1 -31 -9 199.534
    -1 -32 8 85.5675
    -1 -32 7 1801.29
    -1 -32 6 1802.91
    -1 -32 5 93.8844
    1 32 -5 21.6053
    -1 -32 4 1304.94
    1 -32 -4 1057.36
    -1 -32 3 655.053
    -1 -32 2 1043.61
    -1 -32 1 2655.12
    -1 -32 0 1372.19
    -1 -32 -1 2305.82
    -1 -32 -2 4369.54
    1 -32 3 63.7145
    -1 -32 -3 117.686
    -1 -32 -3 15.2308
    -1 -32 -4 69.9705
    1 -32 4 241.695
    -1 -32 -5 467.267
    1 -32 5 457.782
    1 -32 6 43.0069
    -1 -32 -6 116.664
    1 -32 7 717.82
    -1 -32 -7 714.903
    -1 -32 -8 2507.97
    1 -32 8 2577.39
    -1 -32 -9 57.7463
    -1 -33 8 -2.35371
    -1 -33 7 3.65605
    -1 -33 6 132.586
    -1 -33 5 81.9026
    1 33 -5 159.338
    1 -33 -4 14.4585
    -1 -33 4 60.7871
    -1 -33 3 68.2299
    -1 -33 2 178.632
    -1 -33 1 214.734
    -1 -33 0 1404.58
    -1 -33 -1 65.0975
    -1 -33 -2 129.366
    1 -33 3 -63.2971
    -1 -33 -3 62.8376
    -1 -33 -3 10.3663
    -1 -33 -4 180.015
    1 -33 4 162.893
    -1 -33 -5 -12.5668
    1 -33 5 24.0052
    1 -33 6 141.793
    -1 -33 -6 34.9184
    1 -33 7 64.6299
    -1 -33 -7 114.348
    1 -33 8 1439.23
    -1 -33 -8 1483.98
    -1 -33 -9 -23.7324
    -1 -34 7 88.5291
    -1 -34 6 342.672
    -1 -34 5 328.259
    -1 -34 4 1821.99
    -1 -34 3 569.186
    -1 -34 2 60.7132
    -1 -34 1 217.71
    -1 -34 0 920.205
    -1 -34 -1 76.0751
    -1 -34 -2 57.6839
    1 -34 3 41.6963
    -1 -34 -3 8.88193
    -1 -34 -3 10.6555
    1 -34 4 315.065
    -1 -34 -4 264.079
    -1 -34 -5 1058.91
    1 -34 5 783.265
    1 -34 6 31.0016
    -1 -34 -6 89.6053
    1 -34 7 294.218
    -1 -34 -7 101.725
    -1 -34 -8 229.884
    -1 -35 7 114.64
    -1 -35 6 570.855
    -1 -35 5 157.282
    -1 -35 4 178.763
    -1 -35 3 -6.93519
    -1 -35 2 536.718
    -1 -35 1 -3.54923
    -1 -35 0 690.179
    -1 -35 -1 163.053
    -1 -35 -2 -13.0745
    1 -35 3 311.711
    -1 -35 -3 160.245
    -1 -35 -3 179.189
    -1 -35 -4 143.919
    1 -35 4 86.7494
    1 -35 5 919.729
    -1 -35 -5 1126.71
    1 -35 6 306.073
    -1 -35 -6 266.518
    1 -35 7 377.442
    -1 -35 -7 390.439
    -1 -35 -8 335.601
    -1 -36 6 100.058
    -1 -36 5 340.348
    -1 -36 4 261.779
    -1 -36 3 386.67
    -1 -36 2 70.2979
    -1 -36 1 223.37
    -1 -36 0 143.353
    -1 -36 -1 162.685
    -1 -36 -2 221.319
    1 -36 3 -41.2344
    -1 -36 -3 -0.53421
    -1 -36 -4 3.02536
    1 -36 4 47.3784
    -1 -36 -5 215.595
    1 -36 5 288.241
    1 -36 6 208.616
    -1 -36 -6 300.97
    -1 -36 -7 687.381
    -1 -36 -8 0.08895
    -1 -37 6 731.185
    -1 -37 5 1436.49
    -1 -37 4 61.06
    -1 -37 3 37.497
    -1 -37 2 162.908
    -1 -37 1 56.6233
    -1 -37 0 122.907
    -1 -37 -1 1447.91
    -1 -37 -2 100.851
    -1 -37 -3 179.428
    -1 -37 -4 433.025
    1 -37 4 542.656
    -1 -37 -5 1153.37
    1 -37 5 887.905
    -1 -37 -6 45.9004
    -1 -37 -7 226.643
    -1 -38 5 412.33
    -1 -38 4 73.8828
    -1 -38 3 38.1164
    -1 -38 2 53.6478
    -1 -38 1 125.059
    -1 -38 0 121.554
    -1 -38 -1 900.944
    -1 -38 -2 98.6234
    -1 -38 -2 -5.99293
    -1 -38 -3 1855.91
    -1 -38 -4 935.628
    1 -38 4 670.239
    -1 -38 -5 395.186
    1 -38 5 267.684
    -1 -38 -6 188.977
    -1 -39 5 141.453
    -1 -39 4 635.664
    -1 -39 3 179.689
    -1 -39 2 103.405
    -1 -39 1 244.925
    -1 -39 0 1305.98
    -1 -39 -1 117.847
    -1 -39 -2 195.013
    -1 -39 -2 20.6955
    -1 -39 -3 1004.55
    -1 -39 -4 4144.75
    -1 -39 -5 2111.57
    -1 -39 -6 -40.9172
    -1 -40 4 102.304
    -1 -40 3 -3.34897
    -1 -40 2 268.511
    -1 -40 1 148.57
    -1 -40 0 152.952
    -1 -40 -1 79.8642
    -1 -40 -2 437.756
    -1 -40 -2 373.17
    -1 -40 -3 218.271
    -1 -40 -4 163.218
    -1 -40 -5 153.295
    -1 -41 3 546.423
    -1 -41 2 3600.29
    -1 -41 1 101.777
    -1 -41 0 180.964
    -1 -41 -1 536.56
    -1 -41 -2 184.91
    -1 -41 -3 1831.21
    -1 -41 -4 503.466
    -1 -42 2 917.036
    -1 -42 1 444.733
    -1 -42 0 1432.31
    -1 -42 -1 215.614
    -1 -42 -2 -32.4698
    -1 -42 -3 2355.53
    -1 -43 2 6150.81
    -1 -43 1 6.61929
    -1 -43 0 -15.4772
    -1 -43 -1 10.9032
    -1 -44 1 45.6996
    -1 -44 0 199.034
    -1 -45 0 2592.07
    -2 0 13 30.5256
    -2 0 12 -31.9681
    -2 0 11 -20.157
    -2 0 10 1561.82
    -2 0 9 31.7043
    -2 0 8 14238.5
    -2 0 7 19.0354
    -2 0 7 89.0575
    2 0 -7 72.0983
    2 0 -6 939.014
    -2 0 6 1077.55
    2 0 -5 -2.84777
    -2 0 5 69.1373
    -2 0 4 139950
    2 0 -4 141672
    2 0 -3 888.478
    -2 0 3 1296.07
    2 0 -2 3229.41
    -2 0 2 3199.18
    -2 0 1 157.505
    -2 0 0 1455.05
    2 0 0 1293.15
    -2 0 -1 705.617
    -2 0 -2 7948.58
    -2 0 -3 23027.4
    -2 0 -4 124.795
    -2 0 -5 133.453
    -2 0 -5 49.4167
    -2 0 -6 174.658
    -2 0 -7 1747.14
    -2 0 -8 408.772
    -2 0 -9 181.993
    -2 0 -10 333.862
    -2 1 13 207.047
    -2 -1 13 245.545
    -2 1 12 213.121
    -2 -1 12 36.811
    -2 1 11 232.657
    -2 -1 11 153.6
    -2 -1 10 56.8175
    -2 1 10 240.812
    -2 -1 9 -46.0152
    -2 1 9 45.8355
    -2 1 8 6053.49
    -2 -1 8 5959.58
    -2 -1 7 430.951
    -2 1 7 488.387
    2 1 -7 426.796
    -2 1 7 555.301
    -2 -1 7 381.743
    -2 1 6 357.109
    -2 1 6 435.654
    2 -1 -6 322.573
    -2 -1 6 276.146
    2 1 -6 344.059
    2 1 -5 235.625
    2 -1 -5 184.377
    -2 1 5 201.243
    -2 -1 5 195.519
    -2 1 4 14578
    2 1 -4 14018.5
    -2 -1 4 13998.7
    2 -1 -4 13788.3
    2 1 -3 3237.66
    2 -1 -3 3507.42
    -2 1 3 5409.32
    -2 1 3 4917.1
    2 -1 -2 88161.7
    -2 1 2 88705.5
    -2 -1 2 89348.1
    -2 1 1 128.596
    -2 -1 1 177.67
    2 -1 0 48.1861
    -2 1 0 112.109
    -2 -1 0 38.5621
    -2 1 -1 15437.5
    -2 -1 -1 15284.6
    -2 -1 -2 31916.1
    -2 1 -2 32240.7
    -2 -1 -3 2359.76
    -2 1 -3 2211.17
    -2 1 -4 198.886
    -2 -1 -4 135.945
    -2 -1 -5 361.749
    -2 1 -5 530.175
    -2 -1 -5 379.836
    -2 1 -6 45.3775
    -2 -1 -6 68.1927
    -2 1 -7 1333.59
    -2 -1 -7 1737.56
    -2 1 -8 18.9417
    -2 -1 -8 106.206
    -2 1 -9 37.8414
    -2 -1 -9 163.827
    -2 -1 -10 953.952
    -2 -2 13 358.298
    -2 2 12 88.1632
    -2 -2 12 246.838
    -2 2 11 401.924
    -2 -2 11 434.977
    -2 2 10 757.472
    -2 -2 10 769.295
    -2 2 9 26.3941
    -2 -2 9 28.7805
    -2 2 8 1449.64
    -2 -2 8 1515.68
    2 2 -7 1081
    -2 2 7 865.003
    -2 2 7 1013.19
    -2 -2 7 858.85
    2 2 -6 350.101
    -2 2 6 332.912
    -2 2 6 320.432
    2 -2 -6 416.164
    -2 -2 6 459.659
    -2 -2 5 346.375
    -2 2 5 343.286
    2 -2 -5 341.281
    2 2 -5 282.305
    -2 2 4 10610.7
    2 2 -4 10211.2
    2 -2 -4 10527.1
    2 2 -3 1201.18
    2 -2 -3 1253.49
    -2 2 3 1544.71
    -2 2 3 1277.58
    2 -2 -2 32099.7
    -2 2 2 32062.3
    -2 -2 2 32336.9
    -2 2 1 2559.68
    -2 -2 1 2441.4
    2 -2 0 465.871
    -2 2 0 501.715
    -2 -2 0 521.499
    2 -2 1 4757.71
    -2 2 -1 5187.94
    -2 -2 -1 5365.11
    2 -2 1 4584.8
    -2 2 -2 3700.19
    -2 -2 -2 3832.41
    -2 2 -3 1595.5
    -2 -2 -3 1388.08
    -2 -2 -4 1403.51
    -2 2 -4 1498.07
    -2 2 -5 184.266
    -2 -2 -5 146.483
    -2 -2 -5 101.054
    -2 2 -6 229.593
    -2 -2 -6 250.626
    -2 2 -7 1664.85
    -2 -2 -7 1800.72
    -2 2 -8 69.8072
    -2 -2 -8 74.3405
    -2 2 -9 91.614
    -2 -2 -9 62.3918
    -2 -2 -10 1540.03
    -2 -2 -11 103.059
    -2 -3 13 886.313
    -2 3 12 339.232
    -2 -3 12 222.225
    -2 3 11 415.642
    -2 -3 11 332.651
    -2 3 10 1986.41
    -2 -3 10 1946.5
    -2 3 9 481.226
    -2 -3 9 706.087
    -2 3 8 960.046
    -2 -3 8 1076.06
    2 3 -7 286.276
    -2 3 7 448.915
    -2 3 7 370.243
    -2 -3 7 372.689
    2 -3 -6 -27.8949
    -2 3 6 171.452
    2 3 -6 135.237
    -2 3 6 55.9819
    -2 -3 6 164.02
    2 -3 -5 1121.98
    -2 3 5 1454.54
    -2 -3 5 1119.01
    2 3 -5 1066.02
    -2 3 5 1231.89
    -2 3 4 23351.5
    2 3 -4 23177.1
    2 -3 -4 23401
    -2 3 3 4139.48
    2 3 -3 4494.22
    -2 3 3 4424.04
    2 -3 -3 4581.92
    2 -3 -2 11862.5
    -2 3 2 12457.5
    -2 3 2 12095.1
    -2 -3 2 11849.8
    -2 3 1 3855.95
    -2 -3 1 3694.15
    2 -3 0 656.722
    -2 3 0 549.302
    -2 -3 0 670.25
    2 -3 0 552.442
    2 -3 1 2790
    2 -3 1 2696.76
    -2 3 -1 2666.8
    -2 -3 -1 2694.98
    -2 -3 -2 1068.67
    -2 3 -2 1011.31
    -2 3 -3 6038.43
    -2 -3 -3 6426.3
    -2 -3 -4 7573.08
    -2 3 -4 7367.32
    -2 -3 -5 355.857
    -2 3 -5 388.345
    -2 -3 -5 565.447
    -2 3 -6 385.1
    -2 -3 -6 310.352
    -2 3 -7 1015.07
    -2 -3 -7 1068.57
    -2 3 -8 277.822
    -2 -3 -8 182.899
    -2 -3 -9 633.62
    -2 -3 -10 1112.31
    -2 -3 -11 579.839
    -2 -4 13 459.769
    -2 4 12 1499.7
    -2 -4 12 1321.51
    -2 4 11 1380.81
    -2 -4 11 1243.91
    -2 4 10 421.387
    -2 -4 10 460.167
    -2 4 9 233.992
    -2 -4 9 303.854
    -2 4 8 395.568
    2 4 -8 285.625
    -2 -4 8 391.717
    2 4 -7 496.835
    -2 4 7 416.506
    -2 4 7 700.446
    -2 -4 7 402.176
    -2 -4 6 150.862
    2 4 -6 126.569
    -2 4 6 113.692
    -2 4 6 90.5233
    2 4 -5 250.026
    -2 4 5 328.036
    2 -4 -5 229.72
    -2 4 5 179.663
    2 4 -4 576.958
    -2 4 4 1043.18
    2 -4 -4 713.326
    2 4 -3 16551.3
    -2 4 3 15380.5
    2 -4 -3 14739.5
    2 -4 -2 27940.6
    -2 4 2 28365.8
    -2 -4 2 28544.5
    -2 4 2 28324.4
    -2 -4 1 -7.1325
    2 -4 -1 -17.1388
    -2 4 1 -1.73319
    2 -4 -1 -16.9867
    2 -4 0 -4.17958
    2 -4 0 1.56705
    -2 4 0 2.99445
    -2 -4 0 68.6245
    2 -4 1 4890.39
    2 -4 1 5120.87
    -2 4 -1 4617.02
    -2 -4 -1 4625.77
    -2 4 -2 6182.84
    -2 -4 -2 6566.96
    -2 4 -3 4998.44
    -2 -4 -3 5070.57
    -2 4 -4 516.376
    -2 -4 -4 595.961
    -2 -4 -5 22.8911
    -2 4 -5 5.14655
    -2 -4 -5 20.3288
    -2 4 -6 2937.11
    -2 -4 -6 2960.04
    -2 4 -7 1812.54
    -2 -4 -7 1726.45
    -2 -4 -8 356.332
    -2 4 -8 386.57
    -2 -4 -9 32.6157
    -2 -4 -10 249.675
    -2 -4 -11 913.342
    -2 -5 13 543.284
    -2 5 12 816.916
    -2 -5 12 1069.32
    -2 5 11 189.511
    -2 -5 11 140.476
    -2 5 10 1053.45
    -2 -5 10 911.371
    -2 5 9 417.878
    -2 -5 9 488.116
    -2 -5 8 347.241
    2 5 -8 196.42
    -2 5 8 229.003
    2 5 -7 504.688
    -2 -5 7 321.346
    -2 5 7 582.14
    2 5 -6 69.1087
    -2 5 6 99.3611
    -2 5 6 15.0839
    2 -5 -5 644.812
    2 5 -5 647.451
    -2 5 5 705.608
    2 5 -4 4337.22
    -2 5 4 4186.51
    2 -5 -4 4377.96
    2 5 -3 1798.18
    -2 5 3 1711.81
    2 -5 -3 1661.1
    2 -5 -2 166.896
    -2 5 2 128.11
    -2 5 2 200.912
    -2 -5 1 345.488
    2 -5 -1 330.168
    -2 5 1 267.966
    2 -5 -1 308.825
    2 -5 0 392.313
    -2 5 0 428.412
    2 -5 0 382.584
    -2 -5 0 348.062
    2 -5 1 750.37
    2 -5 1 707.401
    -2 5 -1 680.896
    -2 -5 -1 685.096
    -2 5 -2 327.645
    -2 -5 -2 240.852
    2 -5 2 402.486
    -2 5 -3 761.238
    -2 -5 -3 823.611
    -2 5 -4 1258.11
    -2 -5 -4 1242.5
    -2 5 -5 421.55
    -2 -5 -5 575.72
    -2 5 -6 178.014
    -2 -5 -6 258.102
    -2 5 -7 127.872
    -2 -5 -7 7.20771
    -2 -5 -8 442.6
    -2 -5 -9 941.126
    -2 -5 -10 69.7373
    -2 -5 -11 324.848
    -2 -6 13 1798.69
    -2 -6 12 170.024
    -2 -6 12 108.701
    -2 6 12 267.011
    -2 -6 11 726.38
    -2 6 11 577.591
    -2 6 10 2868.5
    -2 -6 10 3086.63
    -2 -6 9 532.861
    -2 6 9 594.71
    -2 6 8 1365.04
    -2 -6 8 1157.62
    2 6 -8 1069.69
    -2 -6 7 362.106
    -2 6 7 320.537
    2 6 -7 350.49
    -2 6 6 853.259
    2 6 -6 1055.83
    -2 6 5 1417.19
    2 6 -5 1069.03
    2 -6 -5 922.072
    2 6 -4 902.426
    -2 6 4 1062.94
    2 -6 -4 872.942
    2 -6 -3 32.636
    -2 6 3 53.6866
    2 -6 -2 319.675
    -2 6 2 363.167
    2 -6 -1 976.667
    2 -6 -1 1009.85
    -2 -6 1 1060.18
    -2 6 1 880.167
    -2 -6 0 414.994
    2 -6 0 430.977
    -2 6 0 374.382
    2 -6 0 416.968
    2 -6 1 2566.56
    -2 6 -1 2477.43
    2 -6 1 2741.14
    -2 -6 -1 2521.03
    -2 6 -2 48.2717
    2 -6 2 72.8839
    -2 -6 -2 59.823
    2 -6 3 616.201
    -2 6 -3 601.367
    -2 -6 -3 439.452
    -2 6 -4 5269.64
    -2 -6 -4 5228.27
    -2 6 -5 175.018
    -2 -6 -5 95.8551
    -2 6 -6 180.637
    -2 -6 -6 148.042
    -2 -6 -7 983.771
    -2 -6 -8 2366.38
    -2 -6 -9 2748.67
    -2 -6 -10 680.268
    -2 -6 -11 119.506
    -2 -7 13 462.647
    -2 -7 12 879.118
    -2 7 12 936.539
    -2 -7 12 657.261
    -2 -7 11 413.381
    -2 7 11 358.397
    -2 7 10 2590.41
    -2 -7 10 2511.05
    -2 -7 9 979.254
    -2 7 9 1056.74
    -2 7 8 1597.6
    2 7 -8 1294.54
    -2 7 7 3646.97
    2 7 -7 3381.77
    -2 7 6 262.53
    2 7 -6 265.739
    2 7 -5 522.177
    -2 7 5 508.842
    2 -7 -4 392.572
    -2 7 4 444.503
    2 7 -4 384.08
    -2 7 3 2902.76
    2 -7 -3 2838.65
    -2 7 2 79.1218
    2 -7 -2 39.3395
    -2 7 1 104.781
    -2 -7 1 115.281
    2 -7 -1 40.0734
    2 -7 -1 40.532
    -2 -7 0 223.658
    2 -7 0 182.383
    -2 7 0 245.506
    2 -7 0 251.91
    2 -7 0 251.465
    2 -7 1 45.982
    -2 7 -1 62.9688
    2 -7 1 53.2612
    -2 -7 -1 56.5721
    2 -7 2 2190.75
    -2 7 -2 1888.81
    -2 -7 -2 1873.03
    -2 7 -3 228.928
    2 -7 3 215.303
    -2 -7 -3 218.201
    -2 7 -4 1789.09
    -2 -7 -4 1722.72
    -2 7 -5 1351.89
    -2 -7 -5 1179.21
    -2 -7 -6 4054.12
    -2 -7 -7 6163.58
    -2 -7 -8 2321.91
    -2 -7 -9 963.848
    -2 -7 -10 269.594
    -2 -7 -11 319.712
    -2 -8 13 614.927
    -2 -8 12 71.3532
    -2 8 12 104.344
    -2 8 11 20.0962
    -2 8 10 1306.2
    -2 8 9 714.646
    -2 8 8 62.4216
    2 8 -8 73.2467
    2 8 -7 401.78
    -2 8 7 460.119
    -2 8 6 226.21
    2 8 -6 78.953
    -2 8 5 1879.11
    2 8 -5 1711.04
    2 -8 -4 297.283
    -2 8 4 350.339
    2 8 -4 303.442
    2 -8 -3 42.5585
    -2 8 3 27.8585
    2 -8 -2 182.539
    -2 8 2 300.245
    -2 -8 1 810.28
    2 -8 -1 859.126
    2 -8 -1 793.856
    -2 8 1 703.322
    -2 -8 0 167.515
    2 -8 0 105.237
    2 -8 0 101.032
    2 -8 1 1898.98
    -2 -8 -1 1748.49
    2 -8 1 1761.86
    2 -8 2 376.041
    -2 -8 -2 431.79
    2 -8 3 220.813
    -2 -8 -3 177.562
    2 -8 4 9900.65
    -2 -8 -4 9522.71
    -2 -8 -5 698.69
    -2 -8 -6 24.0506
    -2 -8 -7 85.4775
    -2 -8 -8 5017.27
    -2 -8 -9 2073.14
    -2 -8 -10 -15.1539
    -2 -8 -11 67.0727
    -2 -9 13 1496.74
    -2 -9 12 1374.78
    -2 9 12 1925.85
    -2 -9 11 1431.63
    -2 9 11 1224.08
    -2 9 10 952.988
    -2 9 9 1042.09
    2 9 -9 1148.6
    2 9 -8 141.242
    -2 9 8 148.302
    -2 9 7 823.915
    2 9 -7 843.511
    -2 9 6 1839.14
    2 9 -6 1414.67
    -2 9 5 1324.87
    2 9 -5 1249.33
    -2 9 4 110.677
    2 9 -4 180.999
    -2 9 3 1192.93
    2 -9 -3 1236.81
    -2 9 2 1914.93
    2 -9 -2 1324.63
    -2 -9 1 447.633
    2 -9 -1 383.887
    -2 9 1 400.679
    2 -9 -1 342.298
    2 -9 0 1011.5
    -2 -9 0 973.89
    2 -9 0 1079.67
    2 -9 1 10270.9
    2 -9 1 10784.2
    -2 -9 -1 10697.9
    2 -9 2 442.499
    -2 -9 -2 463.394
    2 -9 3 549.575
    -2 -9 -3 568.348
    2 -9 4 641.852
    -2 -9 -4 814.822
    2 -9 5 4911.95
    -2 -9 -5 6004.48
    -2 -9 -6 1747.99
    -2 -9 -7 129.41
    -2 -9 -8 1728.25
    -2 -9 -9 522.614
    -2 -9 -10 405.875
    -2 -9 -11 539.34
    -2 -10 13 2430.03
    -2 -10 12 4950.62
    -2 10 12 5519.49
    -2 -10 11 4636.82
    -2 10 11 4702
    -2 10 10 171.105
    -2 10 9 622.407
    2 10 -9 385.27
    -2 10 8 2178.75
    2 10 -8 1887.99
    -2 10 7 12864.1
    2 10 -7 11673
    -2 10 6 1240.19
    2 10 -6 1333.89
    -2 10 5 1424.67
    2 10 -5 1127.42
    2 10 -4 247.422
    -2 10 4 226.121
    -2 10 3 207.846
    2 -10 -3 97.4378
    2 -10 -2 2569.56
    2 -10 -2 1637.44
    2 -10 -1 1.78479
    -2 10 1 40.2338
    2 -10 -1 20.9585
    -2 -10 0 51.5657
    2 -10 0 76.6306
    2 -10 0 51.9941
    2 -10 1 15602.3
    2 -10 1 15240.7
    -2 -10 -1 14775.1
    -2 -10 -2 707.073
    -2 -10 -3 105.795
    2 -10 4 153.483
    -2 -10 -4 211.601
    -2 -10 -5 3114.42
    -2 -10 -6 18621.4
    -2 -10 -7 10718.5
    -2 -10 -8 3100.96
    -2 -10 -9 194.757
    -2 -10 -10 1238.4
    -2 -10 -11 1851.52
    -2 -11 13 5195.94
    -2 -11 12 2916.52
    -2 11 12 3187.81
    -2 -11 11 598.265
    -2 11 11 963.79
    -2 11 10 82.1045
    2 11 -9 36.6433
    -2 11 9 171.217
    -2 11 8 1478.51
    2 11 -8 1381.59
    -2 11 7 3608.94
    2 11 -7 3340.92
    -2 11 6 1685.66
    2 11 -6 1095.63
    -2 11 5 1936.38
    2 11 -5 1917.57
    2 11 -4 989.177
    -2 11 4 1280.47
    -2 11 3 2360.72
    -2 11 2 1695.65
    2 -11 -2 707.216
    2 -11 -2 1146
    -2 11 1 1298.02
    2 -11 -1 1296.5
    2 -11 -1 1368.92
    -2 11 0 2089.53
    2 -11 0 2344.39
    -2 -11 0 2211.61
    2 -11 0 2236.15
    2 -11 1 8958.8
    -2 -11 -1 8723.09
    -2 -11 -2 454.513
    -2 -11 -3 989.073
    -2 -11 -4 1842.89
    -2 -11 -5 7479.23
    -2 -11 -6 3481.29
    -2 -11 -7 1379.23
    -2 -11 -8 549.512
    -2 -11 -9 69.3717
    -2 -11 -10 366.583
    -2 -11 -11 738.642
    -2 -12 13 934.949
    -2 -12 12 2347.92
    -2 12 12 2366.7
    -2 -12 11 740.311
    -2 12 11 1030.78
    -2 -12 10 639.263
    -2 12 10 684.332
    -2 12 9 -104.141
    2 12 -9 -2.30076
    -2 12 8 1082.25
    2 12 -8 1003.69
    -2 12 7 3665.14
    2 12 -7 3654.27
    -2 12 6 252.74
    2 12 -6 215.457
    -2 12 5 2127.85
    2 12 -5 1973.9
    -2 12 4 158.71
    -2 12 3 2940.27
    -2 12 2 740.306
    2 -12 -2 517.751
    2 -12 -1 388.795
    -2 12 1 349.421
    2 -12 -1 455.309
    -2 -12 0 197.897
    2 -12 0 142.481
    2 -12 0 220.175
    -2 12 0 188.102
    2 -12 1 2889.1
    -2 -12 -1 3035.5
    2 -12 2 4188.33
    -2 -12 -2 4077.72
    -2 -12 -3 4.66308
    -2 -12 -4 339.371
    -2 -12 -5 628.981
    -2 -12 -6 4370.44
    -2 -12 -7 3558.6
    -2 -12 -8 -14.5637
    -2 -12 -9 654.579
    -2 -12 -10 195.428
    -2 -12 -11 920.14
    -2 -13 13 272.253
    -2 -13 12 1170.29
    -2 -13 11 3996.55
    -2 13 11 4080.09
    -2 13 10 338.19
    -2 -13 10 127.602
    2 13 -9 278.819
    -2 13 9 596.363
    -2 13 8 358.527
    2 13 -8 477.378
    -2 13 7 2713.93
    2 13 -7 2667.74
    2 13 -6 824.194
    -2 13 6 646.939
    -2 13 5 2934.19
    2 13 -5 2839.53
    -2 13 4 293.831
    -2 13 3 825.453
    -2 13 2 3148.48
    2 -13 -2 2782.65
    -2 13 1 4462.88
    2 -13 -1 4187.77
    -2 13 0 747.12
    2 -13 0 738.18
    -2 -13 0 695.485
    2 -13 0 544.727
    -2 -13 -1 1167.46
    2 -13 1 1207.36
    2 -13 2 301.316
    -2 -13 -2 410.388
    2 -13 3 913.981
    -2 -13 -3 1159.73
    -2 -13 -4 1437.73
    -2 -13 -5 1215.18
    -2 -13 -5 1397.02
    -2 -13 -6 3361.57
    -2 -13 -7 2957.8
    -2 -13 -8 1623.93
    -2 -13 -9 311.115
    -2 -13 -10 649.743
    -2 -13 -11 1074.64
    -2 -14 13 339.865
    -2 -14 12 872.339
    -2 14 11 514.018
    -2 -14 11 800.357
    -2 -14 10 1183.94
    -2 14 10 1604.18
    -2 -14 9 1669.34
    -2 14 9 2023.22
    2 14 -9 1870.63
    -2 14 8 296.892
    2 14 -8 242.491
    -2 14 7 533.255
    2 14 -7 404.154
    -2 14 6 2223.1
    2 14 -6 1930.6
    -2 14 5 11902.7
    2 14 -5 11993.4
    -2 14 4 1977.1
    -2 14 3 1484.3
    2 -14 -2 344.393
    -2 14 2 516.427
    -2 14 1 20145.3
    2 -14 -1 20484.6
    -2 14 0 6961.45
    2 -14 0 6813.58
    -2 -14 0 6807.12
    -2 -14 -1 2446.74
    2 -14 1 2624.85
    2 -14 2 1595.05
    -2 -14 -2 1729.2
    2 -14 3 223.44
    -2 -14 -3 372.312
    -2 -14 -4 5888.56
    -2 -14 -5 11984.5
    -2 -14 -5 11878.7
    -2 -14 -6 2161.11
    -2 -14 -7 1714.82
    -2 -14 -8 2820.75
    -2 -14 -9 321.513
    -2 -14 -10 215.618
    -2 -14 -11 288.325
    -2 -15 12 1089.69
    -2 -15 11 2562.89
    -2 15 11 2814.43
    -2 -15 10 2276.96
    -2 15 10 2443.55
    -2 15 9 231.001
    2 15 -9 13.2928
    -2 -15 9 39.1479
    2 15 -8 447.566
    -2 15 8 696.174
    2 15 -7 974.378
    -2 15 7 976.456
    2 15 -6 6.25502
    -2 15 6 47.8019
    -2 15 5 1059.23
    2 15 -5 1123.91
    -2 15 4 808.06
    -2 15 3 95.9293
    -2 15 2 1627.58
    2 -15 -2 1607.94
    -2 15 1 7161.65
    2 -15 -1 7429.95
    -2 15 0 1452.34
    2 -15 0 1279.14
    -2 -15 0 1440.32
    -2 -15 -1 445.66
    -2 -15 -2 377.778
    -2 -15 -3 591.152
    -2 -15 -4 322.097
    -2 -15 -4 383.801
    -2 -15 -5 240.014
    -2 -15 -6 2013.44
    -2 -15 -7 3004.32
    -2 -15 -8 381.331
    -2 -15 -9 492.873
    -2 -15 -10 643.749
    -2 -16 12 994.737
    -2 -16 11 1272.91
    -2 16 11 1328.51
    -2 16 10 258.639
    -2 -16 10 283.875
    2 16 -10 180.662
    2 16 -9 75.6215
    -2 16 9 36.8327
    -2 -16 9 105.306
    2 16 -8 304.169
    -2 16 8 238.501
    -2 -16 8 174.174
    -2 16 7 749.434
    2 16 -7 699.303
    -2 16 6 1642.17
    2 16 -6 1418.53
    -2 16 5 1958.59
    2 16 -5 1943.28
    -2 16 4 1150.94
    -2 16 3 1768.76
    -2 16 2 566.298
    2 -16 -2 560.414
    -2 16 1 283.103
    2 -16 -1 239.766
    -2 -16 0 95.5774
    -2 16 0 38.2405
    2 -16 0 50.1944
    -2 -16 -1 384.994
    -2 16 -1 392.952
    -2 -16 -2 1360.43
    -2 -16 -3 1377.72
    -2 -16 -3 1486.94
    -2 -16 -4 1758.54
    -2 -16 -4 1427.38
    -2 -16 -5 1163.34
    -2 -16 -6 1809.54
    -2 -16 -7 478.437
    -2 -16 -8 80.4638
    -2 -16 -9 803.945
    -2 -16 -10 1575.4
    -2 -17 12 1010.95
    -2 -17 11 1252.28
    -2 17 11 999.912
    -2 17 10 1894.79
    -2 -17 10 1529.33
    2 17 -10 1603.74
    2 17 -9 765.42
    -2 17 9 911.638
    -2 -17 9 835.773
    2 17 -8 875.122
    -2 17 8 885.708
    -2 -17 8 622.034
    -2 -17 7 436.384
    -2 17 7 433.815
    2 17 -7 359.035
    -2 17 6 4207.08
    2 17 -6 3882.12
    -2 17 5 2936.05
    2 17 -5 2303.63
    -2 17 4 1223
    -2 17 3 426.706
    2 -17 -3 247.878
    2 -17 -3 134.703
    -2 17 2 91.1713
    2 -17 -2 86.8116
    -2 17 1 4738.87
    2 -17 -1 4680.73
    -2 17 0 12098.1
    2 -17 0 12121.7
    -2 -17 0 12762.3
    -2 -17 -1 633.628
    -2 17 -1 548.669
    -2 -17 -2 205.209
    -2 -17 -2 172.496
    -2 -17 -3 2098.83
    -2 -17 -3 2179.85
    -2 -17 -4 17804.9
    -2 -17 -4 16509.8
    -2 -17 -5 13765.5
    -2 -17 -6 2343.29
    -2 -17 -7 214.767
    -2 -17 -8 240.69
    -2 -17 -9 1529.12
    -2 -17 -10 3184.75
    -2 -18 12 3983.81
    -2 18 11 9154.95
    -2 -18 11 8722.81
    -2 18 10 4521.28
    -2 -18 10 4708.27
    2 18 -10 5071.57
    2 18 -9 284.466
    -2 18 9 329.61
    -2 -18 9 318.219
    2 18 -8 273.049
    -2 18 8 203.912
    -2 -18 8 172.491
    -2 18 7 1034.48
    -2 -18 7 962.244
    2 18 -7 934.878
    -2 18 6 5307.35
    -2 -18 6 4878.71
    2 18 -6 5353.97
    -2 18 5 2015.09
    2 18 -5 2296.01
    -2 18 4 1312.18
    -2 18 3 430.212
    -2 18 2 1058.49
    2 -18 -2 1160.15
    -2 18 1 1222.38
    2 -18 -1 1167.02
    -2 18 0 257.037
    -2 -18 -1 1031.11
    -2 -18 -1 1117.64
    -2 18 -1 857.848
    -2 -18 -2 998.903
    -2 -18 -2 1039.64
    -2 -18 -3 2470.78
    -2 -18 -3 2626.47
    -2 -18 -4 1497.18
    -2 -18 -4 2016.48
    -2 -18 -5 1953.37
    -2 -18 -6 5255.44
    -2 -18 -7 777.891
    -2 -18 -8 545.719
    -2 -18 -9 833.004
    -2 -18 -10 2418.86
    -2 -19 11 1013.79
    -2 19 11 1119.5
    -2 19 10 2783.74
    -2 -19 10 2905.86
    2 19 -10 2910.83
    -2 -19 9 1364.38
    -2 19 9 1264.84
    2 19 -9 1587.52
    -2 19 8 24.4934
    2 19 -8 44.2731
    -2 -19 8 44.6016
    -2 -19 7 127.052
    2 19 -7 142.677
    -2 -19 6 1658.19
    2 19 -6 1702.62
    -2 -19 5 2151.32
    2 19 -5 1808.64
    -2 -19 4 -9.53169
    -2 19 3 15.6994
    -2 19 2 309.711
    2 -19 -2 289.342
    -2 -19 1 624.72
    -2 19 1 584.091
    2 -19 -1 546.836
    -2 -19 0 1906.89
    -2 19 0 1764.97
    -2 -19 -1 624.674
    -2 19 -1 558.481
    -2 -19 -1 453.359
    -2 -19 -2 -59.92
    -2 -19 -2 -1.87236
    -2 -19 -3 318.909
    -2 -19 -3 367.144
    -2 -19 -4 5198.37
    -2 -19 -4 4917.19
    -2 -19 -5 5430.48
    -2 -19 -6 782.914
    -2 -19 -7 95.7297
    -2 -19 -8 882.953
    -2 -19 -9 690.197
    -2 -19 -10 1061.26
    -2 -20 11 761.77
    -2 -20 10 1271.78
    -2 20 10 1330.69
    2 20 -10 1157.25
    -2 20 9 3793.44
    -2 -20 9 4087.47
    2 20 -9 3981.02
    2 20 -8 57.8548
    -2 -20 8 6.87978
    2 20 -7 304.64
    -2 -20 7 244.549
    2 20 -6 453.684
    -2 -20 6 348.889
    2 20 -5 1457.74
    -2 -20 5 1352.25
    -2 -20 4 1989.35
    -2 -20 3 -19.8977
    -2 20 2 120.894
    -2 -20 2 63.026
    -2 20 1 92.4501
    -2 -20 1 51.0296
    2 -20 -1 73.8945
    -2 20 0 508.603
    -2 -20 0 467.589
    -2 20 -1 442.686
    -2 -20 -1 401.044
    -2 -20 -1 520.604
    -2 -20 -2 1.46658
    -2 -20 -2 46.8226
    -2 -20 -3 3262.6
    -2 -20 -3 3441.84
    -2 -20 -4 883.236
    -2 -20 -4 939.89
    -2 -20 -5 2040.11
    -2 -20 -6 436.439
    -2 -20 -7 162.475
    -2 -20 -8 542.92
    -2 -20 -9 1859.67
    -2 -20 -10 3352.58
    -2 -21 11 1801.73
    -2 21 10 66.7655
    -2 -21 10 135.973
    2 21 -10 103.336
    -2 21 9 623.928
    -2 -21 9 993.511
    2 21 -9 657.041
    2 21 -8 80.1884
    -2 -21 8 11.3319
    2 21 -7 570.13
    -2 -21 7 518.569
    2 21 -6 830.215
    -2 -21 6 987.225
    2 21 -5 701.252
    -2 -21 5 574.617
    -2 -21 4 2297.24
    -2 -21 3 87.3538
    -2 21 2 485.518
    -2 -21 2 446.959
    -2 21 1 636.986
    -2 -21 1 499.691
    -2 21 0 90.4629
    -2 -21 0 111.076
    -2 -21 -1 141.017
    -2 -21 -1 132.509
    -2 21 -1 92.7465
    -2 -21 -2 25.2054
    -2 -21 -2 15.8545
    -2 -21 -3 11660.4
    -2 -21 -3 11403.3
    -2 -21 -4 1071.95
    -2 -21 -4 1321.53
    -2 -21 -5 4761.38
    -2 -21 -6 3234.93
    -2 -21 -7 462.041
    -2 -21 -8 750.277
    -2 -21 -9 137.036
    -2 -22 11 437.003
    -2 22 10 182.426
    2 22 -10 215.734
    -2 -22 10 312.081
    -2 -22 9 5051.23
    2 22 -9 4851.27
    2 22 -8 -30.1596
    -2 -22 8 -16.0934
    2 22 -7 366.148
    -2 -22 7 393.477
    2 22 -6 273.203
    -2 -22 6 393.706
    2 22 -5 517.513
    -2 -22 5 475.262
    -2 -22 4 1747.95
    -2 -22 3 -44.5568
    -2 -22 2 10.9174
    -2 22 1 -14.7899
    -2 -22 1 33.9413
    -2 22 0 62.5135
    -2 -22 0 38.5765
    -2 -22 -1 46.4704
    -2 -22 -1 38.7537
    -2 22 -1 23.8328
    -2 -22 -2 -25.6097
    -2 -22 -2 28.9404
    -2 -22 -3 268.716
    -2 -22 -3 426.236
    -2 -22 -4 369.366
    -2 -22 -5 1960.52
    -2 -22 -6 203.495
    -2 -22 -7 73.6428
    -2 -22 -8 1000.69
    -2 -22 -9 638.11
    -2 23 10 157.809
    2 23 -10 197.127
    -2 -23 10 184.23
    -2 -23 9 240.335
    2 23 -9 150.662
    -2 -23 8 157.225
    2 23 -8 132.93
    2 23 -7 30.4187
    -2 -23 7 -0.64837
    2 23 -6 115.562
    -2 -23 6 152.286
    -2 -23 5 988.439
    -2 -23 4 1264.52
    -2 -23 3 347.267
    -2 -23 2 155.442
    -2 23 1 469.407
    -2 -23 1 454.956
    -2 23 0 346.797
    -2 -23 0 525.278
    -2 -23 -1 157.972
    -2 23 -1 34.1717
    -2 -23 -1 27.1773
    -2 -23 -2 97.5069
    -2 -23 -2 110.545
    -2 -23 -3 238.379
    -2 -23 -3 180.165
    -2 -23 -4 160.732
    -2 -23 -5 850.606
    -2 -23 -6 21.8488
    -2 -23 -7 155.575
    -2 -23 -8 514.805
    -2 -23 -9 111.765
    -2 24 10 308.273
    2 24 -10 253.941
    -2 -24 10 263.39
    -2 -24 9 694.954
    2 24 -9 879.113
    -2 -24 8 353.723
    2 24 -8 166.303
    2 24 -7 411.372
    -2 -24 7 340.833
    -2 -24 6 1965.27
    2 24 -6 2262.84
    -2 -24 5 1299.29
    -2 -24 4 564.227
    -2 -24 3 2835.22
    -2 -24 2 3549.39
    -2 24 1 2443.33
    -2 -24 1 2570.96
    -2 24 0 853.605
    -2 -24 0 970.7
    -2 -24 -1 1354.73
    -2 -24 -1 1438.45
    -2 -24 -2 379.051
    -2 -24 -2 463.662
    -2 -24 -3 1106.61
    -2 -24 -3 1212.96
    -2 -24 -4 249.276
    -2 -24 -5 483.489
    -2 -24 -6 1173.91
    -2 -24 -7 523.987
    -2 -24 -8 782.585
    -2 -24 -9 197.372
    -2 -25 10 81.0951
    2 25 -10 55.9416
    2 25 -9 239.581
    -2 -25 9 253.705
    -2 -25 8 72.2991
    2 25 -8 73.4866
    2 25 -7 210.413
    -2 -25 7 178.549
    2 25 -6 721.357
    -2 -25 6 856.836
    -2 -25 5 3556.33
    -2 -25 4 1078.27
    -2 -25 3 638.101
    -2 -25 2 2907.85
    -2 -25 1 9539.57
    -2 25 0 5772.51
    -2 -25 0 5978.4
    -2 -25 -1 469.129
    -2 -25 -1 494.484
    -2 -25 -2 203.069
    -2 -25 -2 212.509
    -2 -25 -3 486.215
    -2 -25 -3 403.808
    -2 -25 -4 1795.57
    -2 -25 -5 2464.16
    -2 -25 -6 931.537
    -2 -25 -7 148.992
    -2 -25 -8 1252.39
    -2 -25 -9 54.7267
    2 26 -10 87.4712
    -2 -26 9 312.405
    2 26 -9 166.384
    -2 -26 8 -42.7701
    2 26 -8 2.87352
    2 26 -7 202.84
    -2 -26 7 60.5626
    2 26 -6 492.167
    -2 -26 6 458.214
    -2 -26 5 12.3263
    -2 -26 4 1989.55
    -2 -26 3 1649.8
    -2 -26 2 3234.68
    -2 -26 1 1480.01
    -2 26 0 930.481
    -2 -26 0 927.304
    -2 -26 -1 976.254
    -2 -26 -1 867.626
    -2 -26 -2 338.243
    -2 -26 -2 319.514
    -2 -26 -3 518.356
    -2 -26 -3 521.522
    -2 -26 -4 104.594
    -2 -26 -5 164.623
    -2 -26 -6 341.872
    -2 -26 -7 101.896
    -2 -26 -8 520.855
    2 27 -10 541.748
    2 27 -9 17.8292
    -2 -27 9 137.263
    -2 -27 8 734.208
    2 27 -8 613.903
    -2 -27 7 2071.73
    2 27 -7 1943.01
    2 27 -6 4087.97
    -2 -27 6 3765.36
    -2 -27 5 209.559
    -2 -27 4 967.527
    -2 -27 3 369.05
    -2 -27 2 18919.6
    -2 -27 1 2997.23
    -2 -27 0 506.388
    -2 -27 -1 6099.51
    -2 -27 -1 5997.23
    -2 -27 -2 703.699
    -2 -27 -2 866.576
    -2 -27 -3 556.624
    -2 -27 -3 509.899
    -2 -27 -4 -113.933
    -2 -27 -5 913.055
    -2 -27 -6 908.426
    -2 -27 -7 726.501
    -2 -27 -8 67.2827
    2 28 -9 337.409
    -2 -28 8 1316.37
    2 28 -8 1153.8
    2 28 -7 211.525
    -2 -28 7 444.76
    2 28 -6 5385.83
    -2 -28 6 5075.03
    -2 -28 5 11822.4
    -2 -28 4 19490.4
    -2 -28 3 733.673
    -2 -28 2 1168.72
    -2 -28 1 3770.64
    -2 -28 0 7976.25
    -2 -28 -1 2319.13
    -2 -28 -1 2369.43
    -2 -28 -2 602.161
    -2 -28 -2 431.685
    -2 -28 -3 4716.05
    -2 -28 -4 3881.08
    -2 -28 -5 773.708
    -2 -28 -6 216.8
    -2 -28 -7 230.203
    -2 -28 -8 269.65
    2 29 -9 135.847
    -2 -29 8 401.606
    2 29 -8 544.277
    -2 -29 7 1776.35
    2 29 -7 1909.26
    2 29 -6 5738.61
    -2 -29 6 5109.54
    -2 -29 5 1934.9
    -2 -29 4 2100.93
    -2 -29 3 2206.27
    -2 -29 2 11213.9
    -2 -29 1 1257.26
    -2 -29 0 609.614
    -2 -29 -1 2629.92
    -2 -29 -1 2626.61
    -2 -29 -2 1634.11
    -2 -29 -2 1666.87
    -2 -29 -3 960.077
    -2 -29 -4 512.029
    -2 -29 -5 1111.72
    -2 -29 -6 815.536
    -2 -29 -7 120.809
    -2 -30 8 338.078
    2 30 -8 315.699
    2 30 -7 289.906
    -2 -30 7 361.311
    -2 -30 6 108.481
    2 30 -6 248.546
    -2 -30 5 56.1283
    -2 -30 4 1651.39
    -2 -30 3 919.448
    -2 -30 2 279.107
    -2 -30 1 3384.38
    -2 -30 0 2502.8
    -2 -30 -1 887.388
    -2 -30 -1 726.928
    -2 -30 -2 565.012
    -2 -30 -2 530.162
    -2 -30 -3 370.453
    -2 -30 -4 42.6537
    -2 -30 -5 142.172
    -2 -30 -6 210.921
    -2 -30 -7 648.573
    2 31 -8 608.906
    2 31 -7 113.599
    -2 -31 7 161.357
    -2 -31 6 422.661
    2 31 -6 225.814
    -2 -31 5 540.808
    -2 -31 4 856.295
    -2 -31 3 3192.41
    -2 -31 2 123.137
    -2 -31 1 2883.34
    -2 -31 0 5725.43
    -2 -31 -1 302.89
    -2 -31 -1 253.16
    -2 -31 -2 592.997
    -2 -31 -2 663.862
    -2 -31 -3 253.704
    -2 -31 -4 588.678
    -2 -31 -5 1811.58
    -2 -31 -6 703.643
    -2 -31 -7 637.274
    2 32 -7 405.06
    -2 -32 7 660.986
    2 32 -6 1876.13
    -2 -32 6 1755.51
    -2 -32 5 131.953
    -2 -32 4 1595.06
    -2 -32 3 4556.54
    -2 -32 2 1635.32
    -2 -32 1 351.526
    -2 -32 0 2171.2
    -2 -32 -1 383.161
    -2 -32 -1 194.4
    -2 -32 -2 1889.06
    -2 -32 -2 2079.74
    -2 -32 -3 1036.65
    -2 -32 -4 356.621
    -2 -32 -5 1879.89
    -2 -32 -6 2574.76
    2 33 -7 -62.1644
    -2 -33 6 397.603
    2 33 -6 312.725
    -2 -33 5 225.278
    -2 -33 4 482.3
    -2 -33 3 96.2698
    -2 -33 2 103.521
    -2 -33 1 531.252
    -2 -33 0 583.269
    -2 -33 -1 147.595
    -2 -33 -1 166.189
    -2 -33 -2 11.7026
    -2 -33 -3 223.697
    -2 -33 -4 121.209
    -2 -33 -5 561.164
    -2 -33 -6 317.517
    2 34 -6 114.642
    -2 -34 6 62.2925
    -2 -34 5 26.488
    -2 -34 4 93.1255
    -2 -34 3 143.623
    -2 -34 2 99.7647
    -2 -34 1 729.404
    -2 -34 0 1308.05
    -2 -34 -1 289.814
    -2 -34 -1 364.004
    -2 -34 -2 208.634
    -2 -34 -3 479.318
    -2 -34 -4 169.547
    -2 -34 -5 163.563
    2 35 -6 451.806
    -2 -35 5 84.7612
    -2 -35 4 358.267
    -2 -35 3 81.4508
    -2 -35 2 184.291
    -2 -35 1 65.3176
    -2 -35 0 109.948
    -2 -35 -1 69.6045
    -2 -35 -1 50.6004
    -2 -35 -2 709.158
    -2 -35 -3 565.415
    -2 -35 -4 48.5075
    -2 -35 -5 233.843
    -2 -36 5 74.5889
    -2 -36 4 178.904
    -2 -36 3 193.278
    -2 -36 2 52.9221
    -2 -36 1 406.077
    -2 -36 0 74.4812
    -2 -36 -1 18.4867
    -2 -36 -1 101.895
    -2 -36 -2 69.3879
    -2 -36 -3 529.209
    -2 -36 -4 41.515
    -2 -37 4 55.5098
    -2 -37 3 42.4606
    -2 -37 2 345.383
    -2 -37 1 57.3864
    -2 -37 0 23.8193
    -2 -37 -1 844.317
    -2 -37 -1 701.888
    -2 -37 -2 236.488
    -2 -37 -3 120.153
    -2 -38 4 337.195
    -2 -38 3 732.782
    -2 -38 2 152.454
    -2 -38 1 245.58
    -2 -38 0 65.4657
    -2 -38 -1 1047.2
    -2 -39 3 192.136
    -2 -39 2 97.8379
    -2 -39 1 1268.97
    -2 -39 0 247.91
    -2 -40 2 648.792
    -2 -40 1 166.706
    -2 -40 0 74.5186
    -2 -41 1 250.436
    -2 -41 0 192.846
    -2 -42 1 487.74
    -3 0 11 71.3242
    -3 0 10 5636.8
    -3 0 9 -2.64302
    -3 0 8 902.158
    3 0 -8 715.152
    3 0 -7 40.136
    3 0 -6 12211.5
    3 0 -5 28.398
    -3 0 5 28.6703
    3 0 -4 93205.1
    -3 0 4 97190.9
    3 0 -3 -46.1602
    -3 0 3 62.8745
    3 0 -2 205.665
    -3 0 2 210.337
    -3 0 1 -33.0386
    -3 0 0 21208.1
    -3 0 -1 1.40989
    -3 0 -2 1552.29
    -3 0 -3 -8.64629
    -3 0 -4 293.366
    -3 0 -5 -15.4365
    -3 0 -6 154.679
    -3 0 -7 58.9962
    -3 0 -8 2817.59
    -3 0 -9 9.28918
    -3 1 11 -35.8972
    -3 -1 11 -54.6532
    -3 1 10 2770
    -3 -1 10 2805.49
    -3 1 9 550.691
    -3 1 8 398.076
    3 1 -8 332.92
    3 -1 -8 215.937
    -3 1 7 110.828
    3 -1 -7 19.6766
    3 1 -7 24.9679
    3 1 -6 11854
    3 -1 -6 12089.8
    -3 -1 5 188.469
    3 -1 -5 130.57
    3 1 -5 49.193
    3 1 -4 6097.38
    3 -1 -4 5628.75
    -3 1 4 5807.17
    -3 -1 4 5770.25
    3 1 -3 2264.49
    3 -1 -3 2189.07
    -3 1 3 2415.87
    -3 -1 3 2381.83
    3 1 -2 46.1774
    -3 1 2 88.6573
    3 -1 -2 118.549
    -3 -1 2 151.106
    -3 1 1 85.1502
    -3 -1 1 90.0964
    -3 1 0 47.3201
    -3 -1 0 23.2088
    -3 1 -1 1542.67
    -3 -1 -1 1482.63
    -3 1 -2 1125.33
    -3 -1 -2 1147.06
    -3 1 -3 118.487
    -3 -1 -3 157.535
    -3 1 -4 3.33596
    -3 -1 -4 73.0418
    -3 1 -5 52.3566
    -3 -1 -5 39.6402
    -3 1 -6 66.1478
    -3 -1 -6 175.75
    -3 1 -7 99.1649
    -3 -1 -7 130.338
    -3 1 -8 211.826
    -3 -1 -8 218.374
    -3 1 -9 106.83
    -3 -1 -9 76.4827
    -3 2 11 309.313
    -3 2 10 517.111
    -3 2 9 162.794
    -3 2 8 59.6466
    3 2 -8 0.05661
    3 -2 -7 670.538
    -3 2 7 835.122
    3 2 -7 533.403
    3 2 -6 355.201
    3 -2 -6 451.912
    -3 -2 5 37.4676
    3 -2 -5 25.9448
    3 2 -5 57.9356
    3 2 -4 1666.48
    3 -2 -4 1670.06
    -3 2 4 1560.97
    -3 -2 4 1552.47
    3 -2 -3 155.397
    -3 2 3 6.37191
    3 2 -3 26.7585
    -3 -2 3 78.1887
    -3 2 2 467.764
    -3 -2 2 504.788
    3 -2 -2 635.974
    -3 2 1 363.592
    -3 -2 1 319.377
    -3 2 0 3375.02
    -3 -2 0 3214.08
    -3 2 -1 61.0077
    -3 -2 -1 56.6963
    -3 2 -2 2254.42
    -3 -2 -2 2305.75
    -3 2 -3 47.3556
    -3 -2 -3 21.0322
    -3 2 -4 99.5527
    -3 -2 -4 141.705
    -3 2 -5 25.5942
    -3 -2 -5 118.034
    -3 2 -6 163.806
    -3 -2 -6 215.623
    -3 2 -7 269.055
    -3 -2 -7 322.104
    -3 2 -8 479.228
    -3 -2 -8 587.734
    -3 2 -9 174.453
    -3 -2 -9 -0.84529
    -3 3 10 413.929
    3 3 -9 230.552
    -3 3 9 180.837
    3 3 -8 97.2414
    -3 3 8 209.369
    -3 3 7 419.611
    3 3 -7 351.421
    3 -3 -7 293.299
    -3 3 6 7043.53
    3 3 -6 5441.39
    3 -3 -6 5298.5
    3 3 -5 4458.04
    3 -3 -5 3905.64
    -3 -3 5 4157.44
    3 3 -4 9283.11
    3 -3 -4 9857.27
    -3 3 4 9396.06
    -3 -3 4 10010.5
    3 -3 -3 619.915
    -3 3 3 517.713
    3 3 -3 423.774
    -3 -3 3 530.443
    3 -3 -2 11.2266
    -3 3 2 -15.356
    -3 -3 2 27.4985
    3 -3 -1 960.423
    -3 3 1 846.738
    -3 -3 1 844.443
    -3 3 0 550.621
    -3 -3 0 587.843
    -3 3 -1 2564.96
    -3 -3 -1 2503.65
    -3 3 -2 491.115
    -3 -3 -2 490.873
    -3 3 -3 173.847
    -3 -3 -3 191.366
    -3 3 -4 474.125
    -3 -3 -4 342.401
    -3 3 -5 1368.02
    -3 -3 -5 1451.44
    -3 3 -6 147.56
    -3 -3 -6 242.768
    -3 3 -7 299.344
    -3 -3 -7 180.939
    -3 3 -8 623.655
    -3 -3 -8 870.063
    -3 -3 -9 418.86
    -3 4 10 2053.3
    3 4 -9 121.715
    -3 4 9 117.487
    3 4 -8 466.042
    -3 4 8 430.523
    3 -4 -7 365.53
    3 4 -7 295.75
    -3 4 7 560.817
    -3 4 6 9912.22
    3 4 -6 9541.08
    3 -4 -6 9725.69
    3 4 -5 1162.61
    3 -4 -5 1078.05
    -3 -4 5 1130.99
    3 4 -4 6218.33
    3 -4 -4 5618.41
    -3 -4 4 6010.14
    3 -4 -3 229.569
    -3 4 3 150.068
    3 4 -3 126.186
    -3 -4 3 162.848
    3 -4 -2 3754.96
    -3 4 2 3752.4
    -3 -4 2 3687.82
    -3 4 1 119.927
    3 -4 -1 102.341
    -3 -4 1 167.333
    -3 4 0 2193.9
    -3 -4 0 2118.51
    -3 4 -1 274.47
    -3 -4 -1 314.354
    -3 4 -2 8357.64
    -3 -4 -2 7802.86
    -3 4 -3 1652.76
    -3 -4 -3 1572.26
    -3 4 -4 2.3664
    -3 -4 -4 102.141
    -3 4 -5 1562.46
    -3 -4 -5 1573.53
    -3 4 -6 606.11
    -3 -4 -6 647.339
    -3 4 -7 2233.05
    -3 -4 -7 2265.27
    -3 4 -8 182.46
    -3 -4 -8 206.772
    -3 -4 -9 48.8065
    -3 5 10 830.359
    -3 5 9 149.187
    3 5 -9 -44.9428
    3 5 -8 -58.9662
    -3 5 8 200.936
    3 5 -7 248.898
    -3 5 7 347.609
    3 5 -6 487.514
    3 -5 -6 478.206
    -3 5 6 801.024
    -3 5 5 1099.78
    3 5 -5 890.466
    -3 -5 5 902.655
    3 -5 -5 894.701
    -3 -5 4 328.377
    3 5 -4 511.686
    3 -5 -4 443.777
    -3 -5 3 145.068
    3 5 -3 133.185
    3 -5 -3 93.9134
    -3 5 3 66.7093
    3 -5 -2 471.313
    -3 5 2 433.335
    -3 -5 2 433.556
    -3 5 1 59.8486
    -3 -5 1 86.2994
    3 -5 -1 132.757
    -3 5 0 99.4906
    -3 -5 0 120.84
    -3 5 -1 -4.37393
    -3 -5 -1 -20.3148
    -3 5 -2 316.443
    -3 -5 -2 349.112
    -3 5 -3 -0.38592
    -3 -5 -3 -26.4198
    -3 5 -4 911.159
    -3 -5 -4 901.872
    -3 5 -5 79.9328
    -3 -5 -5 118.513
    -3 5 -6 17.572
    -3 -5 -6 19.5696
    -3 5 -7 321.872
    -3 -5 -7 384.13
    -3 -5 -8 97.9719
    -3 -5 -9 1017.69
    -3 6 10 -11.3401
    3 6 -9 746.681
    -3 6 9 906.951
    3 6 -8 140.241
    -3 6 8 213.799
    3 6 -7 598.448
    -3 6 7 431.246
    3 6 -6 45.0087
    3 -6 -6 22.5333
    -3 6 6 20.679
    -3 6 5 87.2481
    3 -6 -5 58.2332
    3 6 -5 41.5939
    3 6 -4 903.316
    3 -6 -4 813.2
    -3 -6 4 842.979
    -3 -6 3 214.849
    3 -6 -3 197.024
    3 -6 -2 965.345
    -3 6 2 1023.56
    -3 -6 2 1119.94
    3 -6 -1 430.853
    -3 6 1 349.046
    -3 -6 1 447.679
    3 -6 0 2748.61
    -3 6 0 2746.35
    -3 -6 0 2704.51
    -3 6 -1 22.0764
    -3 -6 -1 74.6172
    -3 6 -2 37.9567
    -3 -6 -2 -11.2933
    -3 6 -3 308.214
    -3 -6 -3 84.9503
    -3 6 -4 20.7135
    -3 -6 -4 -90.3269
    -3 -6 -5 2460.94
    -3 6 -5 2199.38
    -3 6 -6 472.167
    -3 -6 -6 485.799
    -3 -6 -7 102.415
    -3 -6 -8 -44.3152
    -3 -6 -9 235.362
    -3 7 10 63.3584
    -3 7 9 175.132
    3 7 -9 102.646
    3 7 -8 119.196
    -3 7 8 284.047
    3 7 -7 927.773
    -3 7 7 649.455
    3 -7 -6 5.58925
    3 7 -6 107.997
    -3 7 6 17.066
    3 7 -5 632.846
    3 -7 -5 399.741
    -3 7 5 596.585
    -3 7 4 55.727
    -3 -7 4 67.052
    3 -7 -4 71.3742
    3 7 -4 32.6801
    -3 -7 3 721.974
    3 -7 -3 644.193
    -3 -7 2 393.909
    3 -7 -2 349.998
    3 -7 -1 3471.39
    -3 7 1 3427.59
    -3 -7 1 3543.18
    -3 7 0 26.1152
    3 -7 0 36.1633
    -3 -7 0 -75.0513
    -3 7 -1 7.41438
    -3 -7 -1 35.739
    -3 7 -2 6442.95
    -3 -7 -2 6064.23
    -3 7 -3 349.22
    -3 -7 -3 326.992
    -3 7 -4 1398.04
    -3 -7 -4 1264.67
    -3 7 -5 3464.87
    -3 -7 -5 3333.64
    -3 -7 -6 10072.8
    -3 -7 -7 1082.41
    -3 -7 -8 288.808
    -3 -7 -9 403.85
    3 8 -10 17.8542
    -3 8 10 146.035
    3 8 -9 461.382
    -3 8 9 409.57
    3 8 -8 194.053
    -3 8 8 298.4
    3 8 -7 639.309
    -3 8 7 617.388
    3 8 -6 57.2934
    -3 8 6 248.999
    3 8 -5 156.806
    3 -8 -5 201.445
    -3 8 5 268.638
    -3 8 4 43.3903
    -3 -8 4 68.1102
    3 8 -4 -35.3047
    3 -8 -4 105.275
    -3 -8 3 87.7987
    3 -8 -3 58.8918
    -3 -8 2 408.392
    3 -8 -2 285.668
    3 -8 -1 1415.82
    -3 -8 1 1432.9
    3 -8 0 75.7767
    -3 8 0 127.652
    -3 -8 0 58.0699
    -3 8 -1 -3.31075
    -3 -8 -1 -9.47533
    -3 8 -2 40.9485
    -3 -8 -2 62.7147
    -3 8 -3 473.149
    -3 -8 -3 365.966
    -3 8 -4 131.175
    -3 -8 -4 34.9233
    -3 -8 -5 936.622
    -3 -8 -6 2041.95
    -3 -8 -7 152.651
    -3 -8 -8 840.443
    -3 -8 -9 117.269
    3 9 -10 139.887
    -3 9 10 78.1491
    3 9 -9 953.149
    -3 9 9 1247.62
    3 9 -8 258.233
    -3 9 8 206.923
    -3 9 7 104.313
    3 9 -7 -22.2965
    3 9 -6 675.351
    -3 9 6 893.666
    3 9 -5 121.689
    3 -9 -5 74.1133
    -3 9 5 104.714
    -3 9 4 109.511
    -3 -9 4 119.337
    3 -9 -4 55.3049
    3 9 -4 64.8566
    -3 -9 3 177.074
    3 -9 -3 194.161
    -3 -9 2 37.535
    3 -9 -2 64.9089
    3 -9 -1 2106.61
    -3 -9 1 1972.33
    3 -9 0 1706.38
    -3 -9 0 1904.1
    3 -9 1 47.0114
    -3 -9 -1 34.9091
    -3 -9 -2 414.699
    -3 -9 -3 150.583
    -3 -9 -4 4180.15
    -3 -9 -5 5032.47
    -3 -9 -6 110.056
    -3 -9 -7 222.164
    -3 -9 -8 219.48
    -3 -9 -9 377.484
    3 10 -10 225.601
    -3 10 10 245.981
    3 10 -9 409.521
    -3 10 9 111.977
    3 10 -8 46.1726
    -3 10 8 311.753
    -3 10 7 69.6923
    3 10 -7 101.166
    3 10 -6 691.777
    -3 10 6 792.122
    3 10 -5 30.9021
    -3 10 5 146.989
    3 -10 -4 8.40314
    3 10 -4 28.6835
    -3 10 4 6.98015
    -3 10 3 122.583
    -3 -10 3 13.3112
    3 -10 -3 30.2837
    3 -10 -2 2481.93
    -3 -10 2 2554.55
    3 -10 -1 3912.3
    -3 -10 1 3912.82
    3 -10 0 -6.50399
    -3 -10 0 -11.9198
    -3 -10 -1 569.438
    3 -10 1 542.649
    -3 -10 -2 957.575
    -3 -10 -3 2124.03
    -3 -10 -4 796.654
    -3 -10 -5 1313.68
    -3 -10 -6 1888.99
    -3 -10 -7 110.761
    -3 -10 -8 585.705
    -3 -10 -9 167.248
    -3 11 10 262.991
    3 11 -10 225.252
    -3 11 9 5492.96
    3 11 -9 5585.11
    3 11 -8 212.496
    -3 11 8 212.58
    3 11 -7 156.624
    -3 11 7 270.958
    3 11 -6 7.59958
    -3 11 6 55.1404
    3 11 -5 1252.84
    -3 11 5 1069.67
    3 11 -4 5.55363
    3 -11 -4 69.6958
    -3 11 4 22.9775
    -3 11 3 435.259
    -3 -11 3 459.435
    3 -11 -3 297.215
    -3 -11 2 59.8313
    3 -11 -2 47.3621
    3 -11 -1 8309.81
    -3 -11 1 8140.59
    3 -11 0 2897
    -3 -11 0 3006.64
    3 -11 1 1883.96
    -3 -11 -1 1595.29
    3 -11 2 17.6379
    -3 -11 -2 118.413
    -3 -11 -3 4118.71
    -3 -11 -4 10493.6
    -3 -11 -5 11376
    -3 -11 -6 3198.88
    -3 -11 -7 4.55356
    -3 -11 -8 53.6644
    3 12 -10 164.133
    -3 12 10 191.819
    -3 12 9 465.358
    3 12 -9 122.896
    3 12 -8 193.525
    -3 12 8 248.76
    3 12 -7 261.133
    -3 12 7 286.432
    3 12 -6 325.565
    -3 12 6 560.971
    3 12 -5 519.925
    -3 12 5 254.587
    3 12 -4 223.315
    -3 12 4 267.223
    -3 -12 3 440.394
    3 -12 -3 353.243
    -3 12 3 474.176
    -3 -12 2 179.727
    3 -12 -2 112.034
    3 -12 -1 1393.54
    -3 -12 1 1506.03
    3 -12 0 16.0267
    -3 -12 0 -15.1287
    3 -12 1 82.5703
    -3 -12 -1 106.243
    3 -12 2 306.378
    -3 -12 -2 274.116
    -3 -12 -3 1799.2
    -3 -12 -4 413.927
    -3 -12 -5 2449.01
    -3 -12 -6 3046.24
    -3 -12 -7 -23.7759
    -3 -12 -8 265.581
    3 13 -10 -15.2642
    -3 13 10 27.713
    -3 13 9 257.613
    3 13 -9 135.213
    3 13 -8 54.0354
    -3 13 8 42.723
    -3 13 7 3858.35
    3 13 -7 4770.79
    3 13 -6 29.2359
    -3 13 6 -26.3818
    -3 13 5 112.403
    3 13 -5 67.915
    -3 13 4 11.3524
    -3 13 3 4113.12
    -3 -13 3 4102.85
    3 -13 -3 3845.82
    -3 -13 2 8.38426
    3 -13 -2 52.1483
    -3 -13 1 289.247
    3 -13 -1 378.437
    -3 -13 0 26.1795
    3 -13 0 -25.0715
    3 -13 1 727.086
    -3 -13 -1 744.913
    -3 -13 -2 2474.44
    -3 -13 -3 4179.84
    -3 -13 -4 -5.8737
    -3 -13 -5 -120.51
    -3 -13 -6 899.137
    -3 -13 -7 1085.5
    -3 -13 -8 373.83
    -3 14 10 99.4795
    3 14 -10 79.8625
    3 14 -9 1096.46
    -3 14 9 1061.91
    3 14 -8 649.89
    -3 14 8 454.803
    3 14 -7 408.283
    -3 14 7 795.924
    3 14 -6 1205.18
    -3 14 6 1175.31
    -3 14 5 98.1895
    3 14 -5 100.915
    -3 14 4 1391.51
    -3 14 3 2603.46
    -3 -14 3 2485.81
    -3 -14 2 1108.72
    -3 14 2 1196.08
    3 -14 -2 1144.05
    -3 -14 1 1208.02
    3 -14 -1 1110.34
    -3 -14 0 234.934
    3 -14 0 280.632
    3 -14 1 43.2733
    -3 -14 -1 98.1179
    -3 -14 -2 500.888
    -3 -14 -3 981.639
    -3 -14 -4 3231.44
    -3 -14 -5 704.557
    -3 -14 -6 264.854
    -3 -14 -7 450.033
    -3 -14 -8 362.315
    3 15 -10 348.685
    -3 15 10 393.861
    3 15 -9 130.194
    -3 15 9 99.8399
    3 15 -8 276.171
    -3 15 8 291.91
    -3 15 7 5458.51
    3 15 -7 4688.91
    -3 15 6 1733.3
    3 15 -6 1903.69
    -3 15 5 422.779
    3 15 -5 356.56
    -3 15 4 386.76
    -3 15 3 4776.85
    -3 15 2 187.045
    -3 -15 2 145.469
    -3 -15 1 1357.79
    3 -15 -1 1363.4
    -3 -15 0 169.366
    3 -15 0 164.637
    -3 -15 -1 856.69
    -3 -15 -2 3568.54
    -3 -15 -3 2488.27
    -3 -15 -4 416.118
    -3 -15 -5 928.835
    -3 -15 -6 338.214
    -3 -15 -7 284.2
    -3 -15 -8 238.102
    3 16 -10 35.268
    3 16 -9 61.7748
    -3 16 9 79.4857
    -3 16 8 112.759
    3 16 -8 226.84
    3 16 -7 265.092
    -3 16 7 295.929
    3 16 -6 375.158
    -3 16 6 439.536
    -3 16 5 347.938
    3 16 -5 538.76
    -3 16 4 109.124
    -3 16 3 22.0116
    -3 16 2 2655.84
    -3 -16 2 2892.84
    -3 -16 1 144.627
    -3 -16 0 199.091
    3 -16 0 273.99
    -3 -16 -1 85.6107
    -3 -16 -2 2134.04
    -3 -16 -3 2522.73
    -3 -16 -4 298.787
    -3 -16 -5 1333.63
    -3 -16 -6 142.092
    -3 -16 -7 282.495
    -3 -16 -8 1396.18
    3 17 -10 530.417
    3 17 -9 65.6063
    -3 17 9 -48.6444
    -3 17 8 863.756
    3 17 -8 1004.15
    3 17 -7 349.945
    -3 17 7 388.091
    3 17 -6 189.342
    -3 17 6 215.501
    3 17 -5 1891.15
    -3 17 5 1958.39
    -3 17 4 150.997
    -3 17 3 80.978
    -3 -17 2 295.576
    -3 17 2 315.123
    -3 -17 1 2410.63
    -3 -17 0 306.051
    -3 -17 -1 12.9899
    -3 -17 -2 125.292
    -3 -17 -3 4379.81
    -3 -17 -4 11224.4
    -3 -17 -5 4228.85
    -3 -17 -6 46.8435
    -3 -17 -7 576.977
    -3 -17 -8 2232.58
    3 18 -9 133.406
    -3 18 9 113.449
    -3 18 8 1153.18
    3 18 -8 1377.46
    3 18 -7 396.982
    -3 18 7 613.59
    3 18 -6 313.949
    -3 18 6 405.82
    -3 18 5 45.4706
    3 18 -5 31.7458
    -3 18 4 311.565
    -3 18 3 588.882
    -3 18 2 4366.44
    -3 -18 2 4733.12
    -3 -18 1 764.959
    -3 -18 0 331.38
    -3 -18 -1 3019.45
    -3 -18 -2 4521.1
    -3 -18 -3 10585
    -3 -18 -4 3208.11
    -3 -18 -5 24.3602
    -3 -18 -6 71.4211
    -3 -18 -7 261.375
    -3 -19 9 216.287
    3 19 -9 337.864
    -3 19 9 455.948
    -3 19 8 408.566
    3 19 -8 595.371
    3 19 -7 37.3654
    -3 19 7 91.0255
    3 19 -6 909.594
    -3 19 6 758.052
    -3 19 5 -95.1942
    3 19 -5 36.797
    -3 19 4 5.37734
    -3 19 3 606.823
    -3 -19 2 246.255
    -3 19 2 143.495
    -3 19 1 101.879
    -3 -19 1 -42.5552
    -3 -19 0 28.4861
    -3 -19 -1 2879.61
    -3 -19 -2 296.123
    -3 -19 -3 1382.82
    -3 -19 -4 3002.67
    -3 -19 -5 -91.7191
    -3 -19 -6 -88.4019
    -3 -19 -7 725.804
    3 20 -9 188.075
    -3 20 9 174.662
    -3 -20 8 -36.0656
    -3 20 8 34.2757
    3 20 -8 60.7376
    3 20 -7 111.281
    -3 20 7 63.4092
    3 20 -6 51.322
    -3 20 6 144.312
    3 20 -5 146.514
    -3 20 5 -22.2849
    -3 20 4 51.1898
    -3 20 3 56.5277
    -3 -20 2 401.159
    -3 20 2 187.773
    -3 20 1 5.52141
    -3 -20 1 31.1756
    -3 -20 0 68.2612
    -3 -20 -1 3543.72
    -3 -20 -2 58.5237
    -3 -20 -3 -95.9154
    -3 -20 -4 941.355
    -3 -20 -5 500.351
    -3 -20 -6 170.778
    -3 -20 -7 325.109
    3 21 -9 88.1157
    -3 21 9 47.3316
    -3 -21 8 174.974
    -3 21 8 -47.2963
    3 21 -8 78.2207
    -3 -21 7 174.37
    3 21 -7 188.685
    -3 21 7 117.135
    3 21 -6 -23.6678
    -3 21 6 41.1458
    3 21 -5 93.667
    -3 21 5 -54.5259
    -3 21 4 72.7915
    -3 21 3 212.462
    -3 -21 2 729.438
    -3 21 2 548.932
    -3 -21 1 341.683
    -3 -21 0 45.2769
    -3 -21 -1 1121
    -3 -21 -2 1545.82
    -3 -21 -2 1441.19
    -3 -21 -3 0.53712
    -3 -21 -4 119.915
    -3 -21 -5 103.917
    -3 -21 -6 59.8964
    -3 -21 -7 1073.68
    3 22 -9 263.01
    -3 22 9 304.117
    -3 -22 8 101.225
    -3 22 8 102.006
    3 22 -8 26.3012
    3 22 -7 514.432
    -3 -22 7 373.153
    -3 22 7 327.655
    3 22 -6 228.167
    -3 -22 6 223.632
    -3 22 6 261.437
    3 22 -5 494.098
    -3 22 5 472.22
    -3 22 4 279.953
    -3 22 3 601.776
    -3 -22 2 -28.0424
    -3 22 2 50.8458
    -3 -22 1 364.989
    -3 -22 0 87.4539
    -3 -22 -1 2262.79
    -3 -22 -1 1900.2
    -3 -22 -2 460.166
    -3 -22 -2 538.219
    -3 -22 -3 1425.41
    -3 -22 -4 800.264
    -3 -22 -5 1307.22
    -3 -22 -6 238.401
    -3 -23 8 250.962
    -3 23 8 193.826
    3 23 -8 168.722
    3 23 -7 185.091
    -3 -23 7 114.312
    -3 23 7 340.173
    3 23 -6 235.452
    -3 -23 6 235.137
    -3 23 6 121.221
    3 23 -5 79.2936
    -3 -23 5 135.146
    -3 23 5 111.901
    -3 -23 4 -70.531
    -3 23 4 42.2505
    -3 23 3 551.988
    -3 -23 2 189.033
    -3 -23 1 24.4009
    -3 -23 1 7.45943
    -3 -23 0 -129.668
    -3 -23 0 -12.8277
    -3 -23 -1 762.908
    -3 -23 -1 812.501
    -3 -23 -2 -34.1388
    -3 -23 -2 -18.6204
    -3 -23 -3 992.555
    -3 -23 -4 210.523
    -3 -23 -5 509.536
    -3 -23 -6 166.215
    -3 24 8 218.95
    3 24 -8 329.599
    -3 -24 7 5052.16
    -3 24 7 5068.69
    3 24 -7 4976.59
    -3 -24 6 1359.95
    3 24 -6 1466.67
    -3 24 6 1160.65
    -3 -24 5 161.783
    -3 24 5 242.526
    -3 -24 4 1288.76
    -3 24 4 1302.82
    -3 -24 3 2950.69
    -3 24 3 3030.14
    -3 -24 2 2138.9
    -3 -24 2 2244.52
    -3 -24 1 778.432
    -3 -24 1 852.569
    -3 -24 0 34.9486
    -3 -24 0 -45.6128
    -3 -24 -1 138.998
    -3 -24 -1 -0.34062
    -3 -24 -2 87.2363
    -3 -24 -2 110.798
    -3 -24 -3 5287.79
    -3 -24 -4 -30.3892
    -3 -24 -5 885.221
    -3 -24 -6 330.963
    -3 25 8 567.444
    3 25 -8 651.885
    3 25 -7 766.774
    -3 25 7 538.619
    -3 -25 7 660.88
    -3 -25 6 177.146
    -3 25 6 57.6707
    3 25 -6 162.311
    -3 -25 5 3158.44
    -3 25 5 3074.11
    -3 -25 4 2094.94
    -3 25 4 2127.19
    -3 -25 3 37.58
    -3 25 3 143.859
    -3 -25 2 448.818
    -3 -25 2 450.36
    -3 -25 1 365.122
    -3 -25 1 342.374
    -3 -25 0 204.31
    -3 -25 0 236.535
    -3 -25 -1 407.914
    -3 -25 -1 530.873
    -3 -25 -2 153.417
    -3 -25 -3 656.265
    -3 -25 -4 1462.68
    -3 -25 -5 42.2578
    -3 26 8 494.199
    3 26 -8 233.039
    3 26 -7 660.046
    -3 26 7 636.024
    -3 -26 7 561.815
    -3 26 6 349.474
    -3 -26 6 251.832
    3 26 -6 222.143
    -3 -26 5 789.622
    -3 26 5 962.257
    -3 -26 4 614.146
    -3 26 4 760.73
    -3 -26 3 130.983
    -3 -26 2 2729.7
    -3 -26 1 120.999
    -3 -26 1 66.9382
    -3 -26 0 290.842
    -3 -26 0 163.41
    -3 -26 -1 86.3311
    -3 -26 -1 68.1419
    -3 -26 -2 778.682
    -3 -26 -3 89.5343
    -3 -26 -4 153.933
    -3 -26 -5 209.916
    -3 27 8 1359.15
    3 27 -7 1291.66
    -3 27 7 1116.28
    -3 -27 6 5936.7
    3 27 -6 5585.22
    -3 27 6 5123.73
    -3 27 5 206.683
    -3 -27 5 238.084
    -3 -27 4 1573.19
    -3 27 4 1713.43
    -3 -27 3 2296.25
    -3 -27 2 4294.85
    -3 -27 1 590.292
    -3 -27 1 591.394
    -3 -27 0 182.923
    -3 -27 0 -20.7166
    -3 -27 -1 63.8881
    -3 -27 -1 49.2337
    -3 -27 -2 1761.59
    -3 -27 -3 -11.2433
    -3 -27 -4 113.744
    -3 -27 -5 353.541
    3 28 -7 -15.4762
    -3 28 7 83.2719
    -3 -28 6 4597.46
    3 28 -6 4303.6
    -3 28 6 3972.33
    -3 28 5 416.023
    -3 -28 5 536.28
    -3 -28 4 13803
    -3 -28 3 2534.94
    -3 -28 2 387.313
    -3 -28 1 3537.69
    -3 -28 1 3510.06
    -3 -28 0 1009.22
    -3 -28 0 1045.46
    -3 -28 -1 299.376
    -3 -28 -1 129.818
    -3 -28 -2 714.071
    -3 -28 -3 266.52
    -3 -28 -4 529.447
    3 29 -7 1184.31
    -3 29 7 713.16
    3 29 -6 8986.95
    -3 29 6 7581.93
    -3 29 5 572.547
    -3 -29 5 430.388
    -3 -29 4 1846.09
    -3 -29 3 6008.27
    -3 -29 2 7831.79
    -3 -29 1 868.248
    -3 -29 1 826.822
    -3 -29 0 286.71
    -3 -29 0 208.94
    -3 -29 -1 218.052
    -3 -29 -1 116.864
    -3 -29 -2 889.933
    -3 -29 -3 369.283
    -3 -29 -4 -11.8928
    -3 30 7 636.265
    -3 30 6 838.849
    3 30 -6 998.937
    -3 -30 5 245.442
    -3 -30 4 1017.38
    -3 -30 3 226.429
    -3 -30 2 1558.41
    -3 -30 1 451.332
    -3 -30 1 210.474
    -3 -30 0 557.825
    -3 -30 0 415.163
    -3 -30 -1 51.9726
    -3 -30 -2 340.209
    -3 -30 -3 829.478
    -3 31 7 177.39
    3 31 -6 1001.36
    -3 -31 4 85.7843
    -3 -31 3 163.72
    -3 -31 2 786.179
    -3 -31 1 626.71
    -3 -31 1 481.524
    -3 -31 0 3228.84
    -3 -31 0 3414.27
    -3 -31 -1 415.257
    -3 -31 -2 61.0512
    -3 -32 4 23.7639
    -3 -32 3 298.066
    -3 -32 2 473.946
    -3 -32 1 183.659
    -3 -32 1 110.116
    -3 -32 0 55.8182
    -3 -32 0 24.2959
    -3 -32 -1 305.068
    -3 -33 3 37.022
    -3 -33 2 96.9493
    -3 -33 2 63.5323
    -3 -33 1 312.087
    -3 -33 1 404.903
    -3 -33 0 355.985
    -3 -33 0 494.978
    -3 -34 3 -18.7881
    -3 -34 2 -20.4469
    -3 -34 1 -29.3466
    -3 -35 2 1473.6
    -3 -35 1 68.6517
    -3 -36 2 37.8784
    -3 -36 1 57.791
    -3 -37 1 80.0782
    4 0 -8 2224.11
    4 0 -7 87.2964
    4 0 -6 9107.74
    4 0 -5 -92.146
    4 0 -4 3026.87
    4 0 -3 -0.50043
    4 0 -2 1112.43
    4 0 -1 37.7892
    -4 0 0 4297.92
    -4 0 -1 4.33764
    -4 0 -2 279.779
    -4 0 -3 59.6933
    -4 0 -4 2011.26
    -4 0 -5 16.091
    -4 0 -6 263.726
    -4 0 -7 -35.6592
    4 1 -8 1520.3
    4 -1 -8 1503.52
    4 -1 -7 65.924
    4 1 -7 50.7315
    4 1 -6 22382.2
    4 -1 -6 22073.2
    4 -1 -5 149.307
    4 1 -5 1.62903
    4 1 -4 100.899
    4 -1 -4 117.062
    4 1 -3 96.9991
    4 -1 -3 -15.8407
    4 1 -2 4143.07
    4 -1 -2 4369.29
    4 -1 -1 46.4734
    -4 1 0 429.623
    -4 -1 0 496.624
    -4 1 -1 875.932
    -4 -1 -1 760.877
    -4 1 -2 248.51
    -4 -1 -2 341.195
    -4 1 -3 70.3218
    -4 -1 -3 86.2771
    -4 1 -4 2818.68
    -4 -1 -4 2952.01
    -4 1 -5 -18.9839
    -4 -1 -5 65.8178
    -4 1 -6 149.832
    -4 -1 -6 296.245
    -4 1 -7 11.2118
    -4 -1 -7 22.6
    4 2 -8 1579.74
    4 -2 -8 1564.84
    4 -2 -7 110.014
    4 2 -7 69.2096
    4 2 -6 5130.1
    4 -2 -6 5510.67
    4 -2 -5 399.467
    4 2 -5 250.762
    4 2 -4 628.172
    4 -2 -4 618.248
    4 2 -3 96.9793
    4 -2 -3 102.718
    4 -2 -2 62.5816
    4 2 -2 -19.4757
    -4 -2 1 -25.8147
    4 -2 -1 -14.4632
    -4 -2 0 762.698
    -4 2 -1 105.604
    -4 -2 -1 -21.6039
    -4 2 -2 87.6791
    -4 -2 -2 157.851
    -4 2 -3 343.906
    -4 -2 -3 332.496
    -4 2 -4 843.02
    -4 -2 -4 642.737
    -4 2 -5 -59.4206
    -4 -2 -5 166.07
    -4 2 -6 396.792
    -4 -2 -6 378.356
    -4 2 -7 124.212
    4 3 -8 2256.14
    4 -3 -8 2135.76
    4 3 -7 364.939
    4 -3 -7 300.872
    4 3 -6 2231.73
    4 -3 -6 2237.77
    4 -3 -5 57.7321
    4 3 -5 4.44672
    4 3 -4 6654.7
    4 -3 -4 6726.18
    4 3 -3 749.955
    4 -3 -3 747.835
    4 -3 -2 730.323
    4 3 -2 747.334
    -4 -3 1 147.871
    4 -3 -1 19.6274
    4 -3 0 7019.47
    -4 -3 0 7886.17
    -4 3 -1 1058.87
    -4 -3 -1 935.628
    -4 3 -2 818.067
    -4 -3 -2 781.992
    -4 3 -3 -46.0018
    -4 -3 -3 6.93679
    -4 3 -4 286.638
    -4 -3 -4 315.133
    -4 3 -5 2663.59
    -4 -3 -5 2404.74
    -4 3 -6 646.294
    -4 -3 -6 583.829
    -4 3 -7 222.597
    4 4 -7 1546.17
    4 -4 -7 1594.33
    4 -4 -6 227.86
    4 4 -6 136.42
    4 -4 -5 928.668
    4 4 -5 826.9
    4 4 -4 247.264
    4 -4 -4 251.13
    4 4 -3 548.442
    4 -4 -3 716.605
    4 4 -2 13.8718
    4 -4 -2 45.6337
    4 -4 -1 507.955
    -4 -4 1 511.989
    -4 -4 0 410.806
    4 -4 0 466.178
    -4 4 -1 219.622
    -4 -4 -1 94.7351
    -4 4 -2 705.211
    -4 -4 -2 731.356
    -4 4 -3 313.565
    -4 -4 -3 138.784
    -4 4 -4 895.059
    -4 -4 -4 957.372
    -4 4 -5 1621.71
    -4 -4 -5 1329.23
    -4 4 -6 670.841
    -4 -4 -6 755.736
    -4 4 -7 687.978
    4 5 -7 457.772
    4 -5 -7 553.101
    4 -5 -6 2.52143
    4 5 -6 43.422
    4 5 -5 474.251
    4 -5 -5 530.049
    4 -5 -4 113.489
    4 5 -4 28.5001
    4 -5 -3 283.679
    4 5 -3 274.42
    4 -5 -2 132.25
    4 -5 -1 257.667
    -4 -5 1 206.949
    -4 -5 0 1210.27
    4 -5 0 1029.15
    -4 5 -1 59.1611
    -4 -5 -1 -26.6696
    -4 5 -2 115.726
    -4 -5 -2 156.977
    -4 5 -3 285.342
    -4 -5 -3 515.866
    -4 5 -4 513.891
    -4 -5 -4 601.987
    -4 5 -5 767.14
    -4 -5 -5 751.359
    -4 5 -6 268.089
    -4 -5 -6 216.006
    4 -6 -7 52.2316
    4 6 -7 186.965
    4 6 -6 762.693
    4 -6 -6 705.588
    4 6 -5 1228.11
    4 -6 -5 1321.39
    4 6 -4 1404.9
    4 -6 -4 1497.86
    4 -6 -3 361.807
    4 6 -3 418.157
    4 -6 -2 46.1564
    -4 -6 2 134.177
    4 -6 -1 -58.0866
    -4 -6 1 44.6603
    4 -6 0 391.746
    -4 -6 0 346.483
    4 -6 1 -23.6987
    -4 -6 -1 66.8165
    -4 6 -2 308.116
    -4 -6 -2 307.415
    -4 6 -3 1076.27
    -4 -6 -3 1057.11
    -4 6 -4 5283.84
    -4 -6 -4 4826.25
    -4 6 -5 11.9317
    -4 -6 -5 126.787
    -4 -6 -6 18.1477
    4 7 -7 5.28799
    4 -7 -6 243.286
    4 7 -6 220.304
    4 -7 -5 145.375
    4 7 -5 229.3
    4 7 -4 18.9291
    4 -7 -4 237.696
    4 -7 -3 236.116
    4 7 -3 216.911
    4 -7 -2 896.922
    -4 -7 2 943.792
    4 -7 -1 267.375
    -4 -7 1 258.42
    4 -7 0 194.753
    -4 -7 0 232.28
    -4 -7 -1 197.373
    4 -7 1 191.856
    -4 7 -2 973.078
    -4 -7 -2 1169.18
    -4 7 -3 2205.19
    -4 -7 -3 1980.39
    -4 -7 -4 152.336
    -4 -7 -5 145.822
    -4 -7 -6 1152.47
    4 8 -7 -60.9075
    4 8 -6 311.307
    4 -8 -6 325.525
    4 8 -5 92.118
    4 -8 -5 155.167
    4 8 -4 76.4967
    4 -8 -4 77.7046
    4 -8 -3 120.089
    4 8 -3 33.3185
    4 -8 -2 137.837
    -4 -8 2 180.128
    4 -8 -1 47.5257
    -4 -8 1 144.045
    4 -8 0 1113.43
    -4 -8 0 1047.95
    -4 -8 -1 111.641
    -4 -8 -2 68.3464
    -4 -8 -3 37.4948
    -4 -8 -4 2636.93
    -4 -8 -5 -14.3207
    -4 -8 -6 545.822
    4 9 -7 404.879
    4 9 -6 207.484
    4 9 -5 -5.27626
    4 -9 -5 145.406
    4 9 -4 123.828
    4 -9 -4 252.424
    4 9 -3 1403.61
    4 -9 -3 1190.32
    4 -9 -2 -30.3712
    -4 -9 2 34.8935
    4 -9 -1 805.807
    -4 -9 1 906.604
    -4 -9 0 54.3989
    -4 -9 -1 188.658
    -4 -9 -2 239.347
    -4 -9 -3 431.54
    -4 -9 -4 2059.83
    -4 -9 -5 126.664
    -4 -9 -6 243.024
    4 10 -7 59.9202
    4 10 -6 319.047
    4 -10 -5 1007.08
    4 10 -5 902.493
    4 -10 -4 837.038
    4 10 -4 816.466
    4 10 -3 3089.03
    4 -10 -3 3112.49
    4 -10 -2 1343.21
    -4 -10 2 1120.66
    4 -10 -1 2017.39
    -4 -10 1 2264.44
    -4 -10 0 250.839
    -4 -10 -1 785.332
    -4 -10 -2 5884.1
    -4 -10 -3 10589.1
    -4 -10 -4 995.55
    -4 -10 -5 93.7807
    -4 -10 -6 371.63
    4 11 -7 273.854
    4 11 -6 874.434
    4 11 -5 1024.57
    4 -11 -4 222.965
    4 11 -4 180.538
    4 -11 -3 194.69
    -4 -11 3 273.129
    4 -11 -2 258.492
    -4 -11 2 336.709
    -4 -11 1 1026.52
    -4 -11 0 394.337
    -4 -11 -1 306.931
    -4 -11 -2 132.928
    -4 -11 -3 7702.71
    -4 -11 -4 6825.68
    -4 -11 -5 139.069
    4 12 -6 173.329
    4 12 -5 310.949
    4 -12 -4 537.929
    4 12 -4 875.415
    4 -12 -3 1165.65
    -4 -12 3 1182.19
    4 -12 -2 447.502
    -4 -12 2 322.584
    -4 -12 1 78.6964
    -4 -12 0 1171.18
    -4 -12 -1 262.379
    -4 -12 -2 1126.97
    -4 -12 -3 2597.03
    -4 -12 -4 464.859
    -4 -12 -5 484.55
    4 13 -6 126.09
    4 13 -5 184.627
    4 13 -4 88.3615
    -4 -13 3 2878.37
    4 -13 -3 2729.57
    -4 -13 2 287.877
    -4 -13 1 150.274
    -4 -13 0 301.214
    -4 -13 -1 990.899
    -4 -13 -2 408.57
    -4 -13 -3 -11.6614
    -4 -13 -4 76.1222
    -4 -13 -5 481.085
    -4 14 7 983.488
    4 14 -6 413.708
    4 14 -5 3858.45
    4 14 -4 -50.8846
    -4 -14 3 2873.71
    -4 -14 2 485.216
    -4 -14 1 1.62179
    -4 -14 0 4039.32
    -4 -14 -1 4296.54
    -4 -14 -2 2.39347
    -4 -14 -3 1008.21
    -4 -14 -4 86.0134
    -4 -14 -5 1637.34
    -4 15 7 1035.65
    4 15 -6 680.612
    4 15 -5 343.18
    4 15 -4 31.0577
    -4 -15 3 988.082
    -4 -15 2 1026.22
    -4 -15 1 95.6612
    -4 -15 0 567.029
    -4 -15 -1 1850.76
    -4 -15 -2 650.313
    -4 -15 -3 695.848
    -4 -15 -4 478.537
    -4 -15 -5 483.899
    -4 16 7 406.866
    4 16 -5 84.3981
    -4 -16 4 681.167
    4 16 -4 590.859
    -4 -16 3 445.53
    -4 -16 2 32.8584
    -4 -16 1 169.073
    -4 -16 0 134.992
    -4 -16 -1 426.377
    -4 -16 -2 3793.8
    -4 -16 -3 790.179
    -4 -16 -4 308.564
    -4 17 7 225.123
    -4 17 6 214.415
    4 17 -5 117.15
    4 17 -4 2291.36
    -4 -17 4 2444.21
    -4 -17 3 1059.04
    -4 -17 2 119.315
    -4 -17 1 1432.15
    -4 -17 0 205.647
    -4 -17 -1 2546.12
    -4 -17 -2 876.541
    -4 -17 -3 571.857
    -4 -17 -4 -56.3746
    -4 18 7 238.043
    -4 18 6 143.626
    4 18 -5 432.091
    4 18 -4 2535.75
    -4 -18 4 3110.73
    -4 -18 3 1145.92
    -4 -18 2 102.644
    -4 -18 1 220.698
    -4 -18 0 138.565
    -4 -18 -1 4347.66
    -4 -18 -2 12168.7
    -4 -18 -3 3449.71
    -4 -18 -4 407.436
    -4 19 7 105.74
    -4 19 6 84.5504
    -4 -19 4 1049.9
    -4 -19 3 506.069
    -4 -19 2 67.0566
    -4 -19 1 178.36
    -4 -19 0 650.046
    -4 -19 -1 3312.37
    -4 -19 -2 807.865
    -4 -19 -3 491.385
    -4 20 7 261.066
    -4 20 6 186.882
    -4 20 5 529.975
    -4 -20 4 528.674
    -4 -20 3 117.996
    -4 -20 2 113.522
    -4 -20 1 1195.21
    -4 -20 0 694.201
    -4 -20 -1 153.837
    -4 -20 -2 243.904
    -4 -20 -3 591.049
    -4 21 6 74.6045
    -4 -21 4 170.182
    -4 -21 3 613.96
    -4 -21 2 140.842
    -4 -21 1 1381.61
    -4 -21 0 78.8216
    -4 -21 -1 962.718
    -4 -21 -2 718.979
    -4 -21 -3 1570.92
    -4 -22 4 114.203
    -4 -22 3 31.1369
    -4 -22 2 85.3326
    -4 -22 1 1247.65
    -4 -22 0 515.711
    -4 -22 -1 273.243
    -4 -22 -2 139.248
    -4 -23 5 -12.4222
    -4 -23 4 90.9087
    -4 -23 3 147.661
    -4 -23 2 63.2977
    -4 -23 1 424.038
    -4 -23 0 45.2029
    -4 -23 -1 1124.31
    -4 -23 -2 203.422
    -4 -24 5 107.678
    -4 -24 4 1950.85
    -4 -24 3 1052.2
    -4 -24 2 173.011
    -4 -24 1 143.565
    -4 -24 0 281.579
    -4 -24 -1 1935.39
    -4 -25 5 156.591
    -4 -25 4 3528.13
    -4 -25 3 1401.42
    -4 -25 2 93.5125
    -4 -25 1 316.825
    -4 -25 1 140.227
    -4 -25 0 640.244
    -4 -26 5 159.223
    -4 -26 4 376.439
    -4 -26 3 659.775
    -4 -26 2 534.247
    -4 -26 2 490.219
    -4 -26 1 58.051
    -4 -26 1 60.9813
    -4 -27 2 187.505
    -4 -27 1 81.7235
    -4 -28 1 -47.3677
    5 0 -2 92.3546
    5 0 -1 -79.4081
    5 1 -2 2410.86
    5 -1 -2 2093.33
    5 1 -1 80.5677
    5 -1 -1 152.782
    5 1 0 -55.3684
    5 -2 -3 -130.379
    5 -2 -2 872.863
    5 2 -1 64.3339
    5 2 0 5.06167
    5 -3 -3 -27.8153
    5 3 -1 -81.3534
    5 3 0 83.3447
    5 -4 -3 141.13
_refine_special_details     ?
_reflns_number_total     1926
_reflns_number_gt     1645
_reflns_threshold_expression     'I > 2\s(I)'
_refine_ls_structure_factor_coef     Fsqd
_refine_ls_matrix_type     full
_refine_ls_R_factor_all     0.0924
_refine_ls_R_factor_gt     0.0828
_refine_ls_wR_factor_gt     0.2025
_refine_ls_wR_factor_ref     0.2083
_refine_ls_goodness_of_fit_ref     1.146
_refine_ls_restrained_S_all     1.146
_refine_ls_number_reflns     1926
_refine_ls_number_parameters     181
_refine_ls_number_restraints     0
_refine_ls_hydrogen_treatment     constr
_refine_ls_weighting_scheme     calc
_refine_ls_weighting_details
              'w=1/[\s^2^(Fo^2^)+(0.0696P)^2^+4.7923P] where P=(Fo^2^+2Fc^2^)/3'
_atom_sites_solution_hydrogens     geom
_atom_sites_solution_primary     ?
_atom_sites_solution_secondary     ?
_refine_ls_shift/su_max     0.000
_refine_ls_shift/su_mean     0.000
_refine_diff_density_max     0.441
_refine_diff_density_min     -0.287
_refine_ls_extinction_method     none
_refine_ls_extinction_coef     .
loop_
    _atom_type_symbol
    _atom_type_description
    _atom_type_scat_dispersion_real
    _atom_type_scat_dispersion_imag
    _atom_type_scat_source
    'C' 'C' 0.0033 0.0016
                         'International Tables Vol C Tables 4.2.6.8 and 6.1.1.4'
    'H' 'H' 0.0000 0.0000
                         'International Tables Vol C Tables 4.2.6.8 and 6.1.1.4'
    'N' 'N' 0.0061 0.0033
                         'International Tables Vol C Tables 4.2.6.8 and 6.1.1.4'
_computing_data_collection
;
CrysAlis PRO (Rigaku OD, 2015)
;
_computing_cell_refinement
;
CrysAlis PRO  (Rigaku OD, 2015)
;
_computing_data_reduction
;
CrysAlis PRO (Rigaku OD, 2015)
;
_computing_structure_solution
;
<i>Olex2.solve</i> (Bourhis <i>et al.</i>,  2015)
;
_computing_structure_refinement
;
SHELXL (Sheldrick, 2015)
;
_computing_molecular_graphics
;
<i>OLEX2</i> (Dolomanov <i>et al.</i>,  2009)
;
_computing_publication_material
;
<i>OLEX2</i> (Dolomanov <i>et al.</i>,  2009)
;
loop_
    _atom_site_type_symbol
    _atom_site_label
    _atom_site_fract_x
    _atom_site_fract_y
    _atom_site_fract_z
    _atom_site_U_iso_or_equiv
    _atom_site_adp_type
    _atom_site_calc_flag
    _atom_site_occupancy
    _atom_site_disorder_assembly
    _atom_site_disorder_group
    N N1 0.2656(9) 0.68966(10) 0.2378(3) 0.0167(8) Uani d 1 . .
    C C2 0.4386(11) 0.69652(11) 0.3508(4) 0.0147(9) Uani d 1 . .
    C C3 0.5026(11) 0.73404(11) 0.3962(4) 0.0154(9) Uani d 1 . .
    H H3 0.6208 0.7378 0.4770 0.018 Uiso calc 1 . .
    C C4 0.3928(11) 0.76640(12) 0.3231(4) 0.0150(9) Uani d 1 . .
    C C5 0.2126(11) 0.75954(12) 0.2070(4) 0.0166(10) Uani d 1 . .
    H H5 0.1294 0.7807 0.1548 0.020 Uiso calc 1 . .
    C C6 0.1571(11) 0.72098(12) 0.1693(4) 0.0170(10) Uani d 1 . .
    H H6 0.0343 0.7165 0.0897 0.020 Uiso calc 1 . .
    N N7 0.7312(9) 0.66830(10) 0.5380(3) 0.0168(8) Uani d 1 . .
    C C8 0.5578(11) 0.66142(11) 0.4254(4) 0.0142(9) Uani d 1 . .
    C C9 0.4899(11) 0.62361(12) 0.3803(4) 0.0177(10) Uani d 1 . .
    H H9 0.3668 0.6197 0.3004 0.021 Uiso calc 1 . .
    C C10 0.6034(12) 0.59197(12) 0.4530(4) 0.0187(10) Uani d 1 . .
    H H10 0.5582 0.5660 0.4244 0.022 Uiso calc 1 . .
    C C11 0.7850(11) 0.59893(12) 0.5686(4) 0.0176(10) Uani d 1 . .
    H H11 0.8691 0.5778 0.6206 0.021 Uiso calc 1 . .
    C C12 0.8406(11) 0.63710(12) 0.6063(4) 0.0186(10) Uani d 1 . .
    H H12 0.9646 0.6416 0.6857 0.022 Uiso calc 1 . .
    C C13 0.4658(11) 0.80521(12) 0.3695(4) 0.0150(9) Uani d 1 . .
    C C14 0.5307(11) 0.83770(12) 0.4099(4) 0.0168(10) Uani d 1 . .
    N N15 0.5621(10) 0.94601(10) 0.4131(3) 0.0185(9) Uani d 1 . .
    C C16 0.5068(11) 0.90884(12) 0.3788(4) 0.0176(10) Uani d 1 . .
    H H16 0.3938 0.9039 0.2979 0.021 Uiso calc 1 . .
    C C17 0.6047(11) 0.87675(11) 0.4544(4) 0.0153(9) Uani d 1 . .
    C C18 0.7784(11) 0.88416(12) 0.5721(4) 0.0170(10) Uani d 1 . .
    H H18 0.8565 0.8632 0.6258 0.020 Uiso calc 1 . .
    C C19 0.8344(11) 0.92252(12) 0.6090(4) 0.0197(10) Uani d 1 . .
    H H19 0.9457 0.9284 0.6895 0.024 Uiso calc 1 . .
    C C20 0.7262(11) 0.95225(12) 0.5273(4) 0.0200(10) Uani d 1 . .
    H H20 0.7701 0.9785 0.5533 0.024 Uiso calc 1 . .
loop_
    _atom_site_aniso_label
    _atom_site_aniso_U_11
    _atom_site_aniso_U_22
    _atom_site_aniso_U_33
    _atom_site_aniso_U_12
    _atom_site_aniso_U_13
    _atom_site_aniso_U_23
    N1 0.0152(19) 0.0180(19) 0.0163(19) -0.0010(15) -0.0013(15) -0.0006(15)
    C2 0.012(2) 0.019(2) 0.013(2) -0.0016(18) 0.0030(17) -0.0006(17)
    C3 0.013(2) 0.019(2) 0.014(2) -0.0009(18) 0.0014(18) -0.0006(17)
    C4 0.011(2) 0.019(2) 0.015(2) 0.0016(18) 0.0023(17) 0.0005(17)
    C5 0.021(2) 0.017(2) 0.013(2) -0.0011(18) 0.0048(18) 0.0021(16)
    C6 0.017(2) 0.021(2) 0.013(2) 0.0005(18) 0.0021(18) -0.0003(17)
    N7 0.0190(19) 0.0156(19) 0.016(2) 0.0019(15) 0.0035(15) 0.0008(14)
    C8 0.014(2) 0.017(2) 0.012(2) -0.0003(17) 0.0029(17) -0.0003(16)
    C9 0.018(2) 0.019(2) 0.016(2) -0.0015(18) 0.0005(18) -0.0038(17)
    C10 0.020(2) 0.012(2) 0.025(2) -0.0013(18) 0.0066(19) -0.0031(18)
    C11 0.014(2) 0.017(2) 0.022(2) 0.0028(18) 0.0035(19) 0.0048(18)
    C12 0.020(2) 0.021(2) 0.015(2) 0.0047(18) 0.0038(18) 0.0017(18)
    C13 0.014(2) 0.018(2) 0.013(2) -0.0015(18) 0.0024(17) 0.0029(18)
    C14 0.014(2) 0.020(2) 0.016(2) 0.0016(18) 0.0020(18) 0.0024(18)
    N15 0.024(2) 0.0155(18) 0.016(2) 0.0005(16) 0.0045(16) 0.0019(14)
    C16 0.015(2) 0.023(2) 0.016(2) 0.0004(18) 0.0068(18) -0.0005(18)
    C17 0.016(2) 0.015(2) 0.016(2) 0.0022(18) 0.0057(18) -0.0006(17)
    C18 0.014(2) 0.016(2) 0.021(2) 0.0029(18) 0.0018(18) 0.0047(17)
    C19 0.019(2) 0.021(2) 0.018(2) -0.0005(19) -0.0010(19) -0.0014(18)
    C20 0.021(2) 0.015(2) 0.024(3) 0.0008(18) 0.003(2) -0.0004(18)
_geom_special_details
;
 All esds (except the esd in the dihedral angle between two l.s. planes)
 are estimated using the full covariance matrix.  The cell esds are taken
 into account individually in the estimation of esds in distances, angles
 and torsion angles; correlations between esds in cell parameters are only
 used when they are defined by crystal symmetry.  An approximate (isotropic)
 treatment of cell esds is used for estimating esds involving l.s. planes.
;
loop_
    _geom_bond_atom_site_label_1
    _geom_bond_atom_site_label_2
    _geom_bond_site_symmetry_2
    _geom_bond_distance
    _geom_bond_publ_flag
    N1 C2 . 1.348(5) ?
    N1 C6 . 1.342(5) ?
    C2 C3 . 1.385(6) ?
    C2 C8 . 1.490(6) ?
    C3 H3 . 0.9500 ?
    C3 C4 . 1.398(6) ?
    C4 C5 . 1.388(6) ?
    C4 C13 . 1.434(6) ?
    C5 H5 . 0.9500 ?
    C5 C6 . 1.388(6) ?
    C6 H6 . 0.9500 ?
    N7 C8 . 1.345(5) ?
    N7 C12 . 1.338(5) ?
    C8 C9 . 1.395(6) ?
    C9 H9 . 0.9500 ?
    C9 C10 . 1.379(6) ?
    C10 H10 . 0.9500 ?
    C10 C11 . 1.387(6) ?
    C11 H11 . 0.9500 ?
    C11 C12 . 1.375(6) ?
    C12 H12 . 0.9500 ?
    C13 C14 . 1.209(6) ?
    C14 C17 . 1.436(6) ?
    N15 C16 . 1.333(5) ?
    N15 C20 . 1.344(6) ?
    C16 H16 . 0.9500 ?
    C16 C17 . 1.395(6) ?
    C17 C18 . 1.397(6) ?
    C18 H18 . 0.9500 ?
    C18 C19 . 1.380(6) ?
    C19 H19 . 0.9500 ?
    C19 C20 . 1.381(6) ?
    C20 H20 . 0.9500 ?
loop_
    _geom_angle_atom_site_label_1
    _geom_angle_atom_site_label_2
    _geom_angle_atom_site_label_3
    _geom_angle_site_symmetry_1
    _geom_angle_site_symmetry_3
    _geom_angle
    _geom_angle_publ_flag
    C6 N1 C2 . . 117.1(3) ?
    N1 C2 C3 . . 122.3(4) ?
    N1 C2 C8 . . 116.4(3) ?
    C3 C2 C8 . . 121.2(4) ?
    C2 C3 H3 . . 120.0 ?
    C2 C3 C4 . . 119.9(4) ?
    C4 C3 H3 . . 120.0 ?
    C3 C4 C13 . . 119.8(4) ?
    C5 C4 C3 . . 118.0(4) ?
    C5 C4 C13 . . 122.2(4) ?
    C4 C5 H5 . . 120.9 ?
    C4 C5 C6 . . 118.2(4) ?
    C6 C5 H5 . . 120.9 ?
    N1 C6 C5 . . 124.4(4) ?
    N1 C6 H6 . . 117.8 ?
    C5 C6 H6 . . 117.8 ?
    C12 N7 C8 . . 117.2(3) ?
    N7 C8 C2 . . 116.4(3) ?
    N7 C8 C9 . . 122.3(4) ?
    C9 C8 C2 . . 121.3(4) ?
    C8 C9 H9 . . 120.3 ?
    C10 C9 C8 . . 119.3(4) ?
    C10 C9 H9 . . 120.3 ?
    C9 C10 H10 . . 120.7 ?
    C9 C10 C11 . . 118.6(4) ?
    C11 C10 H10 . . 120.7 ?
    C10 C11 H11 . . 120.7 ?
    C12 C11 C10 . . 118.5(4) ?
    C12 C11 H11 . . 120.7 ?
    N7 C12 C11 . . 124.1(4) ?
    N7 C12 H12 . . 117.9 ?
    C11 C12 H12 . . 117.9 ?
    C14 C13 C4 . . 179.1(4) ?
    C13 C14 C17 . . 178.4(4) ?
    C16 N15 C20 . . 116.9(4) ?
    N15 C16 H16 . . 118.0 ?
    N15 C16 C17 . . 124.0(4) ?
    C17 C16 H16 . . 118.0 ?
    C16 C17 C14 . . 120.1(4) ?
    C16 C17 C18 . . 117.8(4) ?
    C18 C17 C14 . . 122.2(4) ?
    C17 C18 H18 . . 120.7 ?
    C19 C18 C17 . . 118.7(4) ?
    C19 C18 H18 . . 120.7 ?
    C18 C19 H19 . . 120.5 ?
    C18 C19 C20 . . 119.1(4) ?
    C20 C19 H19 . . 120.5 ?
    N15 C20 C19 . . 123.5(4) ?
    N15 C20 H20 . . 118.2 ?
    C19 C20 H20 . . 118.2 ?
loop_
    _geom_torsion_atom_site_label_1
    _geom_torsion_atom_site_label_2
    _geom_torsion_atom_site_label_3
    _geom_torsion_atom_site_label_4
    _geom_torsion_site_symmetry_1
    _geom_torsion_site_symmetry_2
    _geom_torsion_site_symmetry_3
    _geom_torsion_site_symmetry_4
    _geom_torsion
    _geom_torsion_publ_flag
    N1 C2 C3 C4 . . . . -1.3(6) ?
    N1 C2 C8 N7 . . . . 179.9(3) ?
    N1 C2 C8 C9 . . . . -0.5(6) ?
    C2 N1 C6 C5 . . . . 0.2(6) ?
    C2 C3 C4 C5 . . . . 1.7(6) ?
    C2 C3 C4 C13 . . . . -178.8(4) ?
    C2 C8 C9 C10 . . . . -179.6(4) ?
    C3 C2 C8 N7 . . . . -0.4(6) ?
    C3 C2 C8 C9 . . . . 179.3(4) ?
    C3 C4 C5 C6 . . . . -1.1(6) ?
    C4 C5 C6 N1 . . . . 0.2(6) ?
    C6 N1 C2 C3 . . . . 0.4(6) ?
    C6 N1 C2 C8 . . . . -179.9(3) ?
    N7 C8 C9 C10 . . . . 0.0(6) ?
    C8 C2 C3 C4 . . . . 178.9(4) ?
    C8 N7 C12 C11 . . . . -0.4(6) ?
    C8 C9 C10 C11 . . . . -0.6(6) ?
    C9 C10 C11 C12 . . . . 0.7(6) ?
    C10 C11 C12 N7 . . . . -0.2(7) ?
    C12 N7 C8 C2 . . . . -179.9(3) ?
    C12 N7 C8 C9 . . . . 0.5(6) ?
    C13 C4 C5 C6 . . . . 179.3(4) ?
    C14 C17 C18 C19 . . . . -178.9(4) ?
    N15 C16 C17 C14 . . . . 179.3(4) ?
    N15 C16 C17 C18 . . . . -1.5(6) ?
    C16 N15 C20 C19 . . . . -0.6(6) ?
    C16 C17 C18 C19 . . . . 1.9(6) ?
    C17 C18 C19 C20 . . . . -1.8(6) ?
    C18 C19 C20 N15 . . . . 1.1(7) ?
    C20 N15 C16 C17 . . . . 0.8(6) ?
loop_
    _geom_hbond_atom_site_label_d
    _geom_hbond_atom_site_label_h
    _geom_hbond_atom_site_label_a
    _geom_hbond_site_symmetry_d
    _geom_hbond_site_symmetry_h
    _geom_hbond_site_symmetry_a
    _geom_hbond_distance_dh
    _geom_hbond_distance_ha
    _geom_hbond_distance_da
    _geom_hbond_angle_dha
    _geom_hbond_publ_flag
    C5 H5 N7 1_555 1_555 4_475 0.95 2.55 3.475(5) 163 yes
    C18 H18 N1 1_555 1_555 4_676 0.95 2.60 3.509(5) 161 yes
_shelx_fab_file
;
    0    0    2    -19.70      0.00
    0    0    4      6.71      0.00
    0    0    6     -3.49      0.00
    0    0    8    -10.89      0.00
    0    0   10      5.42      0.00
    0    0   12     -1.44      0.00
    0    1    2      0.51      0.00
    0    1    3    -18.38      0.00
    0    1    4     -0.69      0.00
    0    1    5     10.95      0.00
    0    1    6      0.20      0.00
    0    1    7    -15.48      0.00
    0    1    8      0.30      0.00
    0    1    9      2.49      0.00
    0    1   10      0.10      0.00
    0    1   11     -0.20      0.00
    0    1   12      0.14      0.00
    0    2    2    -19.26      0.00
    0    2    3     -1.10      0.00
    0    2    4      6.62      0.00
    0    2    5     -0.38      0.00
    0    2    6     -3.52      0.00
    0    2    7      0.76      0.00
    0    2    8    -10.78      0.00
    0    2    9      0.19      0.00
    0    2   10      5.38      0.00
    0    2   11      0.42      0.00
    0    2   12     -1.44      0.00
    0    3    2      1.40      0.00
    0    3    3    -17.66      0.00
    0    3    4     -2.02      0.00
    0    3    5     10.70      0.00
    0    3    6      0.63      0.00
    0    3    7    -15.31      0.00
    0    3    8      0.86      0.00
    0    3    9      2.43      0.00
    0    3   10      0.29      0.00
    0    3   11     -0.10      0.00
    0    3   12      0.40      0.00
    0    4    1      3.70      0.00
    0    4    2    -18.01      0.00
    0    4    3     -2.16      0.00
    0    4    4      6.34      0.00
    0    4    5     -0.75      0.00
    0    4    6     -3.59      0.00
    0    4    7      1.50      0.00
    0    4    8    -10.44      0.00
    0    4    9      0.32      0.00
    0    4   10      5.25      0.00
    0    4   11      0.83      0.00
    0    4   12     -1.42      0.00
    0    5    1     27.22      0.00
    0    5    2      1.99      0.00
    0    5    3    -16.35      0.00
    0    5    4     -3.25      0.00
    0    5    5     10.21      0.00
    0    5    6      1.06      0.00
    0    5    7    -14.93      0.00
    0    5    8      1.32      0.00
    0    5    9      2.32      0.00
    0    5   10      0.48      0.00
    0    5   11      0.09      0.00
    0    5   12      0.64      0.00
    0    6    0     54.99      0.00
    0    6    1      4.84      0.00
    0    6    2    -16.15      0.00
    0    6    3     -3.14      0.00
    0    6    4      5.87      0.00
    0    6    5     -1.08      0.00
    0    6    6     -3.67      0.00
    0    6    7      2.19      0.00
    0    6    8     -9.90      0.00
    0    6    9      0.37      0.00
    0    6   10      5.03      0.00
    0    6   11      1.22      0.00
    0    6   12     -1.39      0.00
    0    7    1     23.59      0.00
    0    7    2      2.20      0.00
    0    7    3    -14.70      0.00
    0    7    4     -4.31      0.00
    0    7    5      9.50      0.00
    0    7    6      1.49      0.00
    0    7    7    -14.33      0.00
    0    7    8      1.63      0.00
    0    7    9      2.13      0.00
    0    7   10      0.64      0.00
    0    7   11      0.33      0.00
    0    7   12      0.86      0.00
    0    8    0     46.51      0.00
    0    8    1      5.37      0.00
    0    8    2    -13.92      0.00
    0    8    3     -3.98      0.00
    0    8    4      5.22      0.00
    0    8    5     -1.41      0.00
    0    8    6     -3.72      0.00
    0    8    7      2.82      0.00
    0    8    8     -9.19      0.00
    0    8    9      0.31      0.00
    0    8   10      4.72      0.00
    0    8   11      1.57      0.00
    0    9    1     19.73      0.00
    0    9    2      2.05      0.00
    0    9    3    -12.92      0.00
    0    9    4     -5.17      0.00
    0    9    5      8.63      0.00
    0    9    6      1.88      0.00
    0    9    7    -13.48      0.00
    0    9    8      1.78      0.00
    0    9    9      1.86      0.00
    0    9   10      0.78      0.00
    0    9   11      0.59      0.00
    0   10    0     37.99      0.00
    0   10    1      5.37      0.00
    0   10    2    -11.60      0.00
    0   10    3     -4.63      0.00
    0   10    4      4.45      0.00
    0   10    5     -1.75      0.00
    0   10    6     -3.72      0.00
    0   10    7      3.35      0.00
    0   10    8     -8.33      0.00
    0   10    9      0.15      0.00
    0   10   10      4.30      0.00
    0   10   11      1.89      0.00
    0   11    1     16.12      0.00
    0   11    2      1.70      0.00
    0   11    3    -11.23      0.00
    0   11    4     -5.83      0.00
    0   11    5      7.66      0.00
    0   11    6      2.17      0.00
    0   11    7    -12.41      0.00
    0   11    8      1.80      0.00
    0   11    9      1.51      0.00
    0   11   10      0.87      0.00
    0   11   11      0.82      0.00
    0   12    0     30.37      0.00
    0   12    1      5.02      0.00
    0   12    2     -9.44      0.00
    0   12    3     -5.02      0.00
    0   12    4      3.66      0.00
    0   12    5     -2.14      0.00
    0   12    6     -3.64      0.00
    0   12    7      3.76      0.00
    0   12    8     -7.40      0.00
    0   12    9     -0.10      0.00
    0   12   10      3.77      0.00
    0   12   11      2.15      0.00
    0   13    1     13.08      0.00
    0   13    2      1.32      0.00
    0   13    3     -9.70      0.00
    0   13    4     -6.28      0.00
    0   13    5      6.67      0.00
    0   13    6      2.31      0.00
    0   13    7    -11.16      0.00
    0   13    8      1.73      0.00
    0   13    9      1.09      0.00
    0   13   10      0.92      0.00
    0   13   11      0.97      0.00
    0   14    0     24.19      0.00
    0   14    1      4.55      0.00
    0   14    2     -7.59      0.00
    0   14    3     -5.16      0.00
    0   14    4      2.98      0.00
    0   14    5     -2.54      0.00
    0   14    6     -3.51      0.00
    0   14    7      4.06      0.00
    0   14    8     -6.44      0.00
    0   14    9     -0.38      0.00
    0   14   10      3.15      0.00
    0   14   11      2.33      0.00
    0   15    1     10.72      0.00
    0   15    2      1.02      0.00
    0   15    3     -8.34      0.00
    0   15    4     -6.50      0.00
    0   15    5      5.74      0.00
    0   15    6      2.31      0.00
    0   15    7     -9.84      0.00
    0   15    8      1.62      0.00
    0   15    9      0.64      0.00
    0   15   10      0.89      0.00
    0   15   11      1.02      0.00
    0   16    0     19.56      0.00
    0   16    1      4.10      0.00
    0   16    2     -6.13      0.00
    0   16    3     -5.07      0.00
    0   16    4      2.51      0.00
    0   16    5     -2.90      0.00
    0   16    6     -3.35      0.00
    0   16    7      4.24      0.00
    0   16    8     -5.52      0.00
    0   16    9     -0.66      0.00
    0   16   10      2.46      0.00
    0   16   11      2.41      0.00
    0   17    1      8.98      0.00
    0   17    2      0.84      0.00
    0   17    3     -7.11      0.00
    0   17    4     -6.52      0.00
    0   17    5      4.91      0.00
    0   17    6      2.20      0.00
    0   17    7     -8.54      0.00
    0   17    8      1.53      0.00
    0   17    9      0.19      0.00
    0   17   10      0.79      0.00
    0   17   11      0.95      0.00
    0   18    0     16.27      0.00
    0   18    1      3.75      0.00
    0   18    2     -5.03      0.00
    0   18    3     -4.82      0.00
    0   18    4      2.29      0.00
    0   18    5     -3.15      0.00
    0   18    6     -3.18      0.00
    0   18    7      4.32      0.00
    0   18    8     -4.67      0.00
    0   18    9     -0.90      0.00
    0   18   10      1.74      0.00
    0   18   11      2.35      0.00
    0   19    1      7.68      0.00
    0   19    2      0.75      0.00
    0   19    3     -5.97      0.00
    0   19    4     -6.32      0.00
    0   19    5      4.21      0.00
    0   19    6      2.05      0.00
    0   19    7     -7.34      0.00
    0   19    8      1.47      0.00
    0   19    9     -0.19      0.00
    0   19   10      0.62      0.00
    0   19   11      0.78      0.00
    0   20    0     13.92      0.00
    0   20    1      3.47      0.00
    0   20    2     -4.25      0.00
    0   20    3     -4.49      0.00
    0   20    4      2.29      0.00
    0   20    5     -3.20      0.00
    0   20    6     -3.02      0.00
    0   20    7      4.31      0.00
    0   20    8     -3.91      0.00
    0   20    9     -1.08      0.00
    0   20   10      1.06      0.00
    0   21    1      6.64      0.00
    0   21    2      0.69      0.00
    0   21    3     -4.90      0.00
    0   21    4     -5.93      0.00
    0   21    5      3.64      0.00
    0   21    6      1.91      0.00
    0   21    7     -6.28      0.00
    0   21    8      1.46      0.00
    0   21    9     -0.46      0.00
    0   21   10      0.38      0.00
    0   22    0     12.07      0.00
    0   22    1      3.21      0.00
    0   22    2     -3.66      0.00
    0   22    3     -4.14      0.00
    0   22    4      2.39      0.00
    0   22    5     -3.05      0.00
    0   22    6     -2.86      0.00
    0   22    7      4.23      0.00
    0   22    8     -3.22      0.00
    0   22    9     -1.16      0.00
    0   22   10      0.47      0.00
    0   23    1      5.69      0.00
    0   23    2      0.59      0.00
    0   23    3     -3.93      0.00
    0   23    4     -5.42      0.00
    0   23    5      3.14      0.00
    0   23    6      1.84      0.00
    0   23    7     -5.36      0.00
    0   23    8      1.47      0.00
    0   23    9     -0.58      0.00
    0   23   10      0.12      0.00
    0   24    0     10.40      0.00
    0   24    1      2.89      0.00
    0   24    2     -3.19      0.00
    0   24    3     -3.80      0.00
    0   24    4      2.44      0.00
    0   24    5     -2.70      0.00
    0   24    6     -2.69      0.00
    0   24    7      4.09      0.00
    0   24    8     -2.59      0.00
    0   24    9     -1.15      0.00
    0   24   10      0.02      0.00
    0   25    1      4.77      0.00
    0   25    2      0.45      0.00
    0   25    3     -3.09      0.00
    0   25    4     -4.83      0.00
    0   25    5      2.66      0.00
    0   25    6      1.84      0.00
    0   25    7     -4.57      0.00
    0   25    8      1.49      0.00
    0   25    9     -0.56      0.00
    0   26    0      8.73      0.00
    0   26    1      2.49      0.00
    0   26    2     -2.74      0.00
    0   26    3     -3.45      0.00
    0   26    4      2.35      0.00
    0   26    5     -2.24      0.00
    0   26    6     -2.49      0.00
    0   26    7      3.86      0.00
    0   26    8     -2.01      0.00
    0   26    9     -1.04      0.00
    0   27    1      3.85      0.00
    0   27    2      0.29      0.00
    0   27    3     -2.41      0.00
    0   27    4     -4.23      0.00
    0   27    5      2.18      0.00
    0   27    6      1.86      0.00
    0   27    7     -3.85      0.00
    0   27    8      1.47      0.00
    0   27    9     -0.42      0.00
    0   28    0      7.01      0.00
    0   28    1      2.01      0.00
    0   28    2     -2.28      0.00
    0   28    3     -3.06      0.00
    0   28    4      2.05      0.00
    0   28    5     -1.76      0.00
    0   28    6     -2.26      0.00
    0   28    7      3.55      0.00
    0   28    8     -1.48      0.00
    0   28    9     -0.86      0.00
    0   29    1      2.99      0.00
    0   29    2      0.18      0.00
    0   29    3     -1.90      0.00
    0   29    4     -3.67      0.00
    0   29    5      1.67      0.00
    0   29    6      1.87      0.00
    0   29    7     -3.18      0.00
    0   29    8      1.39      0.00
    0   30    0      5.31      0.00
    0   30    1      1.50      0.00
    0   30    2     -1.78      0.00
    0   30    3     -2.59      0.00
    0   30    4      1.58      0.00
    0   30    5     -1.34      0.00
    0   30    6     -1.99      0.00
    0   30    7      3.13      0.00
    0   30    8     -1.02      0.00
    0   31    1      2.22      0.00
    0   31    2      0.15      0.00
    0   31    3     -1.51      0.00
    0   31    4     -3.14      0.00
    0   31    5      1.16      0.00
    0   31    6      1.81      0.00
    0   31    7     -2.54      0.00
    0   31    8      1.23      0.00
    0   32    0      3.77      0.00
    0   32    1      1.00      0.00
    0   32    2     -1.27      0.00
    0   32    3     -2.04      0.00
    0   32    4      1.04      0.00
    0   32    5     -1.02      0.00
    0   32    6     -1.69      0.00
    0   32    7      2.62      0.00
    0   33    1      1.60      0.00
    0   33    2      0.20      0.00
    0   33    3     -1.21      0.00
    0   33    4     -2.66      0.00
    0   33    5      0.69      0.00
    0   33    6      1.66      0.00
    0   33    7     -1.93      0.00
    0   34    0      2.49      0.00
    0   34    1      0.54      0.00
    0   34    2     -0.79      0.00
    0   34    3     -1.45      0.00
    0   34    4      0.52      0.00
    0   34    5     -0.79      0.00
    0   34    6     -1.37      0.00
    0   35    1      1.13      0.00
    0   35    2      0.30      0.00
    0   35    3     -0.95      0.00
    0   35    4     -2.18      0.00
    0   35    5      0.31      0.00
    0   35    6      1.42      0.00
    0   36    0      1.55      0.00
    0   36    1      0.16      0.00
    0   36    2     -0.40      0.00
    0   36    3     -0.88      0.00
    0   36    4      0.13      0.00
    0   36    5     -0.60      0.00
    0   37    1      0.82      0.00
    0   37    2      0.37      0.00
    0   37    3     -0.72      0.00
    0   37    4     -1.71      0.00
    0   38    0      0.96      0.00
    0   38    1     -0.15      0.00
    0   38    2     -0.12      0.00
    0   38    3     -0.40      0.00
    0   38    4     -0.09      0.00
    0   39    1      0.63      0.00
    0   39    2      0.39      0.00
    0   39    3     -0.52      0.00
    0   40    0      0.68      0.00
    0   40    1     -0.35      0.00
   -1    0   12      4.56      0.00
   -1    0   10     -3.78      0.00
   -1    0    8      1.73      0.00
   -1    0    6     -4.54      0.00
   -1    0    4    -13.85      0.00
   -1    0    2     19.29      0.00
    1    0    0     -4.26      0.00
    1    0    2     18.34      0.00
    1    0    4     -0.48      0.00
    1    0    6     -4.99      0.00
    1    0    8     -1.98      0.00
   -1    1   12     -0.19      0.00
   -1    1   11      2.44      0.00
   -1    1   10     -0.06      0.00
   -1    1    9     -4.58      0.00
   -1    1    8      0.21      0.00
   -1    1    7      4.83      0.00
   -1    1    6     -0.30      0.00
   -1    1    5    -17.66      0.00
   -1    1    4      0.14      0.00
   -1    1    3      7.60      0.00
   -1    1    2     -0.04      0.00
   -1    1    1      7.41      0.00
    1    1    0      1.03      0.00
    1    1    1      4.71      0.00
    1    1    2     -0.88      0.00
    1    1    3     14.34      0.00
    1    1    4      0.09      0.00
    1    1    5     -7.54      0.00
    1    1    6     -0.05      0.00
    1    1    7     -2.10      0.00
    1    1    8     -0.30      0.00
    1    1    9     -2.09      0.00
   -1    2   12      4.46      0.00
   -1    2   11     -0.46      0.00
   -1    2   10     -3.73      0.00
   -1    2    9      0.13      0.00
   -1    2    8      1.71      0.00
   -1    2    7      0.29      0.00
   -1    2    6     -4.53      0.00
   -1    2    5     -0.70      0.00
   -1    2    4    -13.67      0.00
   -1    2    3      0.68      0.00
   -1    2    2     18.98      0.00
   -1    2    1     -1.48      0.00
    1    2    0     -4.26      0.00
    1    2    1      0.23      0.00
    1    2    2     18.21      0.00
    1    2    3     -1.17      0.00
    1    2    4     -0.51      0.00
    1    2    5      0.22      0.00
    1    2    6     -4.98      0.00
    1    2    7     -0.29      0.00
    1    2    8     -1.94      0.00
    1    2    9     -0.16      0.00
    1    2   10     -1.08      0.00
   -1    3   12     -0.56      0.00
   -1    3   11      2.27      0.00
   -1    3   10     -0.13      0.00
   -1    3    9     -4.37      0.00
   -1    3    8      0.63      0.00
   -1    3    7      4.59      0.00
   -1    3    6     -0.85      0.00
   -1    3    5    -17.26      0.00
   -1    3    4      0.36      0.00
   -1    3    3      7.43      0.00
   -1    3    2     -0.10      0.00
   -1    3    1      6.94      0.00
    1    3    0      2.94      0.00
    1    3    1      4.80      0.00
    1    3    2     -2.56      0.00
    1    3    3     14.00      0.00
    1    3    4      0.28      0.00
    1    3    5     -7.47      0.00
    1    3    6     -0.14      0.00
    1    3    7     -2.02      0.00
    1    3    8     -0.89      0.00
    1    3    9     -2.20      0.00
    1    3   10      1.37      0.00
   -1    4   12      4.18      0.00
   -1    4   11     -0.87      0.00
   -1    4   10     -3.58      0.00
   -1    4    9      0.32      0.00
   -1    4    8      1.67      0.00
   -1    4    7      0.60      0.00
   -1    4    6     -4.52      0.00
   -1    4    5     -1.40      0.00
   -1    4    4    -13.15      0.00
   -1    4    3      1.32      0.00
   -1    4    2     18.10      0.00
   -1    4    1     -2.80      0.00
    1    4    0     -4.23      0.00
    1    4    1      0.34      0.00
    1    4    2     17.81      0.00
    1    4    3     -2.22      0.00
    1    4    4     -0.59      0.00
    1    4    5      0.51      0.00
    1    4    6     -4.94      0.00
    1    4    7     -0.65      0.00
    1    4    8     -1.82      0.00
    1    4    9     -0.23      0.00
    1    4   10     -1.40      0.00
    1    4   11      2.33      0.00
   -1    5   12     -0.87      0.00
   -1    5   11      1.99      0.00
   -1    5   10     -0.11      0.00
   -1    5    9     -3.98      0.00
   -1    5    8      1.05      0.00
   -1    5    7      4.17      0.00
   -1    5    6     -1.26      0.00
   -1    5    5    -16.53      0.00
   -1    5    4      0.44      0.00
   -1    5    3      7.13      0.00
   -1    5    2     -0.10      0.00
   -1    5    1      6.11      0.00
    1    5    0      4.45      0.00
    1    5    1      4.94      0.00
    1    5    2     -4.03      0.00
    1    5    3     13.34      0.00
    1    5    4      0.49      0.00
    1    5    5     -7.32      0.00
    1    5    6     -0.19      0.00
    1    5    7     -1.84      0.00
    1    5    8     -1.42      0.00
    1    5    9     -2.41      0.00
    1    5   10      2.15      0.00
    1    5   11      0.05      0.00
   -1    6   12      3.77      0.00
   -1    6   11     -1.16      0.00
   -1    6   10     -3.35      0.00
   -1    6    9      0.61      0.00
   -1    6    8      1.61      0.00
   -1    6    7      0.93      0.00
   -1    6    6     -4.53      0.00
   -1    6    5     -2.06      0.00
   -1    6    4    -12.34      0.00
   -1    6    3      1.88      0.00
   -1    6    2     16.79      0.00
   -1    6    1     -3.87      0.00
    1    6    0     -4.15      0.00
    1    6    1      0.26      0.00
    1    6    2     17.12      0.00
    1    6    3     -3.08      0.00
    1    6    4     -0.71      0.00
    1    6    5      0.92      0.00
    1    6    6     -4.81      0.00
    1    6    7     -1.11      0.00
    1    6    8     -1.65      0.00
    1    6    9     -0.15      0.00
    1    6   10     -1.86      0.00
    1    6   11      3.07      0.00
   -1    7   12     -1.08      0.00
   -1    7   11      1.65      0.00
   -1    7   10      0.02      0.00
   -1    7    9     -3.48      0.00
   -1    7    8      1.46      0.00
   -1    7    7      3.61      0.00
   -1    7    6     -1.48      0.00
   -1    7    5    -15.55      0.00
   -1    7    4      0.34      0.00
   -1    7    3      6.76      0.00
   -1    7    2     -0.03      0.00
   -1    7    1      5.10      0.00
    1    7    0      5.46      0.00
    1    7    1      5.06      0.00
    1    7    2     -5.19      0.00
    1    7    3     12.38      0.00
    1    7    4      0.68      0.00
    1    7    5     -7.06      0.00
    1    7    6     -0.18      0.00
    1    7    7     -1.58      0.00
    1    7    8     -1.86      0.00
    1    7    9     -2.67      0.00
    1    7   10      2.74      0.00
    1    7   11     -0.20      0.00
   -1    8   12      3.30      0.00
   -1    8   11     -1.34      0.00
   -1    8   10     -3.05      0.00
   -1    8    9      1.01      0.00
   -1    8    8      1.55      0.00
   -1    8    7      1.28      0.00
   -1    8    6     -4.56      0.00
   -1    8    5     -2.67      0.00
   -1    8    4    -11.29      0.00
   -1    8    3      2.37      0.00
   -1    8    2     15.24      0.00
   -1    8    1     -4.65      0.00
    1    8    0     -3.97      0.00
    1    8    1     -0.01      0.00
    1    8    2     16.12      0.00
    1    8    3     -3.73      0.00
    1    8    4     -0.87      0.00
    1    8    5      1.45      0.00
    1    8    6     -4.53      0.00
    1    8    7     -1.69      0.00
    1    8    8     -1.50      0.00
    1    8    9      0.11      0.00
    1    8   10     -2.34      0.00
    1    8   11      3.42      0.00
   -1    9   12     -1.18      0.00
   -1    9   11      1.34      0.00
   -1    9   10      0.23      0.00
   -1    9    9     -2.96      0.00
   -1    9    8      1.84      0.00
   -1    9    7      3.02      0.00
   -1    9    6     -1.50      0.00
   -1    9    5    -14.43      0.00
   -1    9    4      0.10      0.00
   -1    9    3      6.38      0.00
   -1    9    2      0.14      0.00
   -1    9    1      4.10      0.00
    1    9    1      5.09      0.00
    1    9    2     -6.00      0.00
    1    9    3     11.19      0.00
    1    9    4      0.82      0.00
    1    9    5     -6.68      0.00
    1    9    6     -0.10      0.00
    1    9    7     -1.23      0.00
    1    9    8     -2.17      0.00
    1    9    9     -2.95      0.00
    1    9   10      3.13      0.00
    1    9   11     -0.47      0.00
   -1   10   12      2.81      0.00
   -1   10   11     -1.41      0.00
   -1   10   10     -2.72      0.00
   -1   10    9      1.48      0.00
   -1   10    8      1.51      0.00
   -1   10    7      1.58      0.00
   -1   10    6     -4.61      0.00
   -1   10    5     -3.14      0.00
   -1   10    4    -10.06      0.00
   -1   10    3      2.80      0.00
   -1   10    2     13.60      0.00
   -1   10    1     -5.18      0.00
    1   10    0     -3.65      0.00
    1   10    1     -0.36      0.00
    1   10    2     14.86      0.00
    1   10    3     -4.23      0.00
    1   10    4     -1.06      0.00
    1   10    5      2.07      0.00
    1   10    6     -4.07      0.00
    1   10    7     -2.32      0.00
    1   10    8     -1.39      0.00
    1   10    9      0.54      0.00
    1   10   10     -2.74      0.00
    1   10   11      3.37      0.00
   -1   11   12     -1.13      0.00
   -1   11   11      1.09      0.00
   -1   11   10      0.46      0.00
   -1   11    9     -2.49      0.00
   -1   11    8      2.17      0.00
   -1   11    7      2.48      0.00
   -1   11    6     -1.35      0.00
   -1   11    5    -13.24      0.00
   -1   11    4     -0.21      0.00
   -1   11    3      6.02      0.00
   -1   11    2      0.38      0.00
   -1   11    1      3.24      0.00
    1   11    0      6.19      0.00
    1   11    1      5.02      0.00
    1   11    2     -6.47      0.00
    1   11    3      9.87      0.00
    1   11    4      0.86      0.00
    1   11    5     -6.20      0.00
    1   11    6      0.03      0.00
    1   11    7     -0.82      0.00
    1   11    8     -2.35      0.00
    1   11    9     -3.19      0.00
    1   11   10      3.31      0.00
    1   11   11     -0.71      0.00
   -1   12   11     -1.41      0.00
   -1   12   10     -2.39      0.00
   -1   12    9      1.98      0.00
   -1   12    8      1.48      0.00
   -1   12    7      1.81      0.00
   -1   12    6     -4.65      0.00
   -1   12    5     -3.44      0.00
   -1   12    4     -8.73      0.00
   -1   12    3      3.17      0.00
   -1   12    2     11.99      0.00
   -1   12    1     -5.52      0.00
    1   12    0     -3.19      0.00
    1   12    1     -0.67      0.00
    1   12    2     13.45      0.00
    1   12    3     -4.62      0.00
    1   12    4     -1.29      0.00
    1   12    5      2.68      0.00
    1   12    6     -3.43      0.00
    1   12    7     -2.95      0.00
    1   12    8     -1.35      0.00
    1   12    9      1.08      0.00
    1   12   10     -2.96      0.00
    1   12   11      3.04      0.00
   -1   13   11      0.92      0.00
   -1   13   10      0.63      0.00
   -1   13    9     -2.12      0.00
   -1   13    8      2.46      0.00
   -1   13    7      2.05      0.00
   -1   13    6     -1.10      0.00
   -1   13    5    -12.05      0.00
   -1   13    4     -0.52      0.00
   -1   13    3      5.69      0.00
   -1   13    2      0.65      0.00
   -1   13    1      2.55      0.00
    1   13    0      6.24      0.00
    1   13    1      4.90      0.00
    1   13    2     -6.66      0.00
    1   13    3      8.51      0.00
    1   13    4      0.76      0.00
    1   13    5     -5.66      0.00
    1   13    6      0.17      0.00
    1   13    7     -0.38      0.00
    1   13    8     -2.38      0.00
    1   13    9     -3.36      0.00
    1   13   10      3.32      0.00
    1   13   11     -0.86      0.00
   -1   14   11     -1.38      0.00
   -1   14   10     -2.09      0.00
   -1   14    9      2.43      0.00
   -1   14    8      1.48      0.00
   -1   14    7      1.92      0.00
   -1   14    6     -4.65      0.00
   -1   14    5     -3.53      0.00
   -1   14    4     -7.35      0.00
   -1   14    3      3.46      0.00
   -1   14    2     10.42      0.00
   -1   14    1     -5.74      0.00
    1   14    0     -2.63      0.00
    1   14    1     -0.83      0.00
    1   14    2     12.03      0.00
    1   14    3     -4.97      0.00
    1   14    4     -1.56      0.00
    1   14    5      3.20      0.00
    1   14    6     -2.68      0.00
    1   14    7     -3.48      0.00
    1   14    8     -1.39      0.00
    1   14    9      1.61      0.00
    1   14   10     -2.96      0.00
    1   14   11      2.53      0.00
   -1   15   11      0.82      0.00
   -1   15   10      0.68      0.00
   -1   15    9     -1.87      0.00
   -1   15    8      2.69      0.00
   -1   15    7      1.76      0.00
   -1   15    6     -0.82      0.00
   -1   15    5    -10.84      0.00
   -1   15    4     -0.76      0.00
   -1   15    3      5.36      0.00
   -1   15    2      0.91      0.00
   -1   15    1      2.01      0.00
    1   15    0      6.29      0.00
    1   15    1      4.76      0.00
    1   15    2     -6.63      0.00
    1   15    3      7.24      0.00
    1   15    4      0.55      0.00
    1   15    5     -5.14      0.00
    1   15    6      0.30      0.00
    1   15    7      0.05      0.00
    1   15    8     -2.29      0.00
    1   15    9     -3.42      0.00
    1   15   10      3.20      0.00
    1   15   11     -0.90      0.00
   -1   16   11     -1.36      0.00
   -1   16   10     -1.84      0.00
   -1   16    9      2.79      0.00
   -1   16    8      1.49      0.00
   -1   16    7      1.90      0.00
   -1   16    6     -4.55      0.00
   -1   16    5     -3.40      0.00
   -1   16    4     -5.97      0.00
   -1   16    3      3.59      0.00
   -1   16    2      8.89      0.00
   -1   16    1     -5.87      0.00
    1   16    0     -2.03      0.00
    1   16    1     -0.78      0.00
    1   16    2     10.75      0.00
    1   16    3     -5.27      0.00
    1   16    4     -1.85      0.00
    1   16    5      3.58      0.00
    1   16    6     -1.91      0.00
    1   16    7     -3.85      0.00
    1   16    8     -1.47      0.00
    1   16    9      2.04      0.00
    1   16   10     -2.74      0.00
   -1   17   11      0.75      0.00
   -1   17   10      0.60      0.00
   -1   17    9     -1.73      0.00
   -1   17    8      2.87      0.00
   -1   17    7      1.61      0.00
   -1   17    6     -0.57      0.00
   -1   17    5     -9.64      0.00
   -1   17    4     -0.92      0.00
   -1   17    3      5.00      0.00
   -1   17    2      1.08      0.00
   -1   17    1      1.53      0.00
    1   17    0      6.38      0.00
    1   17    1      4.66      0.00
    1   17    2     -6.45      0.00
    1   17    3      6.12      0.00
    1   17    4      0.30      0.00
    1   17    5     -4.67      0.00
    1   17    6      0.38      0.00
    1   17    7      0.42      0.00
    1   17    8     -2.11      0.00
    1   17    9     -3.36      0.00
    1   17   10      2.97      0.00
   -1   18   11     -1.35      0.00
   -1   18   10     -1.64      0.00
   -1   18    9      3.03      0.00
   -1   18    8      1.49      0.00
   -1   18    7      1.78      0.00
   -1   18    6     -4.36      0.00
   -1   18    5     -3.09      0.00
   -1   18    4     -4.67      0.00
   -1   18    3      3.50      0.00
   -1   18    2      7.39      0.00
   -1   18    1     -5.91      0.00
    1   18    0     -1.46      0.00
    1   18    1     -0.55      0.00
    1   18    2      9.67      0.00
    1   18    3     -5.49      0.00
    1   18    4     -2.14      0.00
    1   18    5      3.77      0.00
    1   18    6     -1.20      0.00
    1   18    7     -4.02      0.00
    1   18    8     -1.57      0.00
    1   18    9      2.28      0.00
    1   18   10     -2.35      0.00
   -1   19   10      0.39      0.00
   -1   19    9     -1.67      0.00
   -1   19    8      3.01      0.00
   -1   19    7      1.54      0.00
   -1   19    6     -0.39      0.00
   -1   19    5     -8.45      0.00
   -1   19    4     -1.02      0.00
   -1   19    3      4.59      0.00
   -1   19    2      1.11      0.00
   -1   19    1      1.05      0.00
    1   19    0      6.49      0.00
    1   19    1      4.61      0.00
    1   19    2     -6.18      0.00
    1   19    3      5.17      0.00
    1   19    4      0.08      0.00
    1   19    5     -4.26      0.00
    1   19    6      0.40      0.00
    1   19    7      0.69      0.00
    1   19    8     -1.89      0.00
    1   19    9     -3.19      0.00
    1   19   10      2.66      0.00
   -1   20   10     -1.49      0.00
   -1   20    9      3.12      0.00
   -1   20    8      1.46      0.00
   -1   20    7      1.58      0.00
   -1   20    6     -4.07      0.00
   -1   20    5     -2.67      0.00
   -1   20    4     -3.50      0.00
   -1   20    3      3.16      0.00
   -1   20    2      5.96      0.00
   -1   20    1     -5.80      0.00
    1   20    0     -0.98      0.00
    1   20    1     -0.21      0.00
    1   20    2      8.80      0.00
    1   20    3     -5.56      0.00
    1   20    4     -2.41      0.00
    1   20    5      3.77      0.00
    1   20    6     -0.62      0.00
    1   20    7     -3.95      0.00
    1   20    8     -1.62      0.00
    1   20    9      2.28      0.00
    1   20   10     -1.87      0.00
   -1   21   10      0.13      0.00
   -1   21    9     -1.63      0.00
   -1   21    8      3.11      0.00
   -1   21    7      1.48      0.00
   -1   21    6     -0.29      0.00
   -1   21    5     -7.30      0.00
   -1   21    4     -1.09      0.00
   -1   21    3      4.14      0.00
   -1   21    2      0.99      0.00
   -1   21    1      0.56      0.00
    1   21    0      6.51      0.00
    1   21    1      4.57      0.00
    1   21    2     -5.85      0.00
    1   21    3      4.36      0.00
    1   21    4     -0.04      0.00
    1   21    5     -3.91      0.00
    1   21    6      0.37      0.00
    1   21    7      0.87      0.00
    1   21    8     -1.66      0.00
    1   21    9     -2.91      0.00
    1   21   10      2.29      0.00
   -1   22   10     -1.34      0.00
   -1   22    9      3.07      0.00
   -1   22    8      1.36      0.00
   -1   22    7      1.37      0.00
   -1   22    6     -3.74      0.00
   -1   22    5     -2.22      0.00
   -1   22    4     -2.52      0.00
   -1   22    3      2.58      0.00
   -1   22    2      4.63      0.00
   -1   22    1     -5.53      0.00
    1   22    0     -0.62      0.00
    1   22    1      0.14      0.00
    1   22    2      8.04      0.00
    1   22    3     -5.46      0.00
    1   22    4     -2.60      0.00
    1   22    5      3.62      0.00
    1   22    6     -0.20      0.00
    1   22    7     -3.67      0.00
    1   22    8     -1.59      0.00
    1   22    9      2.03      0.00
   -1   23   10     -0.12      0.00
   -1   23    9     -1.58      0.00
   -1   23    8      3.14      0.00
   -1   23    7      1.36      0.00
   -1   23    6     -0.28      0.00
   -1   23    5     -6.24      0.00
   -1   23    4     -1.14      0.00
   -1   23    3      3.66      0.00
   -1   23    2      0.75      0.00
   -1   23    1      0.09      0.00
    1   23    0      6.35      0.00
    1   23    1      4.48      0.00
    1   23    2     -5.47      0.00
    1   23    3      3.64      0.00
    1   23    4     -0.05      0.00
    1   23    5     -3.57      0.00
    1   23    6      0.33      0.00
    1   23    7      0.95      0.00
    1   23    8     -1.45      0.00
    1   23    9     -2.55      0.00
   -1   24    9      2.89      0.00
   -1   24    8      1.18      0.00
   -1   24    7      1.17      0.00
   -1   24    6     -3.40      0.00
   -1   24    5     -1.81      0.00
   -1   24    4     -1.74      0.00
   -1   24    3      1.85      0.00
   -1   24    2      3.49      0.00
   -1   24    1     -5.06      0.00
    1   24    0     -0.40      0.00
    1   24    1      0.42      0.00
    1   24    2      7.27      0.00
    1   24    3     -5.16      0.00
    1   24    4     -2.69      0.00
    1   24    5      3.35      0.00
    1   24    6      0.07      0.00
    1   24    7     -3.21      0.00
    1   24    8     -1.47      0.00
    1   24    9      1.60      0.00
   -1   25    9     -1.46      0.00
   -1   25    8      3.09      0.00
   -1   25    7      1.13      0.00
   -1   25    6     -0.33      0.00
   -1   25    5     -5.30      0.00
   -1   25    4     -1.16      0.00
   -1   25    3      3.19      0.00
   -1   25    2      0.44      0.00
   -1   25    1     -0.31      0.00
    1   25    0      5.96      0.00
    1   25    1      4.27      0.00
    1   25    2     -5.03      0.00
    1   25    3      2.95      0.00
    1   25    4      0.02      0.00
    1   25    5     -3.21      0.00
    1   25    6      0.30      0.00
    1   25    7      0.96      0.00
    1   25    8     -1.26      0.00
    1   25    9     -2.15      0.00
   -1   26    9      2.59      0.00
   -1   26    8      0.94      0.00
   -1   26    7      1.02      0.00
   -1   26    6     -3.11      0.00
   -1   26    5     -1.46      0.00
   -1   26    4     -1.17      0.00
   -1   26    3      1.11      0.00
   -1   26    2      2.56      0.00
   -1   26    1     -4.45      0.00
    1   26    0     -0.26      0.00
    1   26    1      0.61      0.00
    1   26    2      6.41      0.00
    1   26    3     -4.72      0.00
    1   26    4     -2.69      0.00
    1   26    5      3.00      0.00
    1   26    6      0.22      0.00
    1   26    7     -2.61      0.00
    1   26    8     -1.24      0.00
   -1   27    9     -1.28      0.00
   -1   27    8      2.93      0.00
   -1   27    7      0.78      0.00
   -1   27    6     -0.42      0.00
   -1   27    5     -4.48      0.00
   -1   27    4     -1.12      0.00
   -1   27    3      2.74      0.00
   -1   27    2      0.13      0.00
   -1   27    1     -0.59      0.00
    1   27    0      5.36      0.00
    1   27    1      3.93      0.00
    1   27    2     -4.53      0.00
    1   27    3      2.24      0.00
    1   27    4      0.11      0.00
    1   27    5     -2.82      0.00
    1   27    6      0.33      0.00
    1   27    7      0.94      0.00
    1   27    8     -1.09      0.00
   -1   28    8      0.66      0.00
   -1   28    7      0.91      0.00
   -1   28    6     -2.87      0.00
   -1   28    5     -1.19      0.00
   -1   28    4     -0.76      0.00
   -1   28    3      0.50      0.00
   -1   28    2      1.85      0.00
   -1   28    1     -3.74      0.00
    1   28    0     -0.16      0.00
    1   28    1      0.70      0.00
    1   28    2      5.44      0.00
    1   28    3     -4.19      0.00
    1   28    4     -2.61      0.00
    1   28    5      2.59      0.00
    1   28    6      0.30      0.00
    1   28    7     -1.94      0.00
    1   28    8     -0.93      0.00
   -1   29    8      2.64      0.00
   -1   29    7      0.36      0.00
   -1   29    6     -0.49      0.00
   -1   29    5     -3.77      0.00
   -1   29    4     -0.97      0.00
   -1   29    3      2.33      0.00
   -1   29    2     -0.13      0.00
   -1   29    1     -0.74      0.00
    1   29    0      4.61      0.00
    1   29    1      3.46      0.00
    1   29    2     -3.96      0.00
    1   29    3      1.53      0.00
    1   29    4      0.15      0.00
    1   29    5     -2.42      0.00
    1   29    6      0.39      0.00
    1   29    7      0.90      0.00
    1   29    8     -0.91      0.00
   -1   30    8      0.37      0.00
   -1   30    7      0.84      0.00
   -1   30    6     -2.66      0.00
   -1   30    5     -0.97      0.00
   -1   30    4     -0.46      0.00
   -1   30    3      0.11      0.00
   -1   30    2      1.29      0.00
   -1   30    1     -3.01      0.00
    1   30    0     -0.06      0.00
    1   30    1      0.72      0.00
    1   30    2      4.38      0.00
    1   30    3     -3.61      0.00
    1   30    4     -2.46      0.00
    1   30    5      2.15      0.00
    1   30    6      0.32      0.00
    1   30    7     -1.28      0.00
   -1   31    7     -0.07      0.00
   -1   31    6     -0.52      0.00
   -1   31    5     -3.13      0.00
   -1   31    4     -0.72      0.00
   -1   31    3      1.93      0.00
   -1   31    2     -0.28      0.00
   -1   31    1     -0.76      0.00
    1   31    0      3.78      0.00
    1   31    1      2.94      0.00
    1   31    2     -3.33      0.00
    1   31    3      0.88      0.00
    1   31    4      0.11      0.00
    1   31    5     -2.04      0.00
    1   31    6      0.47      0.00
    1   31    7      0.85      0.00
   -1   32    7      0.77      0.00
   -1   32    6     -2.44      0.00
   -1   32    5     -0.78      0.00
   -1   32    4     -0.23      0.00
   -1   32    3     -0.03      0.00
   -1   32    2      0.82      0.00
   -1   32    1     -2.32      0.00
    1   32    0      0.08      0.00
    1   32    1      0.70      0.00
    1   32    2      3.35      0.00
    1   32    3     -3.03      0.00
    1   32    4     -2.28      0.00
    1   32    5      1.69      0.00
    1   32    6      0.32      0.00
   -1   33    6     -0.49      0.00
   -1   33    5     -2.53      0.00
   -1   33    4     -0.38      0.00
   -1   33    3      1.54      0.00
   -1   33    2     -0.35      0.00
   -1   33    1     -0.71      0.00
    1   33    0      2.95      0.00
    1   33    1      2.42      0.00
    1   33    2     -2.65      0.00
    1   33    3      0.35      0.00
    1   33    4      0.00      0.00
    1   33    5     -1.70      0.00
    1   33    6      0.52      0.00
   -1   34    6     -2.16      0.00
   -1   34    5     -0.57      0.00
   -1   34    4     -0.03      0.00
   -1   34    3      0.01      0.00
   -1   34    2      0.37      0.00
   -1   34    1     -1.71      0.00
    1   34    0      0.26      0.00
    1   34    1      0.65      0.00
    1   34    2      2.42      0.00
    1   34    3     -2.45      0.00
    1   34    4     -2.05      0.00
    1   34    5      1.23      0.00
   -1   35    5     -1.95      0.00
   -1   35    4     -0.03      0.00
   -1   35    3      1.14      0.00
   -1   35    2     -0.34      0.00
   -1   35    1     -0.62      0.00
    1   35    0      2.17      0.00
    1   35    1      1.94      0.00
    1   35    2     -1.96      0.00
    1   35    3      0.00      0.00
    1   35    4     -0.13      0.00
    1   35    5     -1.41      0.00
   -1   36    5     -0.36      0.00
   -1   36    4      0.14      0.00
   -1   36    3      0.12      0.00
   -1   36    2     -0.05      0.00
   -1   36    1     -1.18      0.00
    1   36    0      0.46      0.00
    1   36    1      0.58      0.00
    1   36    2      1.67      0.00
    1   36    3     -1.88      0.00
    1   36    4     -1.78      0.00
   -1   37    4      0.26      0.00
   -1   37    3      0.76      0.00
   -1   37    2     -0.31      0.00
   -1   37    1     -0.51      0.00
    1   37    0      1.46      0.00
    1   37    1      1.52      0.00
    1   37    2     -1.32      0.00
    1   37    3     -0.16      0.00
   -1   38    3      0.21      0.00
   -1   38    2     -0.42      0.00
   -1   38    1     -0.75      0.00
    1   38    0      0.63      0.00
    1   38    1      0.48      0.00
    1   38    2      1.10      0.00
   -1   39    1     -0.40      0.00
    1   39    0      0.87      0.00
   -2    0   10      2.89      0.00
   -2    0    8     -0.95      0.00
   -2    0    6     -5.70      0.00
   -2    0    4     -1.11      0.00
   -2    0    2      0.29      0.00
    2    0    0     -1.64      0.00
    2    0    2      5.26      0.00
    2    0    4      4.84      0.00
    2    0    6     -0.29      0.00
    2    0    8     -0.30      0.00
    2    0   10     -3.95      0.00
   -2    1   11     -1.38      0.00
   -2    1   10     -0.23      0.00
   -2    1    9      3.59      0.00
   -2    1    8     -0.43      0.00
   -2    1    7     -4.48      0.00
   -2    1    6     -0.02      0.00
   -2    1    5     -4.47      0.00
   -2    1    4      0.34      0.00
   -2    1    3     -0.04      0.00
   -2    1    2     -0.10      0.00
   -2    1    1      1.90      0.00
    2    1    0      0.00      0.00
    2    1    1     -4.22      0.00
    2    1    2     -0.42      0.00
    2    1    3     12.74      0.00
    2    1    4      0.05      0.00
    2    1    5     -3.05      0.00
    2    1    6     -0.24      0.00
    2    1    7      2.48      0.00
    2    1    8      0.18      0.00
    2    1    9     -3.79      0.00
    2    1   10      0.00      0.00
   -2    2   11      0.17      0.00
   -2    2   10      2.85      0.00
   -2    2    9     -0.87      0.00
   -2    2    8     -1.04      0.00
   -2    2    7     -0.75      0.00
   -2    2    6     -5.39      0.00
   -2    2    5      0.88      0.00
   -2    2    4     -1.21      0.00
   -2    2    3      0.02      0.00
   -2    2    2      0.25      0.00
   -2    2    1     -0.41      0.00
    2    2    0     -1.40      0.00
    2    2    1     -0.97      0.00
    2    2    2      5.28      0.00
    2    2    3      0.13      0.00
    2    2    4      4.71      0.00
    2    2    5     -0.45      0.00
    2    2    6     -0.38      0.00
    2    2    7     -0.11      0.00
    2    2    8     -0.27      0.00
    2    2    9      0.47      0.00
    2    2   10     -3.92      0.00
   -2    3   11     -1.06      0.00
   -2    3   10     -0.65      0.00
   -2    3    9      3.20      0.00
   -2    3    8     -1.18      0.00
   -2    3    7     -4.20      0.00
   -2    3    6     -0.06      0.00
   -2    3    5     -4.09      0.00
   -2    3    4      0.98      0.00
   -2    3    3     -0.37      0.00
   -2    3    2     -0.33      0.00
   -2    3    1      1.96      0.00
    2    3    0     -0.04      0.00
    2    3    1     -3.49      0.00
    2    3    2     -1.14      0.00
    2    3    3     12.13      0.00
    2    3    4      0.15      0.00
    2    3    5     -3.00      0.00
    2    3    6     -0.71      0.00
    2    3    7      2.28      0.00
    2    3    8      0.52      0.00
    2    3    9     -3.69      0.00
    2    3   10      0.03      0.00
   -2    4   11      0.34      0.00
   -2    4   10      2.72      0.00
   -2    4    9     -1.59      0.00
   -2    4    8     -1.29      0.00
   -2    4    7     -1.37      0.00
   -2    4    6     -4.51      0.00
   -2    4    5      1.68      0.00
   -2    4    4     -1.51      0.00
   -2    4    3      0.00      0.00
   -2    4    2      0.15      0.00
   -2    4    1     -0.74      0.00
    2    4    0     -0.74      0.00
    2    4    1     -1.80      0.00
    2    4    2      5.33      0.00
    2    4    3      0.33      0.00
    2    4    4      4.35      0.00
    2    4    5     -0.90      0.00
    2    4    6     -0.64      0.00
    2    4    7     -0.23      0.00
    2    4    8     -0.23      0.00
    2    4    9      0.92      0.00
    2    4   10     -3.84      0.00
   -2    5   11     -0.51      0.00
   -2    5   10     -0.96      0.00
   -2    5    9      2.50      0.00
   -2    5    8     -1.68      0.00
   -2    5    7     -3.70      0.00
   -2    5    6     -0.09      0.00
   -2    5    5     -3.38      0.00
   -2    5    4      1.58      0.00
   -2    5    3     -0.94      0.00
   -2    5    2     -0.63      0.00
   -2    5    1      2.09      0.00
    2    5    0     -0.20      0.00
    2    5    1     -2.20      0.00
    2    5    2     -1.54      0.00
    2    5    3     11.04      0.00
    2    5    4      0.22      0.00
    2    5    5     -2.86      0.00
    2    5    6     -1.20      0.00
    2    5    7      1.91      0.00
    2    5    8      0.82      0.00
    2    5    9     -3.52      0.00
    2    5   10      0.08      0.00
   -2    6   11      0.48      0.00
   -2    6   10      2.50      0.00
   -2    6    9     -2.01      0.00
   -2    6    8     -1.64      0.00
   -2    6    7     -1.75      0.00
   -2    6    6     -3.25      0.00
   -2    6    5      2.35      0.00
   -2    6    4     -1.92      0.00
   -2    6    3     -0.12      0.00
   -2    6    2      0.04      0.00
   -2    6    1     -0.92      0.00
    2    6    0      0.17      0.00
    2    6    1     -2.38      0.00
    2    6    2      5.37      0.00
    2    6    3      0.64      0.00
    2    6    4      3.89      0.00
    2    6    5     -1.36      0.00
    2    6    6     -0.99      0.00
    2    6    7     -0.38      0.00
    2    6    8     -0.22      0.00
    2    6    9      1.31      0.00
    2    6   10     -3.70      0.00
   -2    7   11      0.16      0.00
   -2    7   10     -1.14      0.00
   -2    7    9      1.63      0.00
   -2    7    8     -1.81      0.00
   -2    7    7     -3.11      0.00
   -2    7    6     -0.12      0.00
   -2    7    5     -2.46      0.00
   -2    7    4      2.10      0.00
   -2    7    3     -1.65      0.00
   -2    7    2     -1.04      0.00
   -2    7    1      2.26      0.00
    2    7    0     -0.50      0.00
    2    7    1     -0.66      0.00
    2    7    2     -1.54      0.00
    2    7    3      9.67      0.00
    2    7    4      0.24      0.00
    2    7    5     -2.59      0.00
    2    7    6     -1.69      0.00
    2    7    7      1.37      0.00
    2    7    8      1.08      0.00
    2    7    9     -3.33      0.00
    2    7   10      0.17      0.00
   -2    8   11      0.57      0.00
   -2    8   10      2.22      0.00
   -2    8    9     -2.08      0.00
   -2    8    8     -2.02      0.00
   -2    8    7     -1.86      0.00
   -2    8    6     -1.86      0.00
   -2    8    5      2.89      0.00
   -2    8    4     -2.36      0.00
   -2    8    3     -0.36      0.00
   -2    8    2     -0.02      0.00
   -2    8    1     -0.99      0.00
    2    8    0      1.13      0.00
    2    8    1     -2.68      0.00
    2    8    2      5.32      0.00
    2    8    3      1.06      0.00
    2    8    4      3.48      0.00
    2    8    5     -1.81      0.00
    2    8    6     -1.37      0.00
    2    8    7     -0.53      0.00
    2    8    8     -0.32      0.00
    2    8    9      1.63      0.00
    2    8   10     -3.50      0.00
   -2    9   11      0.79      0.00
   -2    9   10     -1.14      0.00
   -2    9    9      0.75      0.00
   -2    9    8     -1.56      0.00
   -2    9    7     -2.55      0.00
   -2    9    6     -0.11      0.00
   -2    9    5     -1.45      0.00
   -2    9    4      2.56      0.00
   -2    9    3     -2.38      0.00
   -2    9    2     -1.63      0.00
   -2    9    1      2.47      0.00
    2    9    0     -0.93      0.00
    2    9    1      0.79      0.00
    2    9    2     -1.17      0.00
    2    9    3      8.25      0.00
    2    9    4      0.24      0.00
    2    9    5     -2.17      0.00
    2    9    6     -2.13      0.00
    2    9    7      0.72      0.00
    2    9    8      1.28      0.00
    2    9    9     -3.16      0.00
    2    9   10      0.28      0.00
   -2   10   11      0.59      0.00
   -2   10   10      1.89      0.00
   -2   10    9     -1.79      0.00
   -2   10    8     -2.33      0.00
   -2   10    7     -1.72      0.00
   -2   10    6     -0.58      0.00
   -2   10    5      3.33      0.00
   -2   10    4     -2.75      0.00
   -2   10    3     -0.70      0.00
   -2   10    2     -0.02      0.00
   -2   10    1     -1.03      0.00
    2   10    0      1.96      0.00
    2   10    1     -2.77      0.00
    2   10    2      5.13      0.00
    2   10    3      1.55      0.00
    2   10    4      3.25      0.00
    2   10    5     -2.22      0.00
    2   10    6     -1.69      0.00
    2   10    7     -0.63      0.00
    2   10    8     -0.56      0.00
    2   10    9      1.85      0.00
    2   10   10     -3.24      0.00
   -2   11   11      1.26      0.00
   -2   11   10     -1.00      0.00
   -2   11    9      0.02      0.00
   -2   11    8     -1.01      0.00
   -2   11    7     -2.13      0.00
   -2   11    6     -0.07      0.00
   -2   11    5     -0.51      0.00
   -2   11    4      2.98      0.00
   -2   11    3     -3.05      0.00
   -2   11    2     -2.40      0.00
   -2   11    1      2.73      0.00
    2   11    0     -1.40      0.00
    2   11    1      1.90      0.00
    2   11    2     -0.56      0.00
    2   11    3      6.95      0.00
    2   11    4      0.23      0.00
    2   11    5     -1.59      0.00
    2   11    6     -2.48      0.00
    2   11    7      0.02      0.00
    2   11    8      1.42      0.00
    2   11    9     -3.06      0.00
    2   11   10      0.40      0.00
   -2   12   11      0.53      0.00
   -2   12   10      1.56      0.00
   -2   12    9     -1.22      0.00
   -2   12    8     -2.52      0.00
   -2   12    7     -1.41      0.00
   -2   12    6      0.40      0.00
   -2   12    5      3.72      0.00
   -2   12    4     -3.07      0.00
   -2   12    3     -1.12      0.00
   -2   12    2      0.06      0.00
   -2   12    1     -1.15      0.00
    2   12    0      2.58      0.00
    2   12    1     -2.71      0.00
    2   12    2      4.75      0.00
    2   12    3      2.06      0.00
    2   12    4      3.22      0.00
    2   12    5     -2.55      0.00
    2   12    6     -1.90      0.00
    2   12    7     -0.66      0.00
    2   12    8     -0.93      0.00
    2   12    9      1.94      0.00
    2   12   10     -2.92      0.00
   -2   13   10     -0.75      0.00
   -2   13    9     -0.42      0.00
   -2   13    8     -0.29      0.00
   -2   13    7     -1.90      0.00
   -2   13    6      0.03      0.00
   -2   13    5      0.27      0.00
   -2   13    4      3.38      0.00
   -2   13    3     -3.62      0.00
   -2   13    2     -3.32      0.00
   -2   13    1      3.03      0.00
    2   13    0     -1.82      0.00
    2   13    1      2.52      0.00
    2   13    2      0.13      0.00
    2   13    3      5.88      0.00
    2   13    4      0.23      0.00
    2   13    5     -0.92      0.00
    2   13    6     -2.70      0.00
    2   13    7     -0.64      0.00
    2   13    8      1.52      0.00
    2   13    9     -3.00      0.00
   -2   14   10      1.28      0.00
   -2   14    9     -0.50      0.00
   -2   14    8     -2.55      0.00
   -2   14    7     -1.04      0.00
   -2   14    6      0.99      0.00
   -2   14    5      4.07      0.00
   -2   14    4     -3.30      0.00
   -2   14    3     -1.55      0.00
   -2   14    2      0.17      0.00
   -2   14    1     -1.41      0.00
    2   14    0      2.97      0.00
    2   14    1     -2.60      0.00
    2   14    2      4.18      0.00
    2   14    3      2.55      0.00
    2   14    4      3.38      0.00
    2   14    5     -2.81      0.00
    2   14    6     -1.98      0.00
    2   14    7     -0.58      0.00
    2   14    8     -1.39      0.00
    2   14    9      1.91      0.00
   -2   15   10     -0.43      0.00
   -2   15    9     -0.53      0.00
   -2   15    8      0.42      0.00
   -2   15    7     -1.88      0.00
   -2   15    6      0.17      0.00
   -2   15    5      0.82      0.00
   -2   15    4      3.74      0.00
   -2   15    3     -4.11      0.00
   -2   15    2     -4.29      0.00
   -2   15    1      3.36      0.00
    2   15    0     -2.11      0.00
    2   15    1      2.67      0.00
    2   15    2      0.73      0.00
    2   15    3      5.05      0.00
    2   15    4      0.26      0.00
    2   15    5     -0.26      0.00
    2   15    6     -2.80      0.00
    2   15    7     -1.19      0.00
    2   15    8      1.60      0.00
    2   15    9     -2.97      0.00
   -2   16   10      1.08      0.00
   -2   16    9      0.24      0.00
   -2   16    8     -2.41      0.00
   -2   16    7     -0.71      0.00
   -2   16    6      1.20      0.00
   -2   16    5      4.38      0.00
   -2   16    4     -3.49      0.00
   -2   16    3     -1.94      0.00
   -2   16    2      0.26      0.00
   -2   16    1     -1.82      0.00
    2   16    0      3.21      0.00
    2   16    1     -2.52      0.00
    2   16    2      3.44      0.00
    2   16    3      2.98      0.00
    2   16    4      3.63      0.00
    2   16    5     -2.99      0.00
    2   16    6     -1.95      0.00
    2   16    7     -0.39      0.00
    2   16    8     -1.82      0.00
    2   16    9      1.78      0.00
   -2   17   10     -0.10      0.00
   -2   17    9     -0.33      0.00
   -2   17    8      0.97      0.00
   -2   17    7     -2.00      0.00
   -2   17    6      0.30      0.00
   -2   17    5      1.11      0.00
   -2   17    4      4.02      0.00
   -2   17    3     -4.53      0.00
   -2   17    2     -5.15      0.00
   -2   17    1      3.68      0.00
    2   17    0     -2.22      0.00
    2   17    1      2.45      0.00
    2   17    2      1.17      0.00
    2   17    3      4.40      0.00
    2   17    4      0.34      0.00
    2   17    5      0.29      0.00
    2   17    6     -2.79      0.00
    2   17    7     -1.56      0.00
    2   17    8      1.64      0.00
    2   17    9     -2.92      0.00
   -2   18   10      0.97      0.00
   -2   18    9      0.86      0.00
   -2   18    8     -2.15      0.00
   -2   18    7     -0.52      0.00
   -2   18    6      1.13      0.00
   -2   18    5      4.60      0.00
   -2   18    4     -3.65      0.00
   -2   18    3     -2.20      0.00
   -2   18    2      0.27      0.00
   -2   18    1     -2.30      0.00
    2   18    0      3.37      0.00
    2   18    1     -2.50      0.00
    2   18    2      2.58      0.00
    2   18    3      3.38      0.00
    2   18    4      3.88      0.00
    2   18    5     -3.11      0.00
    2   18    6     -1.88      0.00
    2   18    7     -0.12      0.00
    2   18    8     -2.14      0.00
    2   18    9      1.57      0.00
   -2   19    9      0.07      0.00
   -2   19    8      1.27      0.00
   -2   19    7     -2.17      0.00
   -2   19    6      0.40      0.00
   -2   19    5      1.17      0.00
   -2   19    4      4.16      0.00
   -2   19    3     -4.85      0.00
   -2   19    2     -5.75      0.00
   -2   19    1      3.95      0.00
    2   19    0     -2.16      0.00
    2   19    1      2.02      0.00
    2   19    2      1.42      0.00
    2   19    3      3.87      0.00
    2   19    4      0.48      0.00
    2   19    5      0.64      0.00
    2   19    6     -2.70      0.00
    2   19    7     -1.73      0.00
    2   19    8      1.65      0.00
    2   19    9     -2.79      0.00
   -2   20    9      1.26      0.00
   -2   20    8     -1.84      0.00
   -2   20    7     -0.48      0.00
   -2   20    6      0.91      0.00
   -2   20    5      4.65      0.00
   -2   20    4     -3.78      0.00
   -2   20    3     -2.30      0.00
   -2   20    2      0.20      0.00
   -2   20    1     -2.75      0.00
    2   20    0      3.49      0.00
    2   20    1     -2.53      0.00
    2   20    2      1.66      0.00
    2   20    3      3.74      0.00
    2   20    4      4.02      0.00
    2   20    5     -3.17      0.00
    2   20    6     -1.82      0.00
    2   20    7      0.18      0.00
    2   20    8     -2.24      0.00
   -2   21    9      0.53      0.00
   -2   21    8      1.29      0.00
   -2   21    7     -2.31      0.00
   -2   21    6      0.42      0.00
   -2   21    5      1.06      0.00
   -2   21    4      4.11      0.00
   -2   21    3     -5.04      0.00
   -2   21    2     -5.97      0.00
   -2   21    1      4.08      0.00
    2   21    0     -1.96      0.00
    2   21    1      1.52      0.00
    2   21    2      1.51      0.00
    2   21    3      3.37      0.00
    2   21    4      0.69      0.00
    2   21    5      0.77      0.00
    2   21    6     -2.56      0.00
    2   21    7     -1.71      0.00
    2   21    8      1.61      0.00
   -2   22    9      1.41      0.00
   -2   22    8     -1.53      0.00
   -2   22    7     -0.59      0.00
   -2   22    6      0.68      0.00
   -2   22    5      4.48      0.00
   -2   22    4     -3.86      0.00
   -2   22    3     -2.22      0.00
   -2   22    2      0.07      0.00
   -2   22    1     -3.07      0.00
    2   22    0      3.57      0.00
    2   22    1     -2.59      0.00
    2   22    2      0.76      0.00
    2   22    3      4.06      0.00
    2   22    4      4.03      0.00
    2   22    5     -3.16      0.00
    2   22    6     -1.82      0.00
    2   22    7      0.42      0.00
    2   22    8     -2.11      0.00
   -2   23    9      0.93      0.00
   -2   23    8      1.09      0.00
   -2   23    7     -2.33      0.00
   -2   23    6      0.35      0.00
   -2   23    5      0.86      0.00
   -2   23    4      3.85      0.00
   -2   23    3     -5.04      0.00
   -2   23    2     -5.77      0.00
   -2   23    1      4.04      0.00
    2   23    0     -1.70      0.00
    2   23    1      1.06      0.00
    2   23    2      1.48      0.00
    2   23    3      2.88      0.00
    2   23    4      0.95      0.00
    2   23    5      0.68      0.00
    2   23    6     -2.38      0.00
    2   23    7     -1.56      0.00
    2   23    8      1.49      0.00
   -2   24    8     -1.27      0.00
   -2   24    7     -0.76      0.00
   -2   24    6      0.53      0.00
   -2   24    5      4.07      0.00
   -2   24    4     -3.85      0.00
   -2   24    3     -1.98      0.00
   -2   24    2     -0.07      0.00
   -2   24    1     -3.21      0.00
    2   24    0      3.56      0.00
    2   24    1     -2.67      0.00
    2   24    2     -0.08      0.00
    2   24    3      4.32      0.00
    2   24    4      3.91      0.00
    2   24    5     -3.03      0.00
    2   24    6     -1.89      0.00
    2   24    7      0.57      0.00
   -2   25    8      0.77      0.00
   -2   25    7     -2.22      0.00
   -2   25    6      0.20      0.00
   -2   25    5      0.63      0.00
   -2   25    4      3.39      0.00
   -2   25    3     -4.79      0.00
   -2   25    2     -5.24      0.00
   -2   25    1      3.79      0.00
    2   25    0     -1.42      0.00
    2   25    1      0.68      0.00
    2   25    2      1.37      0.00
    2   25    3      2.35      0.00
    2   25    4      1.22      0.00
    2   25    5      0.46      0.00
    2   25    6     -2.17      0.00
    2   25    7     -1.31      0.00
   -2   26    8     -1.10      0.00
   -2   26    7     -0.92      0.00
   -2   26    6      0.49      0.00
   -2   26    5      3.44      0.00
   -2   26    4     -3.70      0.00
   -2   26    3     -1.64      0.00
   -2   26    2     -0.17      0.00
   -2   26    1     -3.16      0.00
    2   26    0      3.44      0.00
    2   26    1     -2.72      0.00
    2   26    2     -0.81      0.00
    2   26    3      4.44      0.00
    2   26    4      3.66      0.00
    2   26    5     -2.76      0.00
    2   26    6     -2.00      0.00
    2   26    7      0.59      0.00
   -2   27    7     -1.97      0.00
   -2   27    6     -0.01      0.00
   -2   27    5      0.42      0.00
   -2   27    4      2.80      0.00
   -2   27    3     -4.30      0.00
   -2   27    2     -4.49      0.00
   -2   27    1      3.36      0.00
    2   27    0     -1.16      0.00
    2   27    1      0.39      0.00
    2   27    2      1.17      0.00
    2   27    3      1.79      0.00
    2   27    4      1.47      0.00
    2   27    5      0.20      0.00
    2   27    6     -1.88      0.00
   -2   28    7     -0.98      0.00
   -2   28    6      0.56      0.00
   -2   28    5      2.67      0.00
   -2   28    4     -3.42      0.00
   -2   28    3     -1.26      0.00
   -2   28    2     -0.19      0.00
   -2   28    1     -2.98      0.00
    2   28    0      3.17      0.00
    2   28    1     -2.74      0.00
    2   28    2     -1.39      0.00
    2   28    3      4.36      0.00
    2   28    4      3.31      0.00
    2   28    5     -2.33      0.00
    2   28    6     -2.06      0.00
   -2   29    7     -1.63      0.00
   -2   29    6     -0.21      0.00
   -2   29    5      0.25      0.00
   -2   29    4      2.16      0.00
   -2   29    3     -3.60      0.00
   -2   29    2     -3.67      0.00
   -2   29    1      2.82      0.00
    2   29    0     -0.93      0.00
    2   29    1      0.18      0.00
    2   29    2      0.91      0.00
    2   29    3      1.21      0.00
    2   29    4      1.63      0.00
    2   29    5     -0.02      0.00
    2   29    6     -1.53      0.00
   -2   30    6      0.67      0.00
   -2   30    5      1.87      0.00
   -2   30    4     -3.01      0.00
   -2   30    3     -0.89      0.00
   -2   30    2     -0.12      0.00
   -2   30    1     -2.74      0.00
    2   30    0      2.80      0.00
    2   30    1     -2.68      0.00
    2   30    2     -1.81      0.00
    2   30    3      4.03      0.00
    2   30    4      2.89      0.00
    2   30    5     -1.77      0.00
   -2   31    6     -0.36      0.00
   -2   31    5      0.14      0.00
   -2   31    4      1.54      0.00
   -2   31    3     -2.80      0.00
   -2   31    2     -2.92      0.00
   -2   31    1      2.25      0.00
    2   31    0     -0.73      0.00
    2   31    1      0.03      0.00
    2   31    2      0.62      0.00
    2   31    3      0.64      0.00
    2   31    4      1.65      0.00
    2   31    5     -0.15      0.00
   -2   32    5      1.13      0.00
   -2   32    4     -2.53      0.00
   -2   32    3     -0.58      0.00
   -2   32    2      0.02      0.00
   -2   32    1     -2.47      0.00
    2   32    0      2.35      0.00
    2   32    1     -2.51      0.00
    2   32    2     -2.03      0.00
    2   32    3      3.47      0.00
    2   32    4      2.39      0.00
   -2   33    4      1.00      0.00
   -2   33    3     -2.01      0.00
   -2   33    2     -2.28      0.00
   -2   33    1      1.72      0.00
    2   33    0     -0.53      0.00
    2   33    1     -0.04      0.00
    2   33    2      0.33      0.00
    2   33    3      0.13      0.00
   -2   34    3     -0.34      0.00
   -2   34    2      0.16      0.00
   -2   34    1     -2.19      0.00
    2   34    0      1.89      0.00
    2   34    1     -2.22      0.00
    2   34    2     -2.05      0.00
    2   34    3      2.73      0.00
   -2   35    2     -1.77      0.00
   -2   35    1      1.28      0.00
    2   35    0     -0.34      0.00
    2   35    1     -0.06      0.00
   -3    0    8      1.10      0.00
   -3    0    6     -2.42      0.00
   -3    0    4      1.47      0.00
   -3    0    2     -7.54      0.00
    3    0    0      4.36      0.00
    3    0    2      2.73      0.00
    3    0    4      0.61      0.00
    3    0    6      3.11      0.00
    3    0    8     -4.45      0.00
   -3    1    9      2.40      0.00
   -3    1    8     -0.19      0.00
   -3    1    7     -1.91      0.00
   -3    1    6      0.43      0.00
   -3    1    5      0.43      0.00
   -3    1    4     -0.22      0.00
   -3    1    3     -2.86      0.00
   -3    1    2      0.09      0.00
   -3    1    1     -4.64      0.00
    3    1    0     -0.22      0.00
    3    1    1      8.28      0.00
    3    1    2      0.26      0.00
    3    1    3     -2.39      0.00
    3    1    4     -0.05      0.00
    3    1    5      5.16      0.00
    3    1    6     -0.02      0.00
    3    1    7     -2.60      0.00
    3    1    8     -0.08      0.00
   -3    2    9     -0.73      0.00
   -3    2    8      1.12      0.00
   -3    2    7      0.74      0.00
   -3    2    6     -2.44      0.00
   -3    2    5      0.06      0.00
   -3    2    4      1.42      0.00
   -3    2    3     -0.36      0.00
   -3    2    2     -7.46      0.00
   -3    2    1      0.64      0.00
    3    2    0      4.37      0.00
    3    2    1      0.13      0.00
    3    2    2      2.64      0.00
    3    2    3      0.43      0.00
    3    2    4      0.61      0.00
    3    2    5     -0.34      0.00
    3    2    6      3.13      0.00
    3    2    7      0.06      0.00
    3    2    8     -4.46      0.00
   -3    3    9      2.44      0.00
   -3    3    8     -0.55      0.00
   -3    3    7     -1.86      0.00
   -3    3    6      1.24      0.00
   -3    3    5      0.27      0.00
   -3    3    4     -0.63      0.00
   -3    3    3     -2.76      0.00
   -3    3    2      0.27      0.00
   -3    3    1     -4.52      0.00
    3    3    0     -0.59      0.00
    3    3    1      8.12      0.00
    3    3    2      0.75      0.00
    3    3    3     -2.41      0.00
    3    3    4     -0.18      0.00
    3    3    5      5.12      0.00
    3    3    6     -0.05      0.00
    3    3    7     -2.53      0.00
    3    3    8     -0.20      0.00
   -3    4    9     -1.38      0.00
   -3    4    8      1.19      0.00
   -3    4    7      1.42      0.00
   -3    4    6     -2.48      0.00
   -3    4    5      0.11      0.00
   -3    4    4      1.29      0.00
   -3    4    3     -0.65      0.00
   -3    4    2     -7.23      0.00
   -3    4    1      1.17      0.00
    3    4    0      4.37      0.00
    3    4    1      0.35      0.00
    3    4    2      2.40      0.00
    3    4    3      0.71      0.00
    3    4    4      0.60      0.00
    3    4    5     -0.66      0.00
    3    4    6      3.18      0.00
    3    4    7      0.14      0.00
    3    4    8     -4.47      0.00
   -3    5    9      2.51      0.00
   -3    5    8     -0.82      0.00
   -3    5    7     -1.78      0.00
   -3    5    6      1.93      0.00
   -3    5    5     -0.01      0.00
   -3    5    4     -0.95      0.00
   -3    5    3     -2.56      0.00
   -3    5    2      0.43      0.00
   -3    5    1     -4.34      0.00
    3    5    0     -0.78      0.00
    3    5    1      7.82      0.00
    3    5    2      1.19      0.00
    3    5    3     -2.42      0.00
    3    5    4     -0.42      0.00
    3    5    5      5.02      0.00
    3    5    6     -0.04      0.00
    3    5    7     -2.41      0.00
    3    5    8     -0.28      0.00
   -3    6    9     -1.88      0.00
   -3    6    8      1.27      0.00
   -3    6    7      2.00      0.00
   -3    6    6     -2.55      0.00
   -3    6    5      0.15      0.00
   -3    6    4      1.13      0.00
   -3    6    3     -0.82      0.00
   -3    6    2     -6.88      0.00
   -3    6    1      1.53      0.00
    3    6    0      4.33      0.00
    3    6    1      0.72      0.00
    3    6    2      2.11      0.00
    3    6    3      0.74      0.00
    3    6    4      0.59      0.00
    3    6    5     -0.91      0.00
    3    6    6      3.22      0.00
    3    6    7      0.23      0.00
    3    6    8     -4.45      0.00
   -3    7    9      2.55      0.00
   -3    7    8     -0.96      0.00
   -3    7    7     -1.69      0.00
   -3    7    6      2.45      0.00
   -3    7    5     -0.35      0.00
   -3    7    4     -1.15      0.00
   -3    7    3     -2.28      0.00
   -3    7    2      0.57      0.00
   -3    7    1     -4.15      0.00
    3    7    0     -0.74      0.00
    3    7    1      7.44      0.00
    3    7    2      1.53      0.00
    3    7    3     -2.38      0.00
    3    7    4     -0.79      0.00
    3    7    5      4.87      0.00
    3    7    6      0.02      0.00
    3    7    7     -2.24      0.00
    3    7    8     -0.28      0.00
   -3    8    9     -2.18      0.00
   -3    8    8      1.34      0.00
   -3    8    7      2.45      0.00
   -3    8    6     -2.63      0.00
   -3    8    5      0.16      0.00
   -3    8    4      0.95      0.00
   -3    8    3     -0.88      0.00
   -3    8    2     -6.46      0.00
   -3    8    1      1.70      0.00
    3    8    0      4.17      0.00
    3    8    1      1.20      0.00
    3    8    2      1.87      0.00
    3    8    3      0.50      0.00
    3    8    4      0.58      0.00
    3    8    5     -1.07      0.00
    3    8    6      3.24      0.00
    3    8    7      0.34      0.00
    3    8    8     -4.36      0.00
   -3    9    9      2.54      0.00
   -3    9    8     -0.98      0.00
   -3    9    7     -1.63      0.00
   -3    9    6      2.80      0.00
   -3    9    5     -0.68      0.00
   -3    9    4     -1.26      0.00
   -3    9    3     -1.94      0.00
   -3    9    2      0.65      0.00
   -3    9    1     -3.99      0.00
    3    9    0     -0.51      0.00
    3    9    1      7.02      0.00
    3    9    2      1.77      0.00
    3    9    3     -2.23      0.00
    3    9    4     -1.25      0.00
    3    9    5      4.67      0.00
    3    9    6      0.13      0.00
    3    9    7     -2.06      0.00
    3    9    8     -0.22      0.00
   -3   10    9     -2.25      0.00
   -3   10    8      1.36      0.00
   -3   10    7      2.73      0.00
   -3   10    6     -2.73      0.00
   -3   10    5      0.18      0.00
   -3   10    4      0.81      0.00
   -3   10    3     -0.89      0.00
   -3   10    2     -5.97      0.00
   -3   10    1      1.69      0.00
    3   10    0      3.87      0.00
    3   10    1      1.72      0.00
    3   10    2      1.76      0.00
    3   10    3      0.08      0.00
    3   10    4      0.59      0.00
    3   10    5     -1.12      0.00
    3   10    6      3.21      0.00
    3   10    7      0.42      0.00
   -3   11    9      2.43      0.00
   -3   11    8     -0.87      0.00
   -3   11    7     -1.62      0.00
   -3   11    6      2.99      0.00
   -3   11    5     -0.96      0.00
   -3   11    4     -1.32      0.00
   -3   11    3     -1.58      0.00
   -3   11    2      0.66      0.00
   -3   11    1     -3.87      0.00
    3   11    0     -0.19      0.00
    3   11    1      6.58      0.00
    3   11    2      1.89      0.00
    3   11    3     -1.99      0.00
    3   11    4     -1.71      0.00
    3   11    5      4.46      0.00
    3   11    6      0.27      0.00
    3   11    7     -1.87      0.00
   -3   12    9     -2.12      0.00
   -3   12    8      1.32      0.00
   -3   12    7      2.86      0.00
   -3   12    6     -2.84      0.00
   -3   12    5      0.20      0.00
   -3   12    4      0.70      0.00
   -3   12    3     -0.89      0.00
   -3   12    2     -5.41      0.00
   -3   12    1      1.57      0.00
    3   12    0      3.42      0.00
    3   12    1      2.16      0.00
    3   12    2      1.81      0.00
    3   12    3     -0.42      0.00
    3   12    4      0.62      0.00
    3   12    5     -1.07      0.00
    3   12    6      3.13      0.00
    3   12    7      0.47      0.00
   -3   13    8     -0.70      0.00
   -3   13    7     -1.67      0.00
   -3   13    6      3.07      0.00
   -3   13    5     -1.18      0.00
   -3   13    4     -1.35      0.00
   -3   13    3     -1.21      0.00
   -3   13    2      0.59      0.00
   -3   13    1     -3.75      0.00
    3   13    0      0.09      0.00
    3   13    1      6.12      0.00
    3   13    2      1.91      0.00
    3   13    3     -1.67      0.00
    3   13    4     -2.07      0.00
    3   13    5      4.25      0.00
    3   13    6      0.40      0.00
    3   13    7     -1.69      0.00
   -3   14    8      1.19      0.00
   -3   14    7      2.84      0.00
   -3   14    6     -2.96      0.00
   -3   14    5      0.25      0.00
   -3   14    4      0.61      0.00
   -3   14    3     -0.94      0.00
   -3   14    2     -4.77      0.00
   -3   14    1      1.38      0.00
    3   14    0      2.85      0.00
    3   14    1      2.42      0.00
    3   14    2      1.95      0.00
    3   14    3     -0.87      0.00
    3   14    4      0.65      0.00
    3   14    5     -0.93      0.00
    3   14    6      2.99      0.00
    3   14    7      0.47      0.00
   -3   15    8     -0.50      0.00
   -3   15    7     -1.76      0.00
   -3   15    6      3.06      0.00
   -3   15    5     -1.34      0.00
   -3   15    4     -1.40      0.00
   -3   15    3     -0.86      0.00
   -3   15    2      0.46      0.00
   -3   15    1     -3.59      0.00
    3   15    0      0.27      0.00
    3   15    1      5.63      0.00
    3   15    2      1.84      0.00
    3   15    3     -1.34      0.00
    3   15    4     -2.29      0.00
    3   15    5      4.05      0.00
    3   15    6      0.53      0.00
    3   15    7     -1.50      0.00
   -3   16    8      1.00      0.00
   -3   16    7      2.68      0.00
   -3   16    6     -3.07      0.00
   -3   16    5      0.34      0.00
   -3   16    4      0.51      0.00
   -3   16    3     -1.04      0.00
   -3   16    2     -4.05      0.00
   -3   16    1      1.18      0.00
    3   16    0      2.23      0.00
    3   16    1      2.45      0.00
    3   16    2      2.12      0.00
    3   16    3     -1.17      0.00
    3   16    4      0.67      0.00
    3   16    5     -0.75      0.00
    3   16    6      2.82      0.00
    3   16    7      0.43      0.00
   -3   17    8     -0.34      0.00
   -3   17    7     -1.86      0.00
   -3   17    6      3.01      0.00
   -3   17    5     -1.46      0.00
   -3   17    4     -1.44      0.00
   -3   17    3     -0.56      0.00
   -3   17    2      0.31      0.00
   -3   17    1     -3.32      0.00
    3   17    0      0.32      0.00
    3   17    1      5.10      0.00
    3   17    2      1.72      0.00
    3   17    3     -1.05      0.00
    3   17    4     -2.35      0.00
    3   17    5      3.84      0.00
    3   17    6      0.62      0.00
   -3   18    8      0.77      0.00
   -3   18    7      2.40      0.00
   -3   18    6     -3.15      0.00
   -3   18    5      0.46      0.00
   -3   18    4      0.39      0.00
   -3   18    3     -1.14      0.00
   -3   18    2     -3.28      0.00
   -3   18    1      0.99      0.00
    3   18    0      1.63      0.00
    3   18    1      2.29      0.00
    3   18    2      2.24      0.00
    3   18    3     -1.29      0.00
    3   18    4      0.66      0.00
    3   18    5     -0.57      0.00
    3   18    6      2.60      0.00
   -3   19    7     -1.91      0.00
   -3   19    6      2.90      0.00
   -3   19    5     -1.55      0.00
   -3   19    4     -1.45      0.00
   -3   19    3     -0.33      0.00
   -3   19    2      0.18      0.00
   -3   19    1     -2.95      0.00
    3   19    0      0.28      0.00
    3   19    1      4.55      0.00
    3   19    2      1.56      0.00
    3   19    3     -0.82      0.00
    3   19    4     -2.25      0.00
    3   19    5      3.57      0.00
    3   19    6      0.67      0.00
   -3   20    7      2.03      0.00
   -3   20    6     -3.15      0.00
   -3   20    5      0.59      0.00
   -3   20    4      0.24      0.00
   -3   20    3     -1.21      0.00
   -3   20    2     -2.54      0.00
   -3   20    1      0.83      0.00
    3   20    0      1.12      0.00
    3   20    1      2.00      0.00
    3   20    2      2.28      0.00
    3   20    3     -1.22      0.00
    3   20    4      0.58      0.00
    3   20    5     -0.44      0.00
    3   20    6      2.33      0.00
   -3   21    7     -1.87      0.00
   -3   21    6      2.72      0.00
   -3   21    5     -1.59      0.00
   -3   21    4     -1.40      0.00
   -3   21    3     -0.20      0.00
   -3   21    2      0.09      0.00
   -3   21    1     -2.52      0.00
    3   21    0      0.22      0.00
    3   21    1      3.98      0.00
    3   21    2      1.40      0.00
    3   21    3     -0.67      0.00
    3   21    4     -2.04      0.00
    3   21    5      3.21      0.00
   -3   22    6     -3.05      0.00
   -3   22    5      0.71      0.00
   -3   22    4      0.09      0.00
   -3   22    3     -1.19      0.00
   -3   22    2     -1.90      0.00
   -3   22    1      0.68      0.00
    3   22    0      0.73      0.00
    3   22    1      1.66      0.00
    3   22    2      2.23      0.00
    3   22    3     -1.01      0.00
    3   22    4      0.44      0.00
    3   22    5     -0.37      0.00
   -3   23    6      2.46      0.00
   -3   23    5     -1.56      0.00
   -3   23    4     -1.27      0.00
   -3   23    3     -0.15      0.00
   -3   23    2      0.07      0.00
   -3   23    1     -2.08      0.00
    3   23    0      0.17      0.00
    3   23    1      3.44      0.00
    3   23    2      1.25      0.00
    3   23    3     -0.56      0.00
    3   23    4     -1.77      0.00
    3   23    5      2.71      0.00
   -3   24    6     -2.82      0.00
   -3   24    5      0.78      0.00
   -3   24    4     -0.03      0.00
   -3   24    3     -1.07      0.00
   -3   24    2     -1.43      0.00
   -3   24    1      0.54      0.00
    3   24    0      0.45      0.00
    3   24    1      1.35      0.00
    3   24    2      2.13      0.00
    3   24    3     -0.72      0.00
    3   24    4      0.25      0.00
   -3   25    5     -1.44      0.00
   -3   25    4     -1.06      0.00
   -3   25    3     -0.18      0.00
   -3   25    2      0.08      0.00
   -3   25    1     -1.71      0.00
    3   25    0      0.16      0.00
    3   25    1      2.94      0.00
    3   25    2      1.11      0.00
    3   25    3     -0.45      0.00
    3   25    4     -1.45      0.00
   -3   26    5      0.78      0.00
   -3   26    4     -0.08      0.00
   -3   26    3     -0.89      0.00
   -3   26    2     -1.16      0.00
   -3   26    1      0.41      0.00
    3   26    0      0.26      0.00
    3   26    1      1.08      0.00
    3   26    2      1.98      0.00
    3   26    3     -0.39      0.00
   -3   27    4     -0.80      0.00
   -3   27    3     -0.26      0.00
   -3   27    2      0.08      0.00
   -3   27    1     -1.42      0.00
    3   27    0      0.18      0.00
    3   27    1      2.46      0.00
    3   27    2      0.98      0.00
   -3   28    3     -0.70      0.00
   -3   28    2     -1.05      0.00
   -3   28    1      0.29      0.00
    3   28    0      0.13      0.00
    3   28    1      0.86      0.00
    3   28    2      1.81      0.00
   -3   29    2      0.03      0.00
   -3   29    1     -1.21      0.00
    3   29    0      0.20      0.00
   -4    0    6      2.56      0.00
   -4    0    4     -6.06      0.00
   -4    0    2      1.21      0.00
    4    0    0     -1.96      0.00
    4    0    2      1.82      0.00
    4    0    4      6.19      0.00
   -4    1    6     -0.36      0.00
   -4    1    5     -1.79      0.00
   -4    1    4      0.04      0.00
   -4    1    3     -4.18      0.00
   -4    1    2     -0.17      0.00
   -4    1    1      2.28      0.00
    4    1    0      0.12      0.00
    4    1    1     -3.49      0.00
    4    1    2      0.21      0.00
    4    1    3      7.33      0.00
    4    1    4      0.20      0.00
   -4    2    6      2.44      0.00
   -4    2    5     -0.48      0.00
   -4    2    4     -6.00      0.00
   -4    2    3      0.18      0.00
   -4    2    2      1.19      0.00
   -4    2    1     -0.60      0.00
    4    2    0     -1.87      0.00
    4    2    1      0.07      0.00
    4    2    2      1.72      0.00
    4    2    3      0.60      0.00
    4    2    4      6.10      0.00
   -4    3    6     -1.03      0.00
   -4    3    5     -1.85      0.00
   -4    3    4      0.13      0.00
   -4    3    3     -4.12      0.00
   -4    3    2     -0.46      0.00
   -4    3    1      2.34      0.00
    4    3    0      0.39      0.00
    4    3    1     -3.41      0.00
    4    3    2      0.58      0.00
    4    3    3      7.03      0.00
    4    3    4      0.58      0.00
   -4    4    6      2.09      0.00
   -4    4    5     -0.89      0.00
   -4    4    4     -5.83      0.00
   -4    4    3      0.37      0.00
   -4    4    2      1.14      0.00
   -4    4    1     -1.12      0.00
    4    4    0     -1.60      0.00
    4    4    1      0.17      0.00
    4    4    2      1.47      0.00
    4    4    3      1.06      0.00
    4    4    4      5.82      0.00
   -4    5    5     -1.96      0.00
   -4    5    4      0.23      0.00
   -4    5    3     -4.00      0.00
   -4    5    2     -0.61      0.00
   -4    5    1      2.41      0.00
    4    5    0      0.70      0.00
    4    5    1     -3.23      0.00
    4    5    2      0.81      0.00
    4    5    3      6.47      0.00
    4    5    4      0.87      0.00
   -4    6    5     -1.15      0.00
   -4    6    4     -5.56      0.00
   -4    6    3      0.59      0.00
   -4    6    2      1.05      0.00
   -4    6    1     -1.49      0.00
    4    6    0     -1.19      0.00
    4    6    1      0.31      0.00
    4    6    2      1.11      0.00
    4    6    3      1.31      0.00
   -4    7    5     -2.06      0.00
   -4    7    4      0.33      0.00
   -4    7    3     -3.82      0.00
   -4    7    2     -0.55      0.00
   -4    7    1      2.47      0.00
    4    7    0      1.05      0.00
    4    7    1     -2.92      0.00
    4    7    2      0.85      0.00
    4    7    3      5.71      0.00
   -4    8    5     -1.25      0.00
   -4    8    4     -5.19      0.00
   -4    8    3      0.82      0.00
   -4    8    2      0.92      0.00
   -4    8    1     -1.64      0.00
    4    8    0     -0.71      0.00
    4    8    1      0.50      0.00
    4    8    2      0.73      0.00
    4    8    3      1.29      0.00
   -4    9    5     -2.14      0.00
   -4    9    4      0.41      0.00
   -4    9    3     -3.58      0.00
   -4    9    2     -0.27      0.00
   -4    9    1      2.44      0.00
    4    9    0      1.40      0.00
    4    9    1     -2.50      0.00
    4    9    2      0.73      0.00
    4    9    3      4.80      0.00
   -4   10    5     -1.20      0.00
   -4   10    4     -4.74      0.00
   -4   10    3      1.05      0.00
   -4   10    2      0.75      0.00
   -4   10    1     -1.55      0.00
    4   10    0     -0.25      0.00
    4   10    1      0.71      0.00
    4   10    2      0.43      0.00
    4   10    3      1.07      0.00
   -4   11    4      0.46      0.00
   -4   11    3     -3.27      0.00
   -4   11    2      0.19      0.00
   -4   11    1      2.30      0.00
    4   11    0      1.70      0.00
    4   11    1     -1.97      0.00
    4   11    2      0.49      0.00
    4   11    3      3.87      0.00
   -4   12    4     -4.22      0.00
   -4   12    3      1.23      0.00
   -4   12    2      0.57      0.00
   -4   12    1     -1.23      0.00
    4   12    0      0.12      0.00
    4   12    1      0.92      0.00
    4   12    2      0.23      0.00
   -4   13    4      0.44      0.00
   -4   13    3     -2.88      0.00
   -4   13    2      0.75      0.00
   -4   13    1      2.00      0.00
    4   13    0      1.87      0.00
    4   13    1     -1.41      0.00
    4   13    2      0.21      0.00
   -4   14    3      1.32      0.00
   -4   14    2      0.41      0.00
   -4   14    1     -0.76      0.00
    4   14    0      0.33      0.00
    4   14    1      1.07      0.00
   -4   15    3     -2.40      0.00
   -4   15    2      1.27      0.00
   -4   15    1      1.57      0.00
    4   15    0      1.87      0.00
    4   15    1     -0.88      0.00
   -4   16    2      0.29      0.00
   -4   16    1     -0.24      0.00
    4   16    0      0.34      0.00
   -5    4    3      0.32      0.00
    0    2    0     67.21      0.00
    0    4    0     62.27      0.00
    1    9    0      5.99      0.00
    4   17    0      1.69      0.00
    4   18    0      0.21      0.00
    4   19    0      1.38      0.00
    4   20    0     -0.01      0.00
    4   21    0      0.99      0.00
    4   22    0     -0.20      0.00
    4   23    0      0.61      0.00
    4   24    0     -0.29      0.00
    4   25    0      0.30      0.00
    3   30    0      0.03      0.00
    3   31    0      0.19      0.00
    3   32    0     -0.05      0.00
    3   33    0      0.17      0.00
    3   34    0     -0.11      0.00
    3   35    0      0.13      0.00
    2   36    0      1.46      0.00
    2   37    0     -0.16      0.00
    2   38    0      1.06      0.00
    2   39    0     -0.01      0.00
    1   40    0      0.72      0.00
    2   40    0      0.70      0.00
    0    1    1     31.63      0.00
    0    2    1      2.01      0.00
    0    3    1     30.06      0.00
    4   16    1      1.11      0.00
   -4   17    1      1.07      0.00
    4   17    1     -0.45      0.00
   -4   18    1      0.22      0.00
    4   18    1      1.01      0.00
   -4   19    1      0.56      0.00
    4   19    1     -0.16      0.00
   -4   20    1      0.51      0.00
    4   20    1      0.78      0.00
   -4   21    1      0.13      0.00
    4   21    1     -0.01      0.00
   -4   22    1      0.61      0.00
    4   22    1      0.49      0.00
   -4   23    1     -0.16      0.00
    4   23    1      0.04      0.00
   -4   24    1      0.54      0.00
    4   24    1      0.20      0.00
   -4   25    1     -0.30      0.00
    3   29    1      1.99      0.00
   -3   30    1      0.17      0.00
    3   30    1      0.67      0.00
   -3   31    1     -1.03      0.00
    3   31    1      1.50      0.00
   -3   32    1      0.07      0.00
    3   32    1      0.48      0.00
   -3   33    1     -0.83      0.00
    3   33    1      1.00      0.00
   -3   34    1     -0.03      0.00
    3   34    1      0.31      0.00
   -3   35    1     -0.56      0.00
   -2   36    1     -1.90      0.00
    2   36    1     -1.80      0.00
   -2   37    1      0.93      0.00
    2   37    1     -0.03      0.00
   -2   38    1     -1.57      0.00
    2   38    1     -1.30      0.00
   -2   39    1      0.65      0.00
    1   39    1      1.13      0.00
    2   39    1      0.02      0.00
   -2   40    1     -1.20      0.00
   -1   40    1     -0.41      0.00
    1   40    1      0.35      0.00
    2   40    1     -0.80      0.00
    4   14    2      0.17      0.00
    4   15    2     -0.05      0.00
    4   16    2      0.21      0.00
   -4   17    2      1.65      0.00
    4   17    2     -0.25      0.00
   -4   18    2      0.23      0.00
    4   18    2      0.28      0.00
   -4   19    2      1.79      0.00
    4   19    2     -0.38      0.00
   -4   20    2      0.21      0.00
    4   20    2      0.33      0.00
   -4   21    2      1.68      0.00
    4   21    2     -0.44      0.00
   -4   22    2      0.22      0.00
    4   22    2      0.31      0.00
   -4   23    2      1.38      0.00
    4   23    2     -0.43      0.00
   -4   24    2      0.21      0.00
   -4   25    2      0.97      0.00
    3   29    2      0.84      0.00
   -3   30    2     -1.02      0.00
    3   30    2      1.60      0.00
   -3   31    2     -0.07      0.00
    3   31    2      0.66      0.00
   -3   32    2     -0.97      0.00
    3   32    2      1.34      0.00
   -3   33    2     -0.21      0.00
    3   33    2      0.44      0.00
   -3   34    2     -0.84      0.00
    3   34    2      1.03      0.00
   -3   35    2     -0.35      0.00
    2   35    2      0.11      0.00
   -2   36    2      0.27      0.00
    2   36    2     -1.86      0.00
   -2   37    2     -1.35      0.00
    2   37    2     -0.01      0.00
   -2   38    2      0.32      0.00
    2   38    2     -1.49      0.00
   -2   39    2     -0.99      0.00
   -1   39    2     -0.27      0.00
    1   39    2     -0.80      0.00
    2   39    2     -0.02      0.00
   -2   40    2      0.29      0.00
   -1   40    2     -0.67      0.00
    0   40    2      0.03      0.00
    1   40    2      0.68      0.00
    4   12    3      0.70      0.00
    4   13    3      2.99      0.00
    4   14    3      0.31      0.00
    4   15    3      2.24      0.00
   -4   16    3      1.31      0.00
    4   16    3     -0.03      0.00
   -4   17    3     -1.85      0.00
    4   17    3      1.65      0.00
   -4   18    3      1.17      0.00
    4   18    3     -0.26      0.00
   -4   19    3     -1.28      0.00
    4   19    3      1.22      0.00
   -4   20    3      0.94      0.00
    4   20    3     -0.37      0.00
   -4   21    3     -0.74      0.00
    4   21    3      0.90      0.00
   -4   22    3      0.65      0.00
    4   22    3     -0.39      0.00
   -4   23    3     -0.32      0.00
   -4   24    3      0.37      0.00
    3   27    3     -0.30      0.00
    3   28    3     -0.10      0.00
   -3   29    3     -0.34      0.00
    3   29    3     -0.12      0.00
   -3   30    3     -0.54      0.00
    3   30    3      0.13      0.00
   -3   31    3     -0.39      0.00
    3   31    3      0.08      0.00
   -3   32    3     -0.45      0.00
    3   32    3      0.26      0.00
   -3   33    3     -0.38      0.00
    3   33    3      0.24      0.00
   -3   34    3     -0.40      0.00
   -2   35    3     -1.33      0.00
    2   35    3     -0.27      0.00
   -2   36    3     -0.17      0.00
    2   36    3      1.92      0.00
   -2   37    3     -0.81      0.00
    2   37    3     -0.51      0.00
   -2   38    3     -0.06      0.00
    1   38    3     -1.34      0.00
    2   38    3      1.18      0.00
   -2   39    3     -0.46      0.00
   -1   39    3      0.41      0.00
    1   39    3     -0.15      0.00
    2   39    3     -0.57      0.00
   -1   40    3      0.20      0.00
    0   40    3     -0.07      0.00
    1   40    3     -0.85      0.00
    4    6    4      5.35      0.00
    4    7    4      1.03      0.00
    4    8    4      4.72      0.00
    4    9    4      1.06      0.00
    4   10    4      3.98      0.00
    4   11    4      0.96      0.00
    4   12    4      3.18      0.00
    4   13    4      0.79      0.00
   -4   14    4     -3.64      0.00
    4   14    4      2.42      0.00
   -4   15    4      0.35      0.00
    4   15    4      0.58      0.00
   -4   16    4     -3.02      0.00
    4   16    4      1.75      0.00
   -4   17    4      0.21      0.00
    4   17    4      0.38      0.00
   -4   18    4     -2.39      0.00
    4   18    4      1.23      0.00
   -4   19    4      0.04      0.00
    4   19    4      0.22      0.00
   -4   20    4     -1.78      0.00
    4   20    4      0.85      0.00
   -4   21    4     -0.12      0.00
   -4   22    4     -1.25      0.00
   -4   23    4     -0.24      0.00
    3   26    4      0.03      0.00
    3   27    4     -1.10      0.00
   -3   28    4     -0.07      0.00
    3   28    4     -0.16      0.00
   -3   29    4     -0.54      0.00
    3   29    4     -0.75      0.00
   -3   30    4      0.00      0.00
    3   30    4     -0.27      0.00
   -3   31    4     -0.32      0.00
    3   31    4     -0.41      0.00
   -3   32    4      0.09      0.00
   -3   33    4     -0.16      0.00
    2   33    4      1.50      0.00
   -2   34    4     -2.03      0.00
    2   34    4      1.85      0.00
   -2   35    4      0.59      0.00
    2   35    4      1.20      0.00
   -2   36    4     -1.54      0.00
    2   36    4      1.31      0.00
   -2   37    4      0.30      0.00
    1   37    4     -0.21      0.00
    2   37    4      0.79      0.00
   -2   38    4     -1.10      0.00
   -1   38    4      0.25      0.00
    1   38    4     -1.46      0.00
    2   38    4      0.81      0.00
   -2   39    4      0.12      0.00
   -1   39    4      0.43      0.00
    0   39    4     -1.24      0.00
    1   39    4     -0.21      0.00
   -1   40    4      0.30      0.00
    0   40    4     -0.17      0.00
    1   40    4     -1.10      0.00
    4    1    5      0.72      0.00
    4    2    5      0.10      0.00
    4    3    5      0.71      0.00
    4    4    5      0.20      0.00
    4    5    5      0.69      0.00
    4    6    5      0.27      0.00
    4    7    5      0.63      0.00
    4    8    5      0.32      0.00
    4    9    5      0.53      0.00
    4   10    5      0.32      0.00
   -4   11    5     -2.14      0.00
    4   11    5      0.40      0.00
   -4   12    5     -1.04      0.00
    4   12    5      0.29      0.00
   -4   13    5     -2.05      0.00
    4   13    5      0.25      0.00
   -4   14    5     -0.83      0.00
    4   14    5      0.22      0.00
   -4   15    5     -1.87      0.00
    4   15    5      0.10      0.00
   -4   16    5     -0.61      0.00
    4   16    5      0.16      0.00
   -4   17    5     -1.60      0.00
    4   17    5     -0.02      0.00
   -4   18    5     -0.41      0.00
   -4   19    5     -1.29      0.00
   -4   20    5     -0.26      0.00
   -4   21    5     -0.97      0.00
   -4   22    5     -0.15      0.00
    3   24    5     -0.37      0.00
    3   25    5      2.09      0.00
    3   26    5     -0.40      0.00
   -3   27    5     -1.22      0.00
    3   27    5      1.41      0.00
   -3   28    5      0.70      0.00
    3   28    5     -0.43      0.00
   -3   29    5     -0.91      0.00
    3   29    5      0.77      0.00
   -3   30    5      0.54      0.00
    3   30    5     -0.42      0.00
   -3   31    5     -0.58      0.00
   -3   32    5      0.33      0.00
    2   32    5     -1.16      0.00
   -2   33    5      0.06      0.00
    2   33    5     -0.19      0.00
   -2   34    5      0.54      0.00
    2   34    5     -0.61      0.00
   -2   35    5      0.01      0.00
    2   35    5     -0.14      0.00
   -2   36    5      0.12      0.00
    1   36    5      0.80      0.00
    2   36    5     -0.20      0.00
   -2   37    5     -0.04      0.00
   -1   37    5     -1.40      0.00
    0   37    5      0.05      0.00
    1   37    5     -1.15      0.00
   -2   38    5     -0.12      0.00
   -1   38    5     -0.14      0.00
    0   38    5     -0.41      0.00
    1   38    5      0.45      0.00
   -1   39    5     -0.91      0.00
    0   39    5     -0.08      0.00
    1   39    5     -0.90      0.00
   -1   40    5      0.05      0.00
    0   40    5     -0.21      0.00
    1   40    5      0.20      0.00
    4    0    6     -2.20      0.00
    4    1    6     -0.07      0.00
    4    2    6     -2.14      0.00
    4    3    6     -0.20      0.00
    4    4    6     -1.98      0.00
   -4    5    6     -1.55      0.00
    4    5    6     -0.30      0.00
   -4    6    6      1.58      0.00
    4    6    6     -1.74      0.00
   -4    7    6     -1.88      0.00
    4    7    6     -0.36      0.00
   -4    8    6      1.00      0.00
    4    8    6     -1.44      0.00
   -4    9    6     -1.98      0.00
    4    9    6     -0.38      0.00
   -4   10    6      0.43      0.00
    4   10    6     -1.13      0.00
   -4   11    6     -1.88      0.00
    4   11    6     -0.38      0.00
   -4   12    6     -0.05      0.00
    4   12    6     -0.84      0.00
   -4   13    6     -1.62      0.00
   -4   14    6     -0.38      0.00
   -4   15    6     -1.28      0.00
   -4   16    6     -0.53      0.00
   -4   17    6     -0.90      0.00
   -4   18    6     -0.54      0.00
   -4   19    6     -0.57      0.00
   -4   20    6     -0.43      0.00
    3   21    6      0.67      0.00
    3   22    6      2.00      0.00
    3   23    6      0.62      0.00
    3   24    6      1.60      0.00
   -3   25    6      2.11      0.00
    3   25    6      0.51      0.00
   -3   26    6     -2.44      0.00
    3   26    6      1.16      0.00
   -3   27    6      1.67      0.00
    3   27    6      0.36      0.00
   -3   28    6     -1.96      0.00
    3   28    6      0.72      0.00
   -3   29    6      1.19      0.00
   -3   30    6     -1.42      0.00
    2   30    6     -2.02      0.00
    2   31    6     -1.11      0.00
   -2   32    6      0.77      0.00
    2   32    6     -1.83      0.00
   -2   33    6     -0.43      0.00
    2   33    6     -0.67      0.00
   -2   34    6      0.79      0.00
    1   34    6      0.30      0.00
    2   34    6     -1.50      0.00
   -2   35    6     -0.42      0.00
   -1   35    6     -0.39      0.00
    1   35    6      0.49      0.00
    2   35    6     -0.27      0.00
   -2   36    6      0.70      0.00
   -1   36    6     -1.79      0.00
    0   36    6     -1.03      0.00
    1   36    6      0.28      0.00
   -1   37    6     -0.24      0.00
    0   37    6      1.14      0.00
    1   37    6      0.39      0.00
   -1   38    6     -1.34      0.00
    0   38    6     -0.69      0.00
    1   38    6      0.25      0.00
   -1   39    6     -0.08      0.00
    0   39    6      0.86      0.00
    0   40    6     -0.38      0.00
   -4    1    7      2.11      0.00
    4    1    7     -1.07      0.00
   -4    2    7     -0.17      0.00
    4    2    7     -0.17      0.00
   -4    3    7      1.97      0.00
    4    3    7     -0.99      0.00
   -4    4    7     -0.32      0.00
    4    4    7     -0.31      0.00
   -4    5    7      1.70      0.00
   -4    6    7     -0.43      0.00
   -4    7    7      1.35      0.00
   -4    8    7     -0.50      0.00
   -4    9    7      0.96      0.00
   -4   10    7     -0.52      0.00
   -4   11    7      0.58      0.00
   -4   12    7     -0.51      0.00
   -4   13    7      0.25      0.00
   -4   14    7     -0.47      0.00
   -4   15    7      0.02      0.00
   -4   16    7     -0.41      0.00
   -4   17    7     -0.12      0.00
    3   17    7     -1.30      0.00
    3   18    7      0.37      0.00
    3   19    7     -1.09      0.00
    3   20    7      0.31      0.00
    3   21    7     -0.86      0.00
   -3   22    7      1.60      0.00
    3   22    7      0.27      0.00
   -3   23    7     -1.71      0.00
    3   23    7     -0.63      0.00
   -3   24    7      1.16      0.00
    3   24    7      0.23      0.00
   -3   25    7     -1.45      0.00
    3   25    7     -0.42      0.00
   -3   26    7      0.75      0.00
   -3   27    7     -1.10      0.00
    2   27    7     -1.03      0.00
   -3   28    7      0.41      0.00
    2   28    7      0.50      0.00
   -3   29    7     -0.72      0.00
    2   29    7     -0.74      0.00
   -2   30    7     -0.92      0.00
    2   30    7      0.34      0.00
   -2   31    7     -1.24      0.00
    2   31    7     -0.47      0.00
   -2   32    7     -0.73      0.00
    1   32    7     -0.70      0.00
    2   32    7      0.16      0.00
   -2   33    7     -0.87      0.00
   -1   33    7     -0.41      0.00
    1   33    7      0.78      0.00
    2   33    7     -0.23      0.00
   -2   34    7     -0.45      0.00
   -1   34    7      0.71      0.00
    0   34    7      2.04      0.00
    1   34    7     -0.27      0.00
   -2   35    7     -0.56      0.00
   -1   35    7     -0.60      0.00
    0   35    7     -1.36      0.00
    1   35    7      0.67      0.00
   -1   36    7      0.62      0.00
    0   36    7      1.44      0.00
    1   36    7      0.00      0.00
   -1   37    7     -0.63      0.00
    0   37    7     -0.85      0.00
    1   37    7      0.52      0.00
   -1   38    7      0.52      0.00
    0   38    7      0.87      0.00
   -4    0    8     -0.07      0.00
   -4    1    8      0.19      0.00
   -4    2    8     -0.06      0.00
   -4    3    8      0.55      0.00
   -4    4    8     -0.01      0.00
   -4    5    8      0.82      0.00
   -4    6    8      0.05      0.00
   -4    7    8      0.99      0.00
   -4    8    8      0.13      0.00
   -4    9    8      1.02      0.00
   -4   10    8      0.20      0.00
    3   10    8     -4.16      0.00
   -4   11    8      0.92      0.00
    3   11    8     -0.13      0.00
   -4   12    8      0.26      0.00
    3   12    8     -3.83      0.00
    3   13    8     -0.04      0.00
    3   14    8     -3.39      0.00
    3   15    8      0.02      0.00
    3   16    8     -2.85      0.00
    3   17    8      0.05      0.00
    3   18    8     -2.27      0.00
   -3   19    8     -0.25      0.00
    3   19    8      0.05      0.00
   -3   20    8      0.55      0.00
    3   20    8     -1.68      0.00
   -3   21    8     -0.24      0.00
    3   21    8      0.02      0.00
   -3   22    8      0.38      0.00
   -3   23    8     -0.30      0.00
   -3   24    8      0.27      0.00
    2   24    8     -1.78      0.00
   -3   25    8     -0.37      0.00
    2   25    8      1.29      0.00
   -3   26    8      0.23      0.00
    2   26    8     -1.30      0.00
   -2   27    8      0.44      0.00
    2   27    8      1.02      0.00
   -2   28    8     -1.01      0.00
    2   28    8     -0.78      0.00
   -2   29    8      0.20      0.00
    2   29    8      0.69      0.00
   -2   30    8     -0.95      0.00
    1   30    8     -0.60      0.00
    2   30    8     -0.32      0.00
   -2   31    8      0.09      0.00
   -1   31    8      2.22      0.00
    1   31    8     -0.72      0.00
   -2   32    8     -0.89      0.00
   -1   32    8      0.11      0.00
    0   32    8     -0.65      0.00
    1   32    8     -0.29      0.00
   -1   33    8      1.72      0.00
    0   33    8      1.01      0.00
    1   33    8     -0.52      0.00
   -1   34    8     -0.07      0.00
    0   34    8     -0.38      0.00
    1   34    8     -0.07      0.00
   -1   35    8      1.18      0.00
    0   35    8      0.74      0.00
   -1   36    8     -0.16      0.00
    0   36    8     -0.22      0.00
   -4    1    9     -0.33      0.00
    3    1    9     -1.93      0.00
   -4    2    9      0.20      0.00
    3    2    9     -0.09      0.00
    3    3    9     -1.96      0.00
    3    4    9     -0.17      0.00
    3    5    9     -2.01      0.00
    3    6    9     -0.24      0.00
    3    7    9     -2.02      0.00
    3    8    9     -0.29      0.00
    3    9    9     -1.95      0.00
    3   10    9     -0.31      0.00
    3   11    9     -1.77      0.00
    3   12    9     -0.31      0.00
   -3   13    9      2.20      0.00
    3   13    9     -1.50      0.00
   -3   14    9     -1.82      0.00
    3   14    9     -0.27      0.00
   -3   15    9      1.86      0.00
    3   15    9     -1.16      0.00
   -3   16    9     -1.43      0.00
    3   16    9     -0.21      0.00
   -3   17    9      1.43      0.00
   -3   18    9     -1.02      0.00
   -3   19    9      0.98      0.00
   -3   20    9     -0.67      0.00
    2   20    9      1.32      0.00
   -3   21    9      0.55      0.00
    2   21    9     -2.56      0.00
   -3   22    9     -0.42      0.00
    2   22    9      1.05      0.00
   -3   23    9      0.21      0.00
    2   23    9     -2.23      0.00
   -2   24    9      1.33      0.00
    2   24    9      0.80      0.00
   -2   25    9      1.16      0.00
    2   25    9     -1.82      0.00
   -2   26    9      1.09      0.00
    1   26    9      1.07      0.00
    2   26    9      0.57      0.00
   -2   27    9      1.18      0.00
    1   27    9     -1.73      0.00
    2   27    9     -1.38      0.00
   -2   28    9      0.77      0.00
   -1   28    9      2.18      0.00
    1   28    9      0.54      0.00
   -2   29    9      1.02      0.00
   -1   29    9     -1.04      0.00
    0   29    9     -0.22      0.00
    1   29    9     -1.30      0.00
   -2   30    9      0.46      0.00
   -1   30    9      1.69      0.00
    0   30    9     -0.64      0.00
    1   30    9      0.12      0.00
   -1   31    9     -0.76      0.00
    0   31    9     -0.04      0.00
    1   31    9     -0.90      0.00
   -1   32    9      1.17      0.00
    0   32    9     -0.39      0.00
    1   32    9     -0.16      0.00
   -1   33    9     -0.48      0.00
    0   33    9      0.07      0.00
    0   34    9     -0.17      0.00
   -3    0   10      0.98      0.00
    1    0   10     -0.96      0.00
    3    0   10      0.15      0.00
   -3    1   10     -0.06      0.00
    1    1   10      0.47      0.00
    3    1   10      0.05      0.00
   -3    2   10      1.00      0.00
    3    2   10      0.15      0.00
   -3    3   10     -0.16      0.00
    3    3   10      0.12      0.00
   -3    4   10      1.04      0.00
    3    4   10      0.15      0.00
   -3    5   10     -0.26      0.00
    3    5   10      0.15      0.00
   -3    6   10      1.07      0.00
    3    6   10      0.15      0.00
   -3    7   10     -0.35      0.00
    3    7   10      0.11      0.00
   -3    8   10      1.05      0.00
    3    8   10      0.16      0.00
   -3    9   10     -0.41      0.00
   -3   10   10      0.95      0.00
   -3   11   10     -0.42      0.00
   -3   12   10      0.75      0.00
   -3   13   10     -0.38      0.00
    2   13   10      0.48      0.00
   -3   14   10      0.49      0.00
    2   14   10     -2.55      0.00
   -3   15   10     -0.30      0.00
    2   15   10      0.52      0.00
   -3   16   10      0.19      0.00
    2   16   10     -2.14      0.00
   -3   17   10     -0.21      0.00
    2   17   10      0.51      0.00
   -3   18   10     -0.09      0.00
    2   18   10     -1.70      0.00
   -3   19   10     -0.12      0.00
   -2   19   10      0.20      0.00
    2   19   10      0.46      0.00
   -2   20   10      0.92      0.00
    2   20   10     -1.27      0.00
   -2   21   10      0.42      0.00
    2   21   10      0.37      0.00
   -2   22   10      0.90      0.00
    1   22   10     -1.38      0.00
    2   22   10     -0.87      0.00
   -2   23   10      0.54      0.00
    1   23   10      1.88      0.00
    2   23   10      0.28      0.00
   -2   24   10      0.86      0.00
   -1   24   10     -1.17      0.00
    1   24   10     -0.95      0.00
   -2   25   10      0.55      0.00
   -1   25   10     -0.31      0.00
    0   25   10     -0.13      0.00
    1   25   10      1.45      0.00
   -2   26   10      0.77      0.00
   -1   26   10     -0.97      0.00
    0   26   10     -0.25      0.00
    1   26   10     -0.63      0.00
   -2   27   10      0.48      0.00
   -1   27   10     -0.40      0.00
    0   27   10     -0.33      0.00
    1   27   10      1.03      0.00
   -1   28   10     -0.73      0.00
    0   28   10     -0.36      0.00
    1   28   10     -0.42      0.00
   -1   29   10     -0.38      0.00
    0   29   10     -0.44      0.00
    1   29   10      0.66      0.00
   -1   30   10     -0.48      0.00
    0   30   10     -0.33      0.00
    0   31   10     -0.45      0.00
   -3    1   11     -0.60      0.00
    1    1   11      0.36      0.00
    2    1   11     -0.58      0.00
   -3    2   11      0.03      0.00
    1    2   11      1.26      0.00
    2    2   11     -0.32      0.00
   -3    3   11     -0.53      0.00
    1    3   11      0.25      0.00
    2    3   11     -0.64      0.00
   -3    4   11      0.06      0.00
    2    4   11     -0.59      0.00
   -3    5   11     -0.42      0.00
    2    5   11     -0.74      0.00
   -3    6   11      0.09      0.00
    2    6   11     -0.74      0.00
   -3    7   11     -0.31      0.00
    2    7   11     -0.84      0.00
   -3    8   11      0.13      0.00
    2    8   11     -0.78      0.00
   -3    9   11     -0.23      0.00
    2    9   11     -0.92      0.00
   -3   10   11      0.17      0.00
    2   10   11     -0.71      0.00
   -3   11   11     -0.21      0.00
    2   11   11     -0.93      0.00
   -3   12   11      0.20      0.00
    2   12   11     -0.57      0.00
   -3   13   11     -0.23      0.00
   -2   13   11      1.50      0.00
    2   13   11     -0.87      0.00
   -2   14   11      0.41      0.00
    2   14   11     -0.41      0.00
   -2   15   11      1.48      0.00
    2   15   11     -0.74      0.00
   -2   16   11      0.25      0.00
    1   16   11      1.99      0.00
    2   16   11     -0.26      0.00
   -2   17   11      1.25      0.00
    1   17   11     -0.82      0.00
    2   17   11     -0.54      0.00
   -2   18   11      0.09      0.00
    1   18   11      1.52      0.00
   -2   19   11      0.88      0.00
   -1   19   11      0.69      0.00
    1   19   11     -0.64      0.00
   -2   20   11     -0.02      0.00
   -1   20   11     -1.35      0.00
    0   20   11      2.15      0.00
    1   20   11      1.17      0.00
   -2   21   11      0.47      0.00
   -1   21   11      0.60      0.00
    0   21   11      0.54      0.00
    1   21   11     -0.41      0.00
   -2   22   11     -0.05      0.00
   -1   22   11     -1.32      0.00
    0   22   11      1.81      0.00
    1   22   11      0.94      0.00
   -2   23   11      0.10      0.00
   -1   23   11      0.51      0.00
    0   23   11      0.27      0.00
    1   23   11     -0.17      0.00
   -1   24   11     -1.24      0.00
    0   24   11      1.38      0.00
    1   24   11      0.80      0.00
   -1   25   11      0.41      0.00
    0   25   11      0.03      0.00
    1   25   11      0.01      0.00
   -1   26   11     -1.08      0.00
    0   26   11      0.92      0.00
   -1   27   11      0.31      0.00
    0   27   11     -0.14      0.00
   -2    0   12     -1.71      0.00
    1    0   12      0.26      0.00
    2    0   12      1.89      0.00
   -2    1   12      0.00      0.00
    1    1   12      0.28      0.00
    2    1   12     -0.08      0.00
   -2    2   12     -1.61      0.00
    1    2   12      0.29      0.00
    2    2   12      1.80      0.00
   -2    3   12      0.03      0.00
    1    3   12      0.81      0.00
    2    3   12     -0.23      0.00
   -2    4   12     -1.31      0.00
    1    4   12      0.37      0.00
    2    4   12      1.55      0.00
   -2    5   12      0.08      0.00
    1    5   12      1.23      0.00
    2    5   12     -0.33      0.00
   -2    6   12     -0.87      0.00
    1    6   12      0.46      0.00
    2    6   12      1.20      0.00
   -2    7   12      0.16      0.00
    1    7   12      1.49      0.00
    2    7   12     -0.37      0.00
   -2    8   12     -0.39      0.00
    0    8   12     -1.33      0.00
    1    8   12      0.53      0.00
    2    8   12      0.79      0.00
   -2    9   12      0.25      0.00
    0    9   12      1.05      0.00
    1    9   12      1.57      0.00
   -2   10   12      0.05      0.00
    0   10   12     -1.24      0.00
    1   10   12      0.53      0.00
   -2   11   12      0.29      0.00
    0   11   12      1.21      0.00
    1   11   12      1.49      0.00
   -2   12   12      0.37      0.00
   -1   12   12      2.35      0.00
    0   12   12     -1.10      0.00
    1   12   12      0.46      0.00
   -2   13   12      0.28      0.00
   -1   13   12     -0.97      0.00
    0   13   12      1.33      0.00
    1   13   12      1.29      0.00
   -2   14   12      0.52      0.00
   -1   14   12      1.93      0.00
    0   14   12     -0.92      0.00
    1   14   12      0.35      0.00
   -2   15   12      0.20      0.00
   -1   15   12     -0.73      0.00
    0   15   12      1.39      0.00
    1   15   12      1.02      0.00
   -2   16   12      0.51      0.00
   -1   16   12      1.53      0.00
    0   16   12     -0.70      0.00
    1   16   12      0.21      0.00
   -2   17   12      0.08      0.00
   -1   17   12     -0.45      0.00
    0   17   12      1.38      0.00
    1   17   12      0.75      0.00
   -1   18   12      1.15      0.00
    0   18   12     -0.45      0.00
    1   18   12      0.09      0.00
   -1   19   12     -0.19      0.00
    0   19   12      1.28      0.00
    1   19   12      0.53      0.00
   -1   20   12      0.79      0.00
    0   20   12     -0.22      0.00
   -1   21   12      0.00      0.00
    0   21   12      1.10      0.00
   -1   22   12      0.47      0.00
    0   22   12     -0.02      0.00
    0   23   12      0.85      0.00
    0    0    0      0.00      0.00
# SQUEEZE RESULTS
# Note: Data are Listed for all Voids in the P1 Unit Cell
# i.e. Centre of Gravity, Solvent Accessible Volume,
# Recovered number of Electrons in the Void and
# Details about the Squeezed Material
loop_
  _platon_squeeze_void_nr
  _platon_squeeze_void_average_x
  _platon_squeeze_void_average_y
  _platon_squeeze_void_average_z
  _platon_squeeze_void_volume
  _platon_squeeze_void_count_electrons
  _platon_squeeze_void_content
   1 -0.056  0.000  0.000        88        32 ' '
   2 -0.013  0.500  0.500        89        32 ' '
# Missing Reflections Below sin(th)/lambda= 0.25
loop_
  _platon_missing_refln_index_h
  _platon_missing_refln_index_k
  _platon_missing_refln_index_l
  _platon_missing_refln_theta
    0    2    0     1.193
    0    4    0     2.386
    1    9    0     7.677
    0    1    1     1.992
    0    2    1     2.244
    0    3    1     2.611
;
_shelx_fab_checksum     5165
_iucr_refine_instructions_details
;
    hien12_sq.res created by SHELXL-2014/7
TITL Refinement after Squeeze - Hien12
REM BASF 0.0111
REM TWIN -1 0 0 0 -1 0 0.481 0 1 2
CELL 0.71073 3.743574 34.145971 10.75277 90 94.7988 90
ZERR 4 0.000297 0.003051 0.000869 0 0.0084 0
LATT 1
SYMM -X,0.5+Y,0.5-Z
SFAC C H N
UNIT 68 44 12
L.S. 5 0 18
PLAN  5
SIZE 0.4 0.1 0.1
TEMP -173.15
ABIN
fmap 2
conf
bond $H
acta 50
SHEL 999 0.9
OMIT 2 1 1
OMIT 2 4 1
OMIT 2 2 1
OMIT 2 3 1
OMIT 4 1 4
OMIT -2 14 6
OMIT 2 2 3
OMIT -2 17 5
OMIT -3 3 6
OMIT -2 21 4
OMIT 2 15 0
OMIT 3 9 0
OMIT -2 1 3
OMIT -2 10 8
OMIT 2 28 3
OMIT 2 5 1
OMIT 2 13 0
OMIT 2 29 1
REM <olex2.extras>
REM <HklSrc "%.\\hien12_sq.hkl">
REM </olex2.extras>
WGHT    0.069600    4.792300
FVAR       3.01336
N1    3    0.265590    0.689656    0.237806    11.00000    0.01523    0.01799 =
         0.01633   -0.00055   -0.00127   -0.00105
C2    1    0.438610    0.696524    0.350753    11.00000    0.01200    0.01924 =
         0.01308   -0.00057    0.00301   -0.00161
C3    1    0.502556    0.734037    0.396216    11.00000    0.01297    0.01895 =
         0.01429   -0.00059    0.00141   -0.00091
AFIX  43
H3    2    0.620826    0.737774    0.476999    11.00000   -1.20000
AFIX   0
C4    1    0.392847    0.766405    0.323083    11.00000    0.01136    0.01944 =
         0.01453    0.00048    0.00230    0.00159
C5    1    0.212576    0.759536    0.207026    11.00000    0.02058    0.01676 =
         0.01293    0.00207    0.00481   -0.00113
AFIX  43
H5    2    0.129383    0.780652    0.154841    11.00000   -1.20000
AFIX   0
C6    1    0.157144    0.720984    0.169278    11.00000    0.01715    0.02059 =
         0.01333   -0.00033    0.00210    0.00051
AFIX  43
H6    2    0.034291    0.716468    0.089651    11.00000   -1.20000
AFIX   0
N7    3    0.731174    0.668303    0.538023    11.00000    0.01899    0.01560 =
         0.01625    0.00078    0.00349    0.00191
C8    1    0.557847    0.661416    0.425445    11.00000    0.01416    0.01700 =
         0.01174   -0.00028    0.00294   -0.00027
C9    1    0.489931    0.623609    0.380333    11.00000    0.01762    0.01926 =
         0.01607   -0.00381    0.00046   -0.00154
AFIX  43
H9    2    0.366785    0.619696    0.300418    11.00000   -1.20000
AFIX   0
C10   1    0.603442    0.591968    0.452967    11.00000    0.01978    0.01240 =
         0.02466   -0.00311    0.00664   -0.00131
AFIX  43
H10   2    0.558209    0.565968    0.424406    11.00000   -1.20000
AFIX   0
C11   1    0.785047    0.598934    0.568602    11.00000    0.01402    0.01686 =
         0.02237    0.00481    0.00345    0.00279
AFIX  43
H11   2    0.869149    0.577819    0.620632    11.00000   -1.20000
AFIX   0
C12   1    0.840639    0.637099    0.606252    11.00000    0.01999    0.02132 =
         0.01487    0.00174    0.00377    0.00471
AFIX  43
H12   2    0.964572    0.641596    0.685710    11.00000   -1.20000
AFIX   0
C13   1    0.465822    0.805206    0.369489    11.00000    0.01359    0.01810 =
         0.01346    0.00290    0.00237   -0.00154
C14   1    0.530704    0.837704    0.409860    11.00000    0.01445    0.02002 =
         0.01610    0.00240    0.00201    0.00162
N15   3    0.562104    0.946012    0.413050    11.00000    0.02433    0.01549 =
         0.01610    0.00187    0.00447    0.00049
C16   1    0.506823    0.908840    0.378772    11.00000    0.01467    0.02267 =
         0.01630   -0.00050    0.00681    0.00044
AFIX  43
H16   2    0.393811    0.903896    0.297879    11.00000   -1.20000
AFIX   0
C17   1    0.604740    0.876753    0.454397    11.00000    0.01612    0.01457 =
         0.01587   -0.00057    0.00570    0.00216
C18   1    0.778424    0.884156    0.572148    11.00000    0.01409    0.01562 =
         0.02132    0.00468    0.00180    0.00290
AFIX  43
H18   2    0.856476    0.863183    0.625768    11.00000   -1.20000
AFIX   0
C19   1    0.834361    0.922525    0.609029    11.00000    0.01948    0.02134 =
         0.01792   -0.00142   -0.00102   -0.00051
AFIX  43
H19   2    0.945724    0.928410    0.689498    11.00000   -1.20000
AFIX   0
C20   1    0.726179    0.952247    0.527319    11.00000    0.02128    0.01504 =
         0.02389   -0.00036    0.00339    0.00077
AFIX  43
H20   2    0.770108    0.978527    0.553280    11.00000   -1.20000
AFIX   0
HKLF 4
REM  Refinement after Squeeze - Hien12
REM R1 =  0.0828 for    1645 Fo > 4sig(Fo)  and  0.0924 for all    1926 data
REM    181 parameters refined using      0 restraints
END
WGHT      0.0696      4.7923
REM Highest difference peak  0.441,  deepest hole -0.287,  1-sigma level  0.078
Q1    1   1.0332  0.9466  0.4187  11.00000  0.05    0.44
Q2    1   1.0610  0.5898  0.4539  11.00000  0.05    0.41
Q3    1   1.2812  0.5999  0.5773  11.00000  0.05    0.40
Q4    1   0.9423  0.4991  0.5795  11.00000  0.05    0.40
Q5    1   0.0463  0.9105  0.3820  11.00000  0.05    0.38
  REM The information below was added by Olex2.
  REM
  REM R1 = 0.0828 for 1645 Fo > 4sig(Fo) and 0.0924 for all 5952 data
  REM n/a parameters refined using n/a restraints
  REM Highest difference peak 0.44, deepest hole -0.29
  REM Mean Shift 0, Max Shift 0.000.
  REM +++ Tabular Listing of Refinement Information +++
  REM R1_all = 0.0924
  REM R1_gt = 0.0828
  REM wR_ref = 0.2083
  REM GOOF = 1.146
  REM Shift_max = 0.000
  REM Shift_mean = 0
  REM Reflections_all = 5952
  REM Reflections_gt = 1645
  REM Parameters = n/a
  REM Hole = -0.29
  REM Peak = 0.44
  REM Flack = n/a
;
_platon_squeeze_details
;
TITL
CELL    3.7436   34.1460   10.7528     90.00     94.80     90.00
SPGR P21/c
# Solvent Accessible Volume =     181.5
# Electrons Found in S.A.V. =      62.8
# Note: Atoms in Void as Cxxx and Qxxx all others
C101 0.682 0.490 0.308 !       7.17 eA-3
C102 0.586 1.002 0.205 !       6.79 eA-3
C103 0.068 0.502 0.430 !       6.07 eA-3
Q104 0.395 0.485 0.183 !       1.12 eA-3
C105 0.219 0.999 0.111 !       1.07 eA-3
C106 0.776 0.024 0.181 !       0.89 eA-3
Q107 0.807 0.970 0.039 !       0.82 eA-3
Q108 0.392 0.471 0.262 !       0.81 eA-3
C109 0.294 0.485 0.371 !       0.81 eA-3
C110 0.710 0.522 0.298 !       0.79 eA-3
C111 0.103 0.008 0.148 !       0.79 eA-3
Q112 0.366 0.469 0.366 !       0.77 eA-3
C113 0.887 0.478 0.280 !       0.74 eA-3
Q114 0.113 0.134 0.374 !       0.69 eA-3
Q115 0.429 0.264 0.295 !       0.67 eA-3
Q116 0.328 0.405 0.488 !       0.66 eA-3
C117 0.788 0.459 0.346 !       0.66 eA-3
Q118 0.963 0.412 0.129 !       0.65 eA-3
Q119 0.917 0.447 0.084 !       0.62 eA-3
Q120 0.406 0.633 0.107 !       0.61 eA-3
Q121 0.729 0.396 0.441 !       0.60 eA-3
Q122 0.451 0.033 0.320 !       0.59 eA-3
C123 0.655 0.515 0.376 !       0.58 eA-3
Q124 0.063 0.124 0.423 !       0.58 eA-3
Q125 0.376 0.399 0.084 !       0.57 eA-3
Q126 0.508 0.788 0.329 !       0.56 eA-3
Q127 0.805 0.439 0.398 !       0.55 eA-3
Q128 0.729 0.845 0.080 !       0.55 eA-3
Q129 0.752 0.697 0.243 !       0.55 eA-3
Q130 0.763 0.328 0.455 !       0.54 eA-3
Q131 0.073 0.876 0.455 !       0.53 eA-3
Q132 0.873 0.930 0.571 !       0.52 eA-3
Q133 0.127 0.070 0.429 !       0.52 eA-3
Q134 0.929 0.734 0.400 !       0.52 eA-3
Q135 0.324 0.703 0.238 !       0.51 eA-3
Q136 0.675 0.109 0.460 !       0.51 eA-3
C137 0.310 0.976 0.013 !       0.51 eA-3
Q138 0.323 0.961 0.053 !       0.51 eA-3
Q139 0.922 0.763 0.335 !       0.51 eA-3
Q140 0.142 0.802 0.140 !       0.50 eA-3
;
data_III
_audit_creation_method
;
Olex2 1.2
(compiled 2014.03.20 svn.r2914 for OlexSys, GUI svn.r4816)
;
_chemical_name_systematic
;
4-(Indol-4-yl)-2,2'-bipyridine
;
_chemical_name_common     ?
_chemical_formula_moiety     'C18 H13 N3'
_chemical_formula_sum     'C18 H13 N3'
_chemical_formula_iupac     'C18 H13 N3'
_chemical_formula_weight     271.31
_chemical_melting_point_gt     398
_chemical_melting_point_lt     400
_space_group_crystal_system     monoclinic
_space_group_name_H-M_alt     'P 1 21/c 1'
_space_group_name_Hall     '-P 2ybc'
loop_
    _space_group_symop_id
    _space_group_symop_operation_xyz
    1 'x, y, z'
    2 '-x, y+1/2, -z+1/2'
    3 '-x, -y, -z'
    4 'x, -y-1/2, z-1/2'
_cell_length_a     9.6951(6)
_cell_length_b     12.0142(7)
_cell_length_c     12.0376(9)
_cell_angle_alpha     90.00
_cell_angle_beta     109.552(8)
_cell_angle_gamma     90.00
_cell_volume     1321.28(15)
_cell_formula_units_Z     4
_cell_measurement_reflns_used     4854
_cell_measurement_theta_min     3.5340
_cell_measurement_theta_max     29.0890
_cell_measurement_temperature     100
_exptl_crystal_description     block
_exptl_crystal_colour     orange
_exptl_crystal_size_max     0.35
_exptl_crystal_size_mid     0.35
_exptl_crystal_size_min     0.20
_exptl_crystal_density_diffrn     1.364
_exptl_crystal_density_meas     ?
_exptl_crystal_density_method     'not measured'
_exptl_crystal_F_000     568
_exptl_absorpt_coefficient_mu     0.083
_exptl_absorpt_correction_type     multi-scan
_exptl_absorpt_process_details
;
(CrysAlis PRO; Rigaku OD, 2015)
;
_exptl_absorpt_correction_T_min     0.99305
_exptl_absorpt_correction_T_max     1.00000
_exptl_special_details     ?
_diffrn_ambient_temperature     100.0
_diffrn_radiation_type     MoK\a
_diffrn_radiation_wavelength     0.71073
_diffrn_radiation_monochromator     mirror
_diffrn_measurement_device_type
;
Agilent SuperNova (single source at offset, Eos detector)
;
_diffrn_measurement_method     '\w scans'
_diffrn_detector_area_resol_mean     15.9631
_diffrn_reflns_number     8569
_diffrn_reflns_av_R_equivalents     0.0233
_diffrn_reflns_theta_min     2.80
_diffrn_reflns_theta_max     26.37
_diffrn_reflns_theta_full     25.00
_diffrn_measured_fraction_theta_max     0.998
_diffrn_measured_fraction_theta_full     0.997
_diffrn_reflns_limit_h_min     -12
_diffrn_reflns_limit_h_max     12
_diffrn_reflns_limit_k_min     -13
_diffrn_reflns_limit_k_max     15
_diffrn_reflns_limit_l_min     -15
_diffrn_reflns_limit_l_max     11
loop_
    _refln_index_h
    _refln_index_k
    _refln_index_l
    _refln_F_squared_meas
    0 0 -2 2370.78
    0 0 -2 2409.62
    0 0 2 2242.96
    0 0 -3 -5.67248
    0 0 3 1.70088
    0 0 -3 6.80664
    0 0 -4 3935.4
    0 0 -4 3749.62
    0 0 4 3713.2
    0 0 -5 31.4498
    0 0 5 -1.67372
    0 0 -5 33.2414
    0 0 -6 1870.71
    0 0 -6 1718.04
    0 0 -7 51.2224
    0 0 -8 13536.9
    0 0 -9 3.42047
    0 0 -10 423.006
    0 0 -11 -21.1235
    0 0 -12 491.452
    0 0 -13 25.3876
    0 0 -14 211.735
    0 1 2 19287.7
    0 -1 -2 18863.9
    0 1 -2 20013.4
    0 -1 2 19795.6
    0 1 3 489.202
    0 -1 -3 519.023
    0 -1 3 383.133
    0 1 -3 431.14
    0 -1 -3 380.251
    0 -1 4 219.605
    0 -1 -4 264.236
    0 -1 -4 320.031
    0 1 -4 318.968
    0 -1 5 326.301
    0 1 -5 432.535
    0 -1 -5 345.223
    0 1 -5 467.921
    0 -1 -5 363.687
    0 1 -6 51246.2
    0 1 -6 52246.4
    0 -1 -6 53475
    0 -1 6 54125.6
    0 -1 -7 4125.03
    0 1 -7 4115.04
    0 -1 -8 97.0927
    0 1 -8 74.132
    0 1 -9 373.61
    0 1 -9 426.777
    0 -1 -9 264.521
    0 -1 -10 5976.98
    0 1 -10 5320.09
    0 1 -11 2959.05
    0 -1 -11 3210.77
    0 1 -12 3493.52
    0 1 -12 3484.06
    0 -1 -12 3838.97
    0 1 -13 9648.65
    0 1 -13 9890.77
    0 -1 -13 9656.37
    0 1 -14 2887.35
    0 -1 -14 3341.43
    0 -1 -15 1080.32
    0 -2 0 199433
    0 -2 -1 2868.05
    0 2 1 2579.5
    0 -2 1 2725.57
    0 2 1 2493.97
    0 2 -1 3019.67
    0 -2 -2 13332.8
    0 2 -2 13968.5
    0 2 2 14043.6
    0 -2 2 14146.5
    0 2 2 14629.8
    0 -2 2 12761
    0 2 -3 189.888
    0 2 3 181.486
    0 2 -3 267.429
    0 -2 -3 210.095
    0 -2 3 282.72
    0 -2 -4 3701.89
    0 -2 4 3755.48
    0 2 -4 4424.5
    0 -2 -4 4116.29
    0 2 4 3902.73
    0 2 -4 3943.12
    0 2 -5 79629.4
    0 2 -5 76854.1
    0 -2 5 78978.8
    0 -2 -5 77723.7
    0 2 5 79554.1
    0 2 -6 3711.15
    0 -2 -6 3295.96
    0 -2 6 3039.4
    0 2 -6 3300.03
    0 -2 -7 14587.9
    0 2 -7 14096.9
    0 2 -7 13801.2
    0 2 -7 14105.4
    0 2 -8 54.9125
    0 -2 -8 52.7273
    0 2 -8 51.1179
    0 -2 -9 47.3198
    0 2 -9 77.1857
    0 2 -9 137.312
    0 2 -9 51.7146
    0 2 -10 1068.38
    0 -2 -10 769.217
    0 2 -10 966.566
    0 2 -11 4992.91
    0 2 -11 5602.54
    0 -2 -11 5356.76
    0 2 -12 5892.39
    0 -2 -12 5664.96
    0 2 -12 5543.78
    0 -2 -13 3689.4
    0 2 -13 3838.42
    0 -2 -14 -97.6843
    0 -2 -15 9054.26
    0 3 0 55.6519
    0 -3 0 21.8953
    0 -3 1 13526.7
    0 -3 -1 13331.7
    0 3 1 13890
    0 3 -1 13666.6
    0 3 -2 18097.8
    0 -3 -2 18333.3
    0 3 -2 18146.5
    0 -3 2 18831.6
    0 3 2 18777.6
    0 3 2 18016.7
    0 3 -3 904.031
    0 3 3 929.911
    0 -3 3 979.399
    0 -3 -3 794.209
    0 -3 3 863.214
    0 3 -3 790.9
    0 3 3 988.475
    0 3 4 40369.2
    0 -3 4 38088.5
    0 3 -4 37793.7
    0 -3 5 1695.08
    0 -3 -5 1811.87
    0 3 5 1825.64
    0 3 -5 1692.2
    0 3 -5 1677.79
    0 3 -6 13841.1
    0 3 -6 13969.2
    0 -3 -6 14493.1
    0 3 6 14798
    0 -3 6 13132.4
    0 3 -7 1587.19
    0 3 -7 1519.54
    0 -3 -7 1571.8
    0 3 -8 8238.89
    0 -3 -8 8248.91
    0 3 -8 8864.22
    0 3 -9 8011.9
    0 3 -9 7521.29
    0 3 -9 7849.1
    0 -3 -9 7465.23
    0 -3 -10 17644
    0 3 -10 18439.9
    0 3 -10 16694.5
    0 3 -10 17028.8
    0 -3 -11 1193.94
    0 3 -11 713.004
    0 3 -11 1124.48
    0 3 -12 10440.9
    0 3 -12 10750.1
    0 -3 -12 10124.2
    0 -3 -13 3489.98
    0 -3 -14 95.733
    0 -3 -15 342.776
    0 -4 0 3892.83
    0 4 0 3276.38
    0 -4 0 3686.17
    0 -4 1 2309.1
    0 -4 -1 2683
    0 4 1 2522.1
    0 -4 1 2399.86
    0 4 -1 2362.01
    0 4 2 55460.5
    0 4 -2 57377.5
    0 -4 2 56371.4
    0 -4 2 56955.9
    0 -4 -2 56453.5
    0 4 2 56346.6
    0 -4 3 214.162
    0 4 -3 265.899
    0 4 3 243.83
    0 4 3 340.722
    0 4 -3 282.311
    0 -4 3 321.936
    0 4 4 648.24
    0 -4 4 480.87
    0 -4 4 450.593
    0 4 -4 487.083
    0 4 -4 493.447
    0 4 -4 611.377
    0 4 4 494.652
    0 4 -5 47.9159
    0 4 5 54.9833
    0 4 -5 11.7005
    0 -4 5 7.30428
    0 4 6 12673
    0 4 -6 13376
    0 -4 -6 13691
    0 -4 6 13467.9
    0 -4 -7 3703.93
    0 4 -7 3549.03
    0 4 7 3569
    0 4 -7 3591.63
    0 4 -8 817.151
    0 -4 -8 748.896
    0 4 -8 797.238
    0 4 -9 86.5587
    0 4 -9 101.034
    0 -4 -9 113.136
    0 4 -9 82.2371
    0 4 -10 87.0505
    0 4 -10 58.4559
    0 4 -10 98.0993
    0 -4 -10 111.507
    0 4 -11 4473.58
    0 4 -11 4064.98
    0 -4 -11 4406.62
    0 4 -12 1278.56
    0 -4 -12 1418.55
    0 -4 -13 10.6837
    0 -4 -14 2563.53
    0 -5 0 195.291
    0 -5 0 114.495
    0 5 0 259.189
    0 -5 1 11322.5
    0 -5 -1 11798
    0 5 1 11151.8
    0 5 -1 10739.8
    0 5 1 11158.9
    0 -5 1 10695.5
    0 5 -2 -3.07675
    0 5 2 -10.0686
    0 -5 2 4.96271
    0 -5 3 30867.1
    0 5 3 30309.2
    0 5 -3 30393.1
    0 5 -3 28954.9
    0 5 3 29566.1
    0 5 4 19391.6
    0 5 -4 17495.6
    0 5 4 18180.1
    0 5 -4 18310.6
    0 -5 4 18379
    0 -5 4 18013.2
    0 5 -5 408.468
    0 5 -5 409.718
    0 5 5 500.818
    0 -5 5 390.086
    0 5 -5 272.24
    0 -5 5 359.475
    0 5 6 402.435
    0 5 -6 346.182
    0 5 -6 289.429
    0 -5 -7 458.482
    0 5 -7 708.238
    0 5 7 636.939
    0 -5 -8 48.5428
    0 5 -8 124.23
    0 5 -9 943.782
    0 -5 -9 1070.83
    0 5 -9 1076.55
    0 5 -10 1287.06
    0 -5 -10 1366.39
    0 5 -10 1458.55
    0 5 -11 839.69
    0 -5 -11 804.496
    0 -5 -12 1859.5
    0 -5 -13 252.613
    0 -5 -14 360.467
    0 -6 0 2181.37
    0 -6 0 2636.41
    0 6 0 3080.22
    0 6 1 37325.3
    0 6 1 36184.2
    0 -6 1 35948
    0 6 -1 37255.3
    0 -6 1 36125.3
    0 -6 2 160.45
    0 6 2 116.273
    0 6 -2 184.209
    0 6 2 156.684
    0 6 3 14536.6
    0 6 3 13547.2
    0 -6 3 14410.1
    0 6 -3 14563.4
    0 6 -4 8559.71
    0 6 4 8327.53
    0 6 4 9373.03
    0 6 -4 8628.52
    0 6 -5 156.849
    0 6 5 54.0395
    0 6 5 144.007
    0 6 -5 117.499
    0 6 -6 11595.3
    0 6 6 11613.2
    0 6 -6 12018.6
    0 6 -7 24770.1
    0 6 -7 28112.2
    0 6 7 29844
    0 6 -7 26675.7
    0 6 -8 16913
    0 6 -8 16754.2
    0 6 8 17344.4
    0 -6 -8 15532.5
    0 6 -9 2339.18
    0 -6 -9 2367.36
    0 6 -9 2381.4
    0 6 -10 897.265
    0 6 -10 940.738
    0 -6 -10 965.202
    0 6 -11 1454.82
    0 -6 -11 1688.92
    0 -6 -12 396.764
    0 -6 -13 3905.24
    0 7 0 2615.19
    0 -7 0 2104.47
    0 7 0 2423.68
    0 -7 -1 1573.39
    0 -7 1 1452.08
    0 7 1 1657.49
    0 7 -1 1498.32
    0 7 1 1487.31
    0 7 -2 13588.3
    0 7 2 13534.4
    0 7 2 13689.4
    0 -7 2 13820.3
    0 7 3 235.919
    0 7 -3 211.294
    0 7 3 249.466
    0 7 -4 878.017
    0 7 4 970.852
    0 7 4 892.843
    0 7 -5 580.518
    0 7 5 544.365
    0 7 5 419.172
    0 7 -5 513.4
    0 7 -6 21621.6
    0 7 -6 23578.6
    0 7 6 24331.3
    0 7 7 1049.89
    0 7 -7 1214.84
    0 -7 -8 15672.3
    0 7 8 15804.7
    0 7 -8 15913
    0 7 -8 16419.2
    0 7 -9 6298.5
    0 -7 -9 6311.74
    0 -7 -10 7150.82
    0 7 -10 7382.98
    0 -7 -11 2797.34
    0 -7 -12 3389.73
    0 -7 -13 851.317
    0 -8 0 2022.41
    0 8 0 2005.43
    0 8 0 1989.38
    0 8 1 4.34571
    0 8 -1 -2.34644
    0 -8 1 -4.2447
    0 -8 -1 18.2833
    0 8 -1 19.0726
    0 8 1 14.7872
    0 8 2 4568.55
    0 8 -2 4560.26
    0 8 2 4921.94
    0 8 -3 5988.47
    0 8 3 6985.87
    0 8 3 6334.55
    0 8 4 17458.4
    0 8 -4 17989.1
    0 8 4 16990.7
    0 8 -5 1491
    0 8 5 1812.51
    0 8 5 1551.26
    0 8 -6 5728.02
    0 8 6 5897.4
    0 8 7 31.7433
    0 8 -7 59.9359
    0 8 -7 -12.2109
    0 8 -8 443.662
    0 -8 -8 656.402
    0 8 8 767.4
    0 8 9 9482.87
    0 -8 -9 9520.16
    0 8 -9 9313.28
    0 8 -10 17138.8
    0 -8 -10 16396.7
    0 -8 -11 -33.8406
    0 -8 -12 2297.28
    0 9 0 193.151
    0 -9 0 99.485
    0 9 0 157.526
    0 -9 1 1544.22
    0 -9 -1 1710.54
    0 9 1 1820.9
    0 9 -1 1527.03
    0 9 -1 1335.83
    0 9 1 1673.9
    0 9 -2 7394.23
    0 -9 -2 8102.65
    0 9 2 6888.12
    0 9 2 7344.07
    0 9 -2 7273.26
    0 9 3 76368.4
    0 9 -3 80472.5
    0 9 3 82574.8
    0 9 -3 81546.2
    0 9 4 1186.98
    0 9 -4 1305.6
    0 9 -4 1154.09
    0 9 4 1082.57
    0 9 -5 1107.58
    0 9 5 965.391
    0 9 -5 1108.92
    0 9 5 790.162
    0 9 -6 6085.81
    0 9 6 6439.04
    0 9 -6 6307.08
    0 9 7 6115.87
    0 9 -7 6994.3
    0 9 8 2271.55
    0 9 -8 2013.18
    0 9 -9 4491.57
    0 -9 -9 4458.04
    0 9 9 4007.72
    0 -9 -10 28.9225
    0 9 -10 20.1722
    0 -9 -11 1639.71
    0 -10 0 1124.82
    0 10 0 1017.78
    0 10 0 1091.37
    0 -10 1 3441.94
    0 10 -1 3638.07
    0 10 1 3266.66
    0 10 -1 3493.49
    0 -10 -1 3352.37
    0 10 1 3573.62
    0 10 2 3023.32
    0 10 2 3160.59
    0 10 -2 3259.96
    0 10 -2 3394.13
    0 -10 -2 3271.22
    0 10 3 52661.6
    0 -10 -3 55606
    0 10 3 57018
    0 10 -3 53942.5
    0 10 -3 55904.7
    0 10 -4 12915.1
    0 10 4 12505
    0 10 4 13536.2
    0 10 -4 12762.1
    0 10 5 9779.04
    0 10 -5 10927.1
    0 10 5 11711.3
    0 10 -5 11063.2
    0 10 6 587.77
    0 10 -6 786.535
    0 10 -7 1247.57
    0 10 7 1311.46
    0 10 8 227.484
    0 10 -8 201.395
    0 -10 -9 243.333
    0 10 9 75.0957
    0 10 -9 265.935
    0 10 -10 412.677
    0 -10 -10 329.661
    0 11 0 71.5103
    0 11 0 24.7693
    0 11 -1 3220.32
    0 11 -1 3294.89
    0 11 1 3396.23
    0 11 1 3011.39
    0 11 -2 262.662
    0 11 2 131.069
    0 11 -2 56.8745
    0 -11 -2 165.773
    0 11 2 108.326
    0 -11 -3 2183.08
    0 11 -3 2050.28
    0 11 -3 2589.62
    0 11 3 2535.1
    0 11 3 2378.71
    0 -11 -4 1013.7
    0 11 -4 1187.99
    0 11 4 887.229
    0 11 4 1482.56
    0 11 -4 1277.66
    0 11 -5 6533.46
    0 11 5 6616.55
    0 11 -5 7292.04
    0 11 5 6878.95
    0 11 -6 1421.87
    0 11 6 1061.83
    0 11 -7 92.3273
    0 11 7 42.1754
    0 11 8 80.7314
    0 11 -8 102.986
    0 11 -9 1402.92
    0 -11 -9 1490.69
    0 11 9 1234.53
    0 11 -10 -16.3516
    0 12 0 198.571
    0 12 0 272.808
    0 12 -1 1954.98
    0 12 1 2200.45
    0 12 1 2151.64
    0 12 -1 1958.45
    0 12 2 2420
    0 12 2 2213.91
    0 12 -2 2279.01
    0 12 -2 2402.26
    0 12 -3 844.355
    0 12 3 992.431
    0 12 -3 1268.56
    0 12 3 1170.04
    0 12 4 320.826
    0 12 -4 149.031
    0 -12 -4 226.379
    0 12 -4 175.867
    0 12 4 186.348
    0 -12 -5 5442.95
    0 12 5 4844.26
    0 12 -5 5371.25
    0 12 5 4432.42
    0 -12 -6 604.999
    0 12 6 581.28
    0 12 -6 678.895
    0 12 -7 1398.36
    0 -12 -7 1310.96
    0 12 7 1501.98
    0 12 -8 538.162
    0 12 8 683.109
    0 12 -9 770.719
    0 12 -10 591.192
    0 13 0 3.25745
    0 13 0 17.3094
    0 13 1 207.55
    0 13 -1 182.853
    0 13 -1 154.515
    0 13 1 203.843
    0 13 -2 317.658
    0 13 2 722.045
    0 13 -2 561.138
    0 13 2 530.042
    0 13 -3 67.2419
    0 13 3 29.6605
    0 13 3 137.409
    0 13 -3 89.5876
    0 13 4 319.38
    0 13 -4 179.669
    0 13 4 203.35
    0 13 5 163.968
    0 13 -5 316.199
    0 13 5 219.367
    0 13 6 11.4192
    0 13 -6 -23.728
    0 13 7 1681.43
    0 13 -7 1608.61
    0 -13 -8 5440.99
    0 13 -8 6972.69
    0 -13 -9 305.942
    0 14 0 2993.59
    0 14 0 2762.08
    0 14 -1 881.073
    0 14 1 1170.76
    0 14 1 1054.98
    0 14 -1 910.829
    0 14 -2 4947.95
    0 14 -2 5018.38
    0 14 2 5515.47
    0 14 2 6109.33
    0 14 3 -97.3914
    0 14 -3 -74.544
    0 14 3 -29.7002
    0 14 -4 2370.06
    0 14 4 2051.94
    0 14 4 2151.15
    0 14 5 3875.89
    0 14 5 3463.76
    0 14 -5 4185.3
    0 15 0 -23.4183
    0 15 0 36.0846
    0 15 1 457.829
    0 15 -1 543.662
    0 15 1 419.417
    0 15 2 8447.04
    0 15 2 7925.47
    0 15 3 297.786
    0 15 3 78.7869
    0 15 4 471.156
    0 15 4 307.419
    0 16 1 526.851
    0 16 2 1078.28
    1 0 -15 -70.4875
    1 0 -14 3273.12
    1 0 -13 -19.5389
    1 0 -12 8269.78
    1 0 -11 -11.3011
    1 0 -10 21299.7
    1 0 -9 43.3441
    1 0 -8 127.224
    1 0 -7 -17.6013
    1 0 -6 1246.64
    -1 0 5 0.23116
    1 0 -5 19.8723
    1 0 -4 2784.41
    -1 0 4 2646.04
    1 0 -3 11.719
    -1 0 3 43.6511
    1 0 -2 66874.4
    -1 0 2 66452.7
    1 0 1 -6.92787
    -1 0 -1 -0.77892
    -1 0 -1 -5.67343
    1 0 2 972197
    -1 0 -2 999999
    1 0 3 3.189
    -1 0 -3 3.18681
    -1 0 -3 3.87591
    1 0 4 -5.73027
    -1 0 -4 20.2751
    -1 0 -4 13.4354
    -1 0 -5 7.11188
    -1 0 -5 8.78693
    -1 0 -6 1835.87
    -1 0 -6 1881.41
    -1 0 -7 11.7653
    -1 0 -8 210.816
    -1 0 -9 -13.3076
    -1 0 -10 1447.76
    -1 0 -11 -39.5688
    -1 0 -12 2130.84
    -1 0 -13 15.0492
    1 -1 -15 231.035
    1 1 -15 271.628
    1 1 -14 3095.62
    1 -1 -14 3148.92
    1 1 -13 25.1823
    1 -1 -13 -14.9113
    1 1 -12 60.9829
    1 -1 -12 -14.5419
    1 1 -11 13675.7
    1 -1 -11 12747.4
    1 1 -10 12.2807
    1 -1 -10 4.50206
    1 -1 -9 18262.7
    1 1 -9 19720.2
    1 1 -8 4165.73
    1 -1 -8 4696.93
    1 1 -7 7514.83
    1 -1 -7 7212.23
    1 1 -6 4257.33
    1 1 -6 4402.43
    1 -1 -6 4411.1
    1 1 -5 1419.26
    -1 -1 5 1399.94
    -1 1 5 1463.1
    1 -1 -5 1467.95
    1 1 -5 1468.88
    1 -1 -5 1225.52
    1 1 -4 22140.8
    1 1 -4 21627.4
    -1 -1 4 22741.1
    1 -1 -4 23366.4
    -1 1 4 22373.1
    1 -1 -4 22123.5
    -1 -1 3 259.304
    -1 1 3 243.669
    1 1 -3 238.875
    1 1 -3 272.206
    1 -1 -3 309.693
    -1 -1 3 233.264
    1 1 -3 256.501
    -1 1 2 23980.8
    -1 -1 2 24011.2
    1 -1 -2 24139.3
    1 1 -2 24372.7
    -1 -1 2 24991.9
    -1 -1 2 23406.9
    1 1 -2 23531.6
    -1 1 1 5016.15
    -1 -1 1 4981.55
    -1 1 1 4850.95
    -1 -1 0 2158.31
    -1 -1 0 2061.01
    -1 1 -1 85.1254
    -1 1 -1 109.447
    -1 -1 -1 66.5742
    1 1 1 92.4172
    1 -1 1 98.3875
    -1 -1 -1 103.267
    1 -1 2 34676.4
    1 1 2 32922.3
    -1 1 -2 34376.1
    -1 1 -2 33920.1
    -1 1 -2 34298.8
    -1 -1 -2 34887.4
    -1 -1 -3 47012.6
    -1 1 -3 45776.5
    1 1 3 43272.3
    -1 1 -3 46751.1
    1 -1 3 45650.4
    1 -1 4 36250.4
    1 1 4 38796.7
    -1 1 -4 36339.2
    -1 -1 -4 37647.2
    -1 -1 -4 37198.3
    -1 1 -4 36542.7
    -1 -1 -5 16521.9
    -1 1 -5 17106.7
    -1 1 -5 16660.6
    -1 -1 -5 17143.9
    1 1 5 16413.5
    -1 1 -6 3340.35
    -1 1 -6 3177.37
    -1 -1 -6 3112.04
    -1 -1 -7 5925.62
    -1 1 -7 6101.34
    -1 1 -7 6185.91
    -1 -1 -8 3410.35
    -1 1 -8 3886.08
    -1 1 -9 4751.02
    -1 -1 -9 4837.53
    -1 1 -10 1217.84
    -1 -1 -10 965.916
    -1 1 -11 923.081
    -1 1 -11 782.056
    -1 -1 -11 774.272
    -1 1 -12 20.3732
    -1 -1 -12 -15.2075
    -1 1 -12 73.8271
    -1 -1 -13 12.8203
    -1 1 -13 -27.9701
    1 -2 -15 571.802
    1 2 -14 468.329
    1 -2 -14 200.217
    1 2 -13 7360.91
    1 -2 -13 7546.23
    1 2 -12 820.974
    1 2 -12 578.428
    1 -2 -12 941.249
    1 2 -11 986.771
    1 2 -11 1091.75
    1 -2 -11 869.122
    1 -2 -10 52209.3
    1 2 -10 51689.1
    1 2 -10 53693.9
    1 2 -9 7223.04
    1 2 -9 8110.03
    1 -2 -9 7605.11
    1 2 -8 2103.13
    1 2 -8 2134.26
    1 -2 -8 1987.28
    1 2 -8 2236.07
    1 2 -7 6742.6
    1 2 -7 6606.72
    1 2 -7 6443.66
    1 -2 -7 6690.04
    1 -2 -6 29.871
    1 2 -6 32.9405
    1 2 -6 -1.23054
    1 2 -6 -3.84091
    1 -2 -5 388.989
    -1 -2 5 395.373
    1 2 -5 346.588
    1 2 -5 298.975
    1 2 -5 335.155
    1 -2 -4 146.34
    1 2 -4 156.032
    1 2 -4 103.907
    1 2 -4 141.538
    1 -2 -4 137.855
    -1 -2 4 119.126
    1 2 -4 114.463
    1 2 -3 1554.27
    1 2 -3 1706.41
    -1 -2 3 1578.82
    1 -2 -3 1779.5
    -1 -2 3 1845.64
    1 -2 -3 1857.98
    1 2 -3 1685.46
    -1 -2 2 20771.5
    -1 -2 2 20110.4
    1 -2 -2 20123.4
    1 2 -2 19839.2
    1 -2 -2 20791.1
    1 2 -2 20213.5
    -1 -2 2 20473.1
    1 2 -2 21406.5
    -1 -2 1 120340
    -1 -2 1 118151
    -1 -2 1 119149
    -1 2 1 118428
    1 -2 -1 121620
    -1 -2 1 123473
    1 2 -1 119932
    1 2 -1 123577
    1 2 -1 120682
    -1 -2 0 38741.9
    -1 -2 0 38277.3
    1 2 0 40208.2
    1 2 0 38761.1
    -1 2 0 39014.4
    -1 -2 0 38794.4
    1 -2 0 39515.6
    -1 -2 -1 28617.6
    1 2 1 27817.4
    -1 2 -1 27992.3
    1 -2 1 25367.9
    -1 -2 -1 26860.5
    -1 -2 -1 27498.6
    1 -2 2 105.805
    -1 2 -2 114.334
    -1 2 -2 128.214
    1 -2 2 140.242
    -1 -2 -2 116.697
    1 2 2 177.115
    -1 2 -3 766.174
    1 2 3 685.808
    -1 2 -3 831.428
    -1 2 -3 607.754
    -1 -2 -3 708.337
    1 -2 3 729.226
    -1 2 -4 16721
    -1 -2 -4 17877.4
    -1 2 -4 16681.8
    1 2 4 16577.9
    1 -2 4 16490.1
    -1 2 -4 17035
    -1 2 -5 26.4352
    -1 2 -5 17.5277
    -1 -2 -5 64.4555
    1 2 5 73.6091
    -1 2 -5 42.6842
    1 -2 5 24.6014
    -1 2 -6 10093.9
    -1 -2 -6 10341.1
    -1 2 -6 10190.9
    1 -2 6 9867.92
    -1 2 -6 12077.3
    1 2 6 10412.3
    -1 2 -7 23994.5
    -1 2 -7 23861.9
    -1 2 -7 23947.6
    -1 -2 -7 23928.6
    -1 -2 -7 25592.8
    -1 -2 -8 5820.63
    -1 -2 -8 5667.89
    -1 2 -8 5845.72
    -1 2 -8 5262.55
    -1 -2 -9 62319.5
    -1 2 -9 63521.8
    -1 -2 -10 4954.03
    -1 2 -10 5376.31
    -1 2 -10 5629.2
    -1 -2 -11 2939.49
    -1 2 -11 2944.98
    -1 2 -11 2974.28
    -1 -2 -12 2365.92
    -1 2 -12 2309.07
    -1 2 -12 2261.82
    -1 2 -13 4344.93
    -1 -2 -13 5351.69
    -1 -2 -14 625.619
    1 -3 -15 1448.82
    1 -3 -14 784.271
    1 3 -14 743.846
    1 -3 -13 -28.2916
    1 3 -13 12.0973
    1 3 -12 718.283
    1 -3 -12 643.599
    1 -3 -11 39750.2
    1 3 -11 40645.5
    1 3 -11 42838.9
    1 -3 -10 20113.2
    1 3 -10 19984.2
    1 3 -10 21331.9
    1 3 -9 2908.2
    1 3 -9 3264.8
    1 3 -9 3000.16
    1 -3 -9 2927.44
    1 3 -8 7465
    1 -3 -8 7960.59
    1 3 -8 7621.76
    1 3 -8 7704.75
    1 3 -7 1116.77
    1 3 -7 1157.4
    1 -3 -7 1183.82
    1 3 -7 1110.38
    1 -3 -6 45435.4
    1 3 -6 47580.1
    1 3 -6 46528.2
    1 3 -6 47680.6
    1 3 -6 46475
    -1 -3 5 243.287
    -1 3 5 333.041
    1 3 -5 308.449
    1 3 -5 242.32
    1 3 -5 256.565
    1 -3 -5 230.683
    1 -3 -4 43833.5
    -1 -3 4 40486.7
    1 -3 -4 41598.8
    1 3 -4 41463.7
    -1 -3 4 37739.1
    1 3 -4 41256.2
    -1 3 4 40593.8
    1 3 -4 39527.6
    -1 3 3 109.345
    -1 -3 3 64.8824
    1 -3 -3 80.1478
    1 3 -3 51.5051
    1 3 -3 70.0498
    1 3 -3 107.969
    -1 -3 3 101.979
    -1 -3 2 13474
    -1 3 2 13586.2
    -1 -3 2 14101.6
    1 -3 -2 14215.6
    1 3 -2 12775.1
    1 3 -2 13607.3
    1 3 -2 13893.5
    -1 3 1 40.3078
    1 3 -1 29.862
    1 3 -1 49.7867
    1 -3 -1 36.1129
    -1 -3 1 24.3477
    1 3 -1 51.3589
    -1 -3 1 17.5068
    -1 -3 1 7.98497
    -1 -3 0 21232.8
    -1 3 0 20981
    1 3 0 20303.7
    -1 -3 0 20497.2
    1 3 0 20389.7
    1 -3 0 20329.1
    1 3 0 20740.7
    -1 -3 0 20161.3
    -1 3 -1 11977.4
    -1 -3 -1 12201.8
    -1 -3 -1 12036.5
    1 3 1 11260
    1 -3 1 11483.1
    -1 -3 -1 11532.6
    1 -3 2 3547.9
    -1 3 -2 3627.96
    -1 -3 -2 3563.75
    -1 -3 -2 3472.59
    1 -3 2 3639.42
    -1 3 -2 3489.63
    1 3 2 3486.61
    1 -3 3 7870.05
    -1 3 -3 8279.41
    -1 -3 -3 8476.21
    1 3 3 8184.16
    -1 3 -3 8159.26
    -1 -3 -3 7886.97
    -1 3 -3 9901.57
    1 -3 3 8493.69
    -1 -3 -4 523.835
    -1 3 -4 531.075
    -1 3 -4 521.93
    1 3 4 467.732
    1 -3 4 454.107
    1 -3 5 1775.7
    -1 3 -5 1758.23
    -1 3 -5 1645.18
    -1 3 -5 1701.25
    -1 -3 -5 1618.86
    1 3 5 1612.62
    -1 3 -6 8410.62
    -1 -3 -6 7764.48
    1 -3 6 7330.59
    -1 3 -6 7191.46
    1 3 6 7780.87
    -1 -3 -6 7447.48
    -1 3 -6 7912
    -1 3 -7 5743.16
    -1 3 -7 5400.66
    -1 -3 -7 5185.21
    1 -3 7 5139.49
    1 3 7 5412.18
    -1 -3 -7 5014.29
    -1 3 -7 5193.31
    -1 -3 -8 1517.63
    -1 3 -8 1424.54
    -1 3 -8 1626.39
    -1 -3 -8 1663.29
    -1 3 -8 1657.51
    -1 -3 -9 509.28
    -1 3 -9 608.918
    -1 3 -9 558.832
    -1 3 -10 53.8806
    -1 3 -10 54.0039
    -1 -3 -10 55.2072
    -1 3 -11 -65.8557
    -1 -3 -11 63.654
    -1 3 -11 6.61062
    -1 -3 -12 1176.48
    -1 3 -12 887.988
    -1 -3 -13 1718.6
    -1 -3 -14 -50.7373
    1 -4 -14 158.659
    1 -4 -13 639.45
    1 4 -13 628.794
    1 4 -12 3116.31
    1 -4 -12 2569.35
    1 4 -11 938.968
    1 -4 -11 1036.76
    1 4 -11 1010.57
    1 4 -10 6.108
    1 -4 -10 -30.784
    1 4 -10 12.4846
    1 4 -10 -7.40884
    1 4 -9 1474.1
    1 4 -9 1439.34
    1 -4 -9 1421.01
    1 4 -9 1503.95
    1 4 -8 274.618
    1 -4 -8 173.497
    1 4 -8 154.046
    1 4 -7 4068.21
    1 -4 -7 3937.65
    1 4 -7 4378.16
    1 4 -6 7799.73
    1 4 -6 7676.8
    1 -4 -6 8242.32
    1 4 -6 7851.78
    -1 4 6 8316.8
    1 4 -5 50569.6
    1 4 -5 48309.8
    1 4 -5 49319.7
    1 -4 -5 50118.3
    -1 4 5 49691.6
    -1 -4 5 49735.1
    1 4 -4 43998.5
    -1 4 4 42989.4
    1 4 -4 43053.2
    1 4 -4 42485.8
    -1 -4 4 44363.6
    -1 -4 4 45624.9
    1 4 -3 615.131
    -1 -4 3 651.409
    1 4 -3 603.41
    1 -4 -3 715.627
    1 4 -3 645.818
    -1 -4 3 699.89
    -1 4 3 628.936
    -1 -4 2 4160.03
    1 4 -2 3951.58
    1 -4 -2 3761.39
    1 4 -2 3984.47
    1 4 -2 3837.01
    -1 -4 2 4133.67
    -1 4 2 3886.27
    1 4 -1 8717.06
    -1 -4 1 8413.2
    1 4 -1 8164.27
    -1 4 1 8545.85
    1 -4 -1 8184.65
    1 4 -1 7930.21
    -1 -4 1 8519.99
    -1 -4 0 12226.2
    1 -4 0 11784.2
    1 4 0 12339.3
    -1 4 0 12773
    1 4 0 12009.7
    -1 -4 0 12352.8
    -1 4 -1 3893.19
    -1 -4 -1 3631.04
    1 4 1 3733.65
    -1 -4 -1 3921.29
    1 4 1 3957.71
    -1 -4 -1 3814.6
    1 -4 1 3898.97
    -1 -4 -2 4176
    1 -4 2 4366.32
    1 -4 2 4416.91
    -1 -4 -2 4436.95
    1 4 2 4560.44
    1 -4 2 4397.47
    -1 4 -2 4356.56
    -1 -4 -3 8069.3
    1 -4 3 8113.09
    -1 4 -3 7921.22
    1 -4 3 8201
    1 4 3 8012.57
    -1 4 -4 68190
    -1 4 -4 69509.7
    1 4 4 70336.2
    1 -4 4 67128.1
    -1 -4 -4 66288.1
    -1 -4 -5 1845
    1 -4 5 1824.01
    -1 4 -5 1911.84
    1 4 5 1964.83
    -1 4 -6 40.4988
    -1 4 -6 35.3649
    -1 -4 -6 65.5755
    -1 4 -6 65.2516
    1 4 6 12.4371
    1 -4 6 62.7717
    1 -4 7 3816.78
    -1 -4 -7 4300.62
    -1 4 -7 4238.6
    -1 4 -7 4409.29
    1 4 7 4205.32
    -1 4 -7 4389.4
    -1 4 -8 1435.42
    -1 4 -8 1600.01
    1 4 8 1584.96
    -1 4 -8 1791.45
    -1 -4 -8 1738.02
    -1 4 -9 4381.2
    -1 -4 -9 3655.33
    -1 4 -9 3740.43
    -1 4 -10 1787.65
    -1 4 -10 1296.83
    -1 -4 -10 1469.73
    -1 4 -11 758.197
    -1 -4 -11 778.772
    -1 -4 -12 8125.73
    -1 4 -12 8041.3
    -1 -4 -13 2944.74
    -1 -4 -14 2083.8
    1 -5 -14 6450.73
    1 -5 -13 2020.3
    1 5 -13 1468.39
    1 -5 -12 291.568
    1 5 -12 432.029
    1 -5 -11 12613.9
    1 5 -11 12928.4
    1 -5 -10 4842.67
    1 5 -10 4814.72
    1 5 -10 4904.96
    1 5 -9 3987.37
    1 -5 -9 3883.37
    1 5 -9 3986.27
    1 -5 -8 1043.94
    1 5 -8 916.048
    1 5 -8 1057.52
    1 -5 -7 4863.45
    1 5 -7 4721.94
    1 5 -7 4807.88
    -1 5 6 20247.8
    1 -5 -6 19638.5
    1 5 -6 19998.2
    -1 5 6 20338.9
    1 5 -6 21160
    1 5 -6 18392.1
    1 5 -5 1294.71
    -1 5 5 1404.56
    -1 -5 5 1465.21
    1 5 -5 1284.2
    1 5 -5 1215.06
    -1 5 5 1249.25
    1 5 -5 1339.12
    1 5 -4 198.001
    1 5 -4 142.718
    1 5 -4 188.789
    -1 -5 4 134.131
    -1 5 4 289.84
    1 5 -3 25629.3
    -1 -5 3 24874.6
    -1 5 3 23666.6
    1 5 -3 25702
    -1 -5 3 25703.5
    1 5 -3 23563.4
    -1 5 2 115802
    -1 -5 2 112498
    1 -5 -2 108140
    -1 -5 2 116220
    1 5 -2 111438
    -1 -5 2 110893
    1 5 -2 115346
    1 5 -2 111441
    1 5 -1 14723.1
    1 5 -1 13732
    -1 -5 1 14815.8
    1 5 -1 14872.1
    1 -5 -1 14875.2
    -1 5 1 14608.1
    -1 -5 1 14383.9
    -1 5 0 1129.48
    -1 -5 0 1328.61
    1 -5 0 1228.59
    1 5 0 1245.01
    1 5 0 1231.22
    -1 -5 0 1166.91
    1 -5 1 11301
    1 5 1 11769.1
    -1 5 -1 11480.9
    1 5 1 11885.2
    -1 -5 -1 11612.8
    1 5 2 15753.3
    1 5 2 16114.1
    -1 5 -2 15653.1
    1 -5 2 15207.5
    1 -5 3 24.8881
    -1 5 -3 19.1085
    1 5 3 58.1597
    1 5 4 5778.11
    1 -5 4 6265.69
    -1 5 -4 6048.17
    1 5 5 13313.3
    1 -5 5 12623.4
    -1 5 -5 12612.2
    1 5 6 4459.99
    1 -5 6 4282.48
    -1 5 -6 4474.09
    -1 5 -6 4095.05
    -1 5 -7 1294.22
    -1 5 -7 1334.9
    1 5 7 1423.4
    1 5 8 278.858
    -1 -5 -8 227.339
    -1 5 -8 320.54
    -1 5 -9 12761.9
    -1 -5 -9 12530.7
    1 5 9 12311.1
    -1 -5 -10 84.4719
    -1 5 -10 170.627
    -1 -5 -11 191.544
    -1 -5 -12 605.056
    -1 -5 -13 2265.88
    -1 -5 -14 2654.4
    1 -6 -13 381.014
    1 -6 -12 4242.33
    1 6 -12 3686.17
    1 6 -11 313.601
    1 -6 -11 462.109
    1 6 -10 1229.01
    1 6 -10 1249.71
    1 -6 -10 1238.62
    1 6 -9 3762.75
    1 -6 -9 3768.74
    1 6 -9 3482.63
    1 6 -8 1875.64
    1 6 -8 2145.33
    1 -6 -8 1861.13
    1 6 -7 467.221
    1 6 -7 680.725
    -1 6 7 486.276
    -1 6 7 381.075
    1 -6 -7 519.231
    1 6 -7 490.815
    1 6 -7 503.728
    -1 6 6 3466.58
    -1 6 6 4039.99
    1 6 -6 3644.11
    -1 -6 6 3740.54
    1 6 -6 3639.94
    1 6 -6 3709.24
    -1 6 5 12137.5
    -1 -6 5 11764.9
    1 6 -5 12819.9
    1 6 -5 12996.3
    1 6 -5 12927.4
    -1 6 5 12848.3
    1 6 -4 3384.63
    -1 6 4 3297.92
    1 6 -4 3731.58
    -1 6 4 3575.76
    1 6 -4 3632.82
    1 6 -3 6716.87
    -1 -6 3 6851.11
    1 6 -3 6395.91
    1 6 -3 6981.28
    -1 6 3 7097.61
    -1 6 2 14025.4
    1 6 -2 13176.6
    1 6 -2 14396.1
    1 6 -2 14887.1
    -1 -6 2 14465.6
    -1 6 1 66365.6
    1 -6 -1 61615.9
    1 6 -1 61968.6
    -1 -6 1 61354.6
    1 6 -1 61555.7
    1 6 0 23562.9
    -1 6 0 23077.8
    -1 -6 0 22906.8
    1 6 0 23441.2
    1 -6 0 23891
    -1 6 -1 43443.9
    1 6 1 42507.6
    1 -6 1 43961.9
    -1 -6 -1 46032.9
    1 6 1 41984.2
    -1 -6 -2 930.79
    1 -6 2 815.146
    1 6 2 810.018
    1 6 2 794.95
    -1 6 -2 910.92
    -1 6 -3 31123.4
    1 6 3 32637.6
    1 -6 3 30593.9
    1 6 3 30348.7
    -1 6 -4 1720.89
    -1 6 -4 1748.64
    1 -6 4 1834.06
    -1 6 -4 1672.28
    1 6 4 1733.91
    1 6 5 962.165
    -1 6 -5 880.202
    -1 6 -5 898.882
    1 -6 5 887.484
    -1 6 -6 13078.4
    1 -6 6 13199
    1 6 6 13324.7
    -1 6 -6 14098.2
    1 6 7 1936.04
    -1 6 -7 2044.19
    -1 -6 -8 3543.32
    1 6 8 2826.55
    -1 6 -8 3253.95
    1 6 9 58.2798
    -1 6 -9 104.483
    -1 -6 -9 32.5374
    -1 -6 -10 8332.62
    -1 -6 -11 -68.8207
    -1 -6 -12 -14.2109
    -1 -6 -13 2657.12
    1 -7 -13 52.7342
    1 -7 -12 1958.79
    1 -7 -11 53.4246
    1 7 -11 133.289
    1 -7 -10 13873.1
    1 7 -10 12635.6
    1 7 -10 12749.5
    1 7 -9 7845.11
    1 7 -9 7692.85
    1 -7 -9 7014.19
    1 7 -8 6092.95
    1 7 -8 6098.13
    1 -7 -8 6015.09
    1 -7 -7 30463.6
    -1 7 7 32203.9
    1 7 -7 31313.7
    -1 7 7 31700.1
    1 7 -7 30913.5
    -1 7 6 3320.09
    1 7 -6 3987.8
    1 7 -6 3464.8
    1 7 -6 3435.38
    -1 7 6 3305.74
    -1 7 5 1048.44
    1 7 -5 1119.43
    1 7 -5 956.313
    1 7 -5 860.371
    -1 7 5 916.333
    1 7 -4 67.8963
    1 7 -4 55.2226
    1 7 -4 34.0132
    -1 7 4 107.798
    -1 7 4 64.7354
    1 7 -3 34.242
    1 7 -3 44.3107
    -1 -7 3 24.3479
    1 7 -3 45.2237
    -1 7 3 19.3199
    1 7 -2 6371.39
    -1 -7 2 6375.43
    -1 7 2 6371.57
    1 7 -2 6060.88
    1 7 -1 -7.79963
    1 7 -1 -10.8282
    -1 7 1 49.6764
    -1 -7 1 17.062
    -1 -7 0 2858.09
    -1 7 0 2849.03
    1 7 0 2947
    1 7 0 2802.57
    1 -7 0 2669.73
    -1 7 -1 9862.77
    1 7 1 9891.46
    -1 -7 -1 9611.43
    1 -7 1 9092.31
    1 7 1 9590.39
    1 7 2 43.748
    1 -7 2 33.4289
    -1 7 -2 58.6699
    -1 -7 -2 86.821
    1 7 2 -19.1875
    1 7 3 1123.47
    1 7 3 1262.73
    -1 7 -3 1385.49
    1 -7 3 1247.44
    1 7 4 2290.34
    1 -7 4 2564.41
    -1 7 -4 2643.02
    -1 7 -5 5399.25
    -1 7 -5 6092.17
    1 7 5 6232.77
    -1 7 -6 7070
    1 7 6 7163.48
    1 7 7 4311.32
    -1 7 -7 3860.13
    1 7 8 5087.85
    1 7 9 394.369
    -1 -7 -9 208.838
    -1 -7 -10 8113.16
    -1 -7 -11 289.111
    -1 -7 -12 9730.97
    1 -8 -12 4900.47
    1 -8 -11 134.209
    1 8 -10 22.4363
    1 -8 -10 -288.179
    1 -8 -9 154.716
    1 8 -9 198.117
    1 8 -8 12220.9
    1 -8 -8 11810.2
    1 8 -8 12270.9
    -1 8 7 35482.3
    1 8 -7 34983.2
    -1 8 7 34826.3
    1 8 -7 34186.1
    1 -8 -7 34762.7
    -1 8 6 23218.3
    1 8 -6 23986.8
    1 8 -6 23293.5
    -1 8 6 23472.2
    -1 8 5 5171.62
    -1 8 5 4826.07
    1 8 -5 4885.24
    1 8 -5 4543.21
    1 8 -5 5249.93
    1 8 -4 755.231
    -1 8 4 731.148
    1 8 -4 869.767
    1 8 -4 859.353
    -1 8 4 706.959
    1 8 -3 9048.37
    -1 8 3 8926.62
    -1 8 3 8316.31
    1 8 -3 9105.02
    -1 -8 3 9209.46
    1 8 -2 20.5392
    -1 -8 2 12.6913
    1 8 -2 11.0902
    1 8 -1 270.792
    -1 -8 1 398.458
    1 8 -1 170.168
    -1 8 1 357.009
    -1 -8 0 65.807
    1 8 0 22.4769
    -1 8 0 18.6083
    1 -8 0 16.6305
    1 8 0 -33.4707
    1 8 1 1906.01
    -1 -8 -1 1927.6
    1 8 1 1769.01
    -1 8 -1 1919.21
    1 8 2 3204.26
    -1 8 -2 3431.17
    1 -8 2 3050.6
    -1 -8 -2 3229.83
    1 8 2 3416.02
    -1 8 -3 893.465
    1 8 3 703.015
    1 8 3 604.84
    -1 -8 -3 730.864
    1 8 4 825.128
    -1 8 -4 809.973
    1 8 5 15710.1
    -1 8 -5 15271.7
    1 8 6 43019.5
    -1 8 -6 45521.8
    1 8 7 3330.6
    1 8 8 6031.56
    -1 -8 -9 127.788
    1 8 9 165.823
    -1 8 -10 9658.52
    1 8 10 8649.9
    -1 -8 -10 8496.7
    -1 -8 -11 708.912
    -1 -8 -12 5333.64
    1 -9 -11 -25.4631
    1 9 -10 586.455
    1 -9 -10 942.749
    1 9 -9 8968.62
    1 -9 -9 7925.14
    -1 9 8 4276.83
    1 9 -8 4919.69
    1 -9 -8 5036.55
    1 9 -8 5255.57
    1 9 -7 1279.65
    -1 9 7 1364
    -1 9 7 1484.08
    1 9 -7 1077.6
    -1 9 6 427.251
    -1 9 6 385.893
    1 9 -6 422.852
    1 9 -6 420.936
    -1 9 5 3903.25
    1 9 -5 3721.37
    1 9 -5 3732.12
    -1 9 5 3881.13
    1 9 -4 19131.1
    1 9 -4 18831.6
    -1 9 4 18121.6
    -1 9 3 17554.5
    1 9 -3 16885.2
    1 9 -3 17853.2
    -1 -9 3 17428.8
    -1 9 3 17672.1
    -1 -9 2 11069.6
    -1 9 2 10732.1
    1 9 -2 9990.74
    1 9 -2 10633.5
    1 -9 -1 23084.7
    1 9 -1 22886.9
    1 9 -1 22623.1
    -1 -9 1 22491.8
    -1 9 1 21317.8
    -1 9 0 4572.76
    1 9 0 5119.02
    1 9 0 4961.25
    -1 -9 0 5082.73
    1 -9 0 4634
    -1 9 -1 1409
    -1 -9 -1 1427.05
    1 9 1 1091.91
    1 9 1 1202.14
    -1 9 -2 19289.5
    1 9 2 19294
    1 9 2 18796.7
    -1 -9 -2 18984.9
    1 9 3 3183.66
    -1 -9 -3 3045.77
    1 9 3 2654.36
    -1 9 -3 3256.76
    -1 9 -4 10958.4
    1 9 4 11019.7
    -1 -9 -4 10362.6
    -1 9 -5 3269.7
    1 9 5 3444.1
    1 9 6 131.15
    1 9 7 535.837
    1 9 8 518.455
    -1 9 -9 2312.36
    -1 -9 -9 2022.16
    1 9 9 2237.82
    1 9 10 5710.88
    -1 9 -10 4997.97
    -1 -9 -10 4956.95
    -1 -9 -11 990.196
    1 -10 -10 59.4205
    1 10 -10 22.1819
    1 -10 -9 -153.619
    1 10 -9 -12.6163
    1 -10 -8 815.981
    -1 10 8 617.092
    1 10 -8 541.186
    -1 10 7 42.2394
    1 10 -7 11.649
    1 10 -7 7.03032
    -1 10 7 -4.59167
    1 10 -6 766.452
    -1 10 6 793.68
    1 10 -6 906.991
    -1 10 6 857.573
    1 10 -5 338.693
    -1 10 5 305
    -1 10 5 205.418
    1 10 -5 378.45
    1 10 -4 28447.4
    1 10 -4 28068.9
    -1 10 4 28234.6
    -1 10 4 29709.4
    1 10 -3 2461.15
    -1 10 3 2622.65
    -1 10 3 2637.14
    1 10 -3 2899.5
    -1 -10 2 4132.84
    -1 10 2 4287.9
    1 10 -2 4388.02
    1 -10 -2 3780.92
    -1 10 2 4287.25
    1 10 -2 4046.61
    -1 -10 1 2567.68
    1 -10 -1 2662.12
    1 10 -1 2446.14
    -1 10 1 2488.77
    -1 10 1 2655.16
    1 10 -1 2376.43
    1 10 0 13234.9
    -1 -10 0 13974.1
    1 10 0 13440.1
    -1 10 0 14747.1
    -1 -10 -1 10.4567
    1 10 1 23.2044
    -1 10 -1 89.0424
    1 10 2 1244.75
    -1 10 -2 1082.7
    1 10 2 1204.45
    -1 -10 -2 1306.79
    1 10 3 5180.07
    -1 10 -3 5191.58
    1 10 3 5033.86
    -1 -10 -3 5278.39
    -1 -10 -4 12637.8
    -1 10 -4 12222.7
    1 10 4 13588.5
    1 10 5 13787.3
    -1 -10 -5 12237.4
    1 10 6 363.381
    -1 -10 -6 166.474
    1 10 7 4820.29
    -1 10 -8 365.317
    1 10 8 341.973
    -1 10 -9 6.10492
    1 10 9 9.33711
    -1 -10 -9 -23.889
    1 10 10 1556.24
    -1 10 -10 1354.99
    -1 -10 -10 1253.88
    1 11 -10 948.197
    1 -11 -10 852.755
    1 -11 -9 1468.93
    1 11 -9 1452.23
    1 -11 -8 3672.27
    1 11 -8 3232.07
    -1 11 8 3510.71
    -1 11 7 586.087
    1 11 -7 571.028
    -1 11 7 743.965
    -1 11 6 3.69753
    -1 11 6 -43.4717
    1 11 -6 -53.7175
    1 11 -6 14.6536
    -1 11 5 1119.13
    -1 11 5 1345.49
    1 11 -5 1051.28
    1 11 -5 1424.17
    1 11 -4 16877.2
    -1 11 4 16485
    -1 11 4 16854.4
    1 11 -4 17420.4
    -1 11 3 4447.16
    1 -11 -3 4450.81
    1 11 -3 4728.6
    -1 11 3 4176.83
    1 11 -3 4853.48
    1 11 -2 11858.2
    -1 11 2 13015.3
    1 11 -2 12011.1
    -1 11 2 12515.7
    1 11 -1 1666.61
    -1 11 1 1615.15
    -1 11 1 1554.75
    1 11 -1 1894.87
    -1 11 0 1386.56
    1 11 0 1316.64
    -1 -11 0 1087.53
    -1 11 0 1383.41
    1 11 0 1420.14
    -1 -11 -1 2234.77
    1 11 1 2361.75
    1 11 1 2283.46
    -1 11 -1 2400.64
    -1 -11 -2 28628.8
    1 11 2 28076.8
    1 11 2 25498
    -1 11 -2 25639.7
    -1 11 -3 4448.26
    1 11 3 3890.23
    -1 -11 -3 3902.69
    1 11 3 4140.51
    -1 -11 -4 18.7623
    1 11 4 -19.3602
    1 11 5 169.796
    -1 -11 -5 129.587
    1 11 6 8550.26
    -1 11 -6 8455.75
    -1 -11 -6 9464.34
    -1 -11 -7 654.143
    1 11 7 874.23
    -1 11 -7 728.113
    -1 11 -8 122.811
    1 11 8 16.2544
    -1 -11 -8 90.3627
    -1 -11 -9 209.751
    1 11 9 269.588
    -1 -11 -9 70.9634
    -1 11 -9 114.874
    -1 11 -10 160.735
    -1 -11 -10 24.7645
    1 12 -10 446.949
    1 12 -9 1134.8
    -1 12 8 9354.89
    1 -12 -8 9174.52
    1 12 -8 8609.4
    -1 12 7 1740.62
    1 12 -7 1444.42
    -1 12 7 1173.27
    1 12 -6 228.509
    -1 12 6 260.838
    -1 12 6 166.892
    -1 12 5 264.137
    -1 12 5 302.328
    1 12 -5 412.912
    1 12 -5 502.164
    -1 12 4 3160.11
    1 12 -4 3318.83
    1 12 -4 2916.45
    -1 12 4 2940.39
    -1 12 3 1366.85
    1 12 -3 1280.25
    -1 12 3 1152.42
    1 12 -3 1216.46
    -1 12 2 43.1285
    1 12 -2 -19.511
    -1 12 2 1.09859
    1 12 -2 51.5529
    -1 12 1 990.655
    1 12 -1 930.411
    1 12 -1 783.512
    -1 12 1 810.902
    1 12 0 509.466
    1 12 0 479.121
    -1 12 0 628.134
    -1 12 0 733.126
    1 12 1 426.975
    -1 12 -1 648.259
    -1 12 -1 504.717
    1 12 1 686.083
    1 12 2 -0.44533
    -1 12 -2 -17.7643
    -1 12 -2 124.278
    1 12 2 -25.1732
    1 12 3 1034.81
    -1 -12 -3 1149.28
    -1 12 -3 1253.08
    -1 -12 -4 1090.1
    1 12 4 1028.13
    -1 12 -4 1478.29
    -1 -12 -5 308.054
    1 12 5 339.991
    -1 12 -5 250.985
    1 12 6 -63.515
    -1 -12 -6 43.4996
    -1 12 -6 10.0729
    1 12 7 6945.68
    -1 12 -7 6466.52
    -1 -12 -7 6390.29
    1 12 8 2614.76
    -1 12 -8 2937.98
    -1 -12 -8 2390.26
    -1 -12 -9 1517.44
    -1 12 -9 1646.86
    1 13 -9 96.4387
    1 13 -8 10413.7
    1 13 -7 308.932
    -1 13 7 423.221
    1 13 -6 4503.15
    -1 13 6 3924.6
    -1 13 6 3807.33
    -1 13 5 793.445
    -1 13 5 753.503
    1 13 -5 732.119
    1 13 -4 2388.8
    -1 13 4 2128.21
    -1 13 4 2126.51
    1 13 -4 2198.81
    -1 13 3 1925.67
    1 13 -3 1889.2
    -1 13 3 1808.25
    1 13 -3 1743.91
    1 13 -2 78.1929
    -1 13 2 157.519
    1 13 -2 83.0334
    -1 13 2 116.138
    -1 13 1 86.4622
    -1 13 1 -15.1512
    1 13 -1 211.56
    1 13 -1 158.058
    1 13 0 739.221
    -1 13 0 995.159
    -1 13 0 849.438
    -1 13 -1 124.707
    -1 13 -1 123.5
    1 13 1 50.3481
    1 13 1 143.627
    1 13 2 -55.4282
    1 13 2 -103.83
    -1 13 -2 51.1198
    1 13 3 1.97445
    1 13 3 93.0677
    -1 13 -3 71.1405
    -1 13 -4 603.257
    1 13 4 376.683
    1 13 5 446.565
    -1 13 -5 224.076
    1 13 6 4472.11
    -1 13 -6 4085.95
    -1 13 -7 496.745
    -1 -13 -7 335.928
    -1 -13 -8 359.303
    -1 13 -8 621.912
    1 14 -6 669.692
    -1 14 6 790.364
    -1 14 6 511.523
    -1 14 5 5.0081
    1 14 -5 110.795
    -1 14 5 67.822
    -1 14 4 139.308
    -1 14 4 78.1203
    1 14 -4 216.966
    -1 14 3 3296.01
    1 14 -3 2929.52
    1 14 -3 2386.35
    -1 14 3 3211.16
    -1 14 2 -15.942
    -1 14 2 25.65
    1 14 -2 -10.6039
    1 14 -2 61.0077
    -1 14 1 1058.08
    1 14 -1 482.153
    -1 14 1 605.618
    1 14 -1 867.514
    -1 14 0 5075.2
    1 14 0 4527.11
    1 14 0 5548.43
    -1 14 0 5185.45
    1 14 1 377.572
    -1 14 -1 516.823
    1 14 1 433.054
    1 14 2 685.485
    1 14 2 920.246
    -1 14 -2 1098.17
    -1 14 -3 27.4559
    1 14 3 37.8982
    -1 14 -4 1997.89
    1 14 4 1743.06
    -1 14 -5 69.7992
    1 14 5 106.703
    -1 15 6 40.299
    -1 15 5 150.003
    -1 15 4 2163.02
    -1 15 4 2458.68
    -1 15 3 1519.44
    -1 15 3 1471.7
    -1 15 2 3327.67
    -1 15 2 3502.61
    1 15 -2 3145.74
    1 15 -1 601.248
    -1 15 1 367.303
    -1 15 1 655.583
    1 15 0 1296.2
    -1 15 0 1357.67
    1 15 0 1397.2
    1 15 1 5667.22
    1 15 1 7320.46
    1 15 2 3902.12
    1 15 2 4109.61
    1 15 3 3556.35
    -1 16 3 674.837
    -1 16 2 78.6785
    1 16 0 246.161
    1 16 1 -90.3679
    2 0 -16 584.965
    2 0 -15 -24.7174
    2 0 -14 4387.18
    2 0 -13 -64.2906
    2 0 -12 573.663
    2 0 -11 17.6075
    2 0 -10 20083.4
    2 0 -9 8.39822
    2 0 -8 123.511
    2 0 -7 -37.1171
    2 0 -6 18541.7
    2 0 -5 10.7419
    2 0 -5 -4.10106
    -2 0 5 15.7993
    2 0 -4 86663.4
    2 0 -4 84604.4
    -2 0 4 86950.3
    -2 0 3 -2.51846
    -2 0 3 5.1916
    2 0 -3 23.9574
    2 0 -3 6.56747
    2 0 -2 408797
    -2 0 2 394441
    2 0 -2 394761
    2 0 -1 -15.2547
    2 0 -1 20.0274
    -2 0 1 -4.57625
    2 0 -1 1.39028
    -2 0 1 14.8628
    -2 0 1 2.89053
    -2 0 0 487361
    2 0 0 501346
    -2 0 0 505988
    -2 0 -1 2.14851
    -2 0 -1 1.36374
    2 0 1 25.9641
    2 0 1 -16.2067
    2 0 2 188049
    -2 0 -2 188957
    -2 0 -2 186146
    2 0 3 -16.1285
    -2 0 -3 3.92519
    2 0 4 1506.89
    -2 0 -4 1523.8
    -2 0 -4 1424.61
    -2 0 -5 -12.3444
    -2 0 -5 3.39805
    2 0 5 2.03788
    -2 0 -6 3135.6
    -2 0 -6 3043
    -2 0 -7 -42.483
    -2 0 -8 35403.9
    -2 0 -9 -22.6355
    -2 0 -10 249.798
    -2 0 -11 65.2867
    -2 0 -13 -1.99821
    -2 0 -14 3669.62
    2 1 -16 3076.18
    2 -1 -15 859.544
    2 1 -15 897.825
    2 1 -14 -40.8639
    2 -1 -14 49.9059
    2 -1 -13 4707.05
    2 1 -13 4545.25
    2 -1 -12 96.6067
    2 1 -12 128.565
    2 1 -11 1410.36
    2 -1 -11 1272.52
    2 -1 -10 2581.57
    2 1 -10 2818.21
    2 1 -9 5748.04
    2 -1 -9 6048.88
    2 -1 -8 4147.67
    2 1 -8 3484.69
    2 1 -7 37656.2
    2 -1 -7 40142.8
    2 -1 -6 16313.5
    2 1 -6 16437.6
    -2 -1 5 5504.92
    2 1 -5 5575.64
    2 1 -5 5365.39
    2 -1 -5 5752.72
    -2 -1 5 5802.62
    2 -1 -4 28947.3
    2 -1 -4 29467.2
    2 1 -4 28034.3
    2 1 -4 27977.1
    -2 -1 4 29638.6
    -2 1 4 28250.4
    -2 -1 4 27534.6
    -2 -1 3 29860.2
    2 -1 -3 30982.8
    -2 -1 3 31231.9
    2 1 -3 31414.1
    2 -1 -3 29529
    2 1 -3 29584.4
    -2 1 3 30949
    2 1 -2 465718
    2 -1 -2 439580
    -2 1 2 437199
    -2 -1 2 451141
    2 1 -2 445560
    2 -1 -2 446251
    -2 1 2 448156
    -2 -1 2 426730
    2 -1 -1 50988.7
    2 1 -1 48850.2
    -2 -1 1 50106.5
    2 -1 -1 50966.7
    2 -1 -1 50071.3
    -2 1 1 51068.4
    -2 -1 1 49798.1
    -2 1 1 49190.3
    2 1 -1 48925.4
    -2 -1 0 172502
    2 -1 0 172185
    2 -1 0 179025
    2 1 0 170414
    -2 1 0 177551
    -2 1 0 180194
    2 -1 0 164719
    -2 -1 0 175462
    2 1 0 174551
    -2 1 0 172588
    -2 -1 -1 6146.65
    -2 1 -1 6051.56
    2 -1 1 6293.19
    2 1 1 6291.22
    -2 1 -1 6252.14
    2 -1 1 6558.12
    2 1 1 6122.15
    -2 -1 -1 6125.77
    2 1 2 196253
    -2 -1 -2 189659
    2 -1 2 193837
    -2 -1 -2 194374
    -2 1 -2 192924
    -2 1 -2 193187
    -2 1 -2 193344
    2 -1 3 18849.8
    -2 1 -3 18817.1
    -2 1 -3 19634.1
    2 1 3 19531.4
    -2 -1 -3 19795.8
    -2 1 -3 19145.8
    2 1 4 2857.98
    2 -1 4 2510.87
    -2 1 -4 2645.46
    -2 -1 -4 2549.08
    -2 1 -4 2660.44
    -2 -1 -5 4.21202
    2 1 5 73.2004
    -2 1 -5 44.468
    -2 -1 -5 42.8646
    -2 1 -5 33.3199
    2 1 6 123.989
    -2 1 -6 129.742
    -2 -1 -6 139.038
    -2 1 -6 156.208
    -2 1 -7 245.224
    -2 -1 -7 168.751
    -2 1 -7 120.582
    -2 1 -8 15887.1
    -2 -1 -8 15899.1
    -2 1 -9 1610.57
    -2 -1 -9 1290.92
    -2 1 -10 88.9082
    -2 -1 -10 39.7464
    -2 1 -10 34.9442
    -2 -1 -11 62.47
    -2 1 -11 39.3786
    -2 1 -11 229.487
    -2 -1 -12 1631.69
    -2 1 -12 1828.49
    -2 1 -13 7773.98
    2 -2 -15 3211.8
    2 2 -15 3340.27
    2 -2 -14 753.646
    2 2 -14 706.255
    2 2 -13 9698.97
    2 -2 -13 9700.62
    2 2 -12 19.7984
    2 -2 -12 22.0337
    2 -2 -11 650.06
    2 2 -11 551.57
    2 2 -11 440.599
    2 -2 -10 503.48
    2 2 -10 830.439
    2 2 -10 765.76
    2 2 -9 4134.07
    2 2 -9 3512.61
    2 -2 -9 4358.93
    2 2 -8 4404.03
    2 2 -8 4933.25
    2 -2 -8 4607.86
    2 -2 -7 6931.87
    2 2 -7 6725.72
    2 2 -7 6859.19
    2 2 -6 32954.6
    2 2 -6 32974.7
    2 -2 -5 55835.1
    2 2 -5 56900.8
    2 2 -5 55163.4
    2 2 -5 55915.1
    2 2 -4 17860.8
    2 -2 -4 16520.8
    -2 -2 4 16806.4
    -2 -2 4 17745.3
    -2 -2 4 17840
    2 2 -4 17382.8
    -2 2 4 16909.6
    -2 2 3 10529.3
    2 -2 -3 10759.7
    -2 -2 3 10787.9
    2 2 -3 10406.4
    -2 -2 3 10541.3
    2 2 -3 10833.5
    2 -2 -3 11498.1
    -2 -2 3 10508.1
    -2 -2 2 6828.09
    -2 -2 2 6854.07
    2 2 -2 6552.92
    2 2 -2 6624.94
    2 -2 -2 6712.76
    -2 2 2 6724.03
    2 -2 -2 6430.72
    -2 2 1 74533.5
    2 -2 -1 74488.1
    -2 2 1 73755.7
    -2 -2 1 74012
    2 2 -1 76239.4
    2 2 -1 74546
    2 -2 -1 76083
    -2 -2 1 74519.1
    -2 -2 0 5724.07
    2 -2 0 5653.17
    -2 -2 0 5344.18
    2 2 0 5533.15
    2 2 0 5563.12
    2 -2 0 5833.47
    2 -2 0 5737.23
    -2 2 0 5693.35
    -2 2 -1 3026.01
    -2 2 -1 3083.9
    2 -2 1 3529.1
    2 2 1 3170.79
    2 2 1 3311.3
    2 -2 1 3311.12
    -2 -2 -1 3195.21
    -2 -2 -1 3366.08
    -2 -2 -2 33781.1
    2 -2 2 32655
    -2 -2 -2 34547.8
    2 2 2 32408.9
    -2 2 -2 32839.6
    -2 2 -2 32019.1
    -2 2 -3 215.383
    -2 2 -3 220.266
    2 2 3 241.589
    -2 -2 -3 188.224
    -2 2 -3 258.263
    2 2 4 54896.6
    -2 2 -4 53565.6
    -2 2 -4 55745.7
    -2 -2 -4 53680.7
    -2 2 -4 52795.9
    2 2 5 4457.05
    -2 2 -5 4589.77
    -2 2 -5 4629.69
    -2 2 -5 4484.52
    -2 2 -6 472.94
    -2 -2 -6 465.546
    2 2 6 413.925
    -2 2 -6 514.166
    -2 2 -6 439.283
    -2 2 -7 791.293
    -2 2 -7 808.76
    -2 2 -7 796.127
    -2 -2 -7 773.857
    2 2 7 608.384
    -2 2 -8 12177.4
    -2 2 -8 11691.1
    -2 -2 -8 10454.5
    -2 2 -8 10317.3
    -2 2 -9 9154.06
    -2 2 -9 8830.19
    -2 -2 -9 8740.58
    -2 -2 -10 2267.51
    -2 2 -10 2651.54
    -2 2 -10 2917.12
    -2 -2 -11 9435
    -2 2 -11 10640.9
    -2 -2 -12 653.428
    -2 2 -12 668.566
    -2 2 -13 5313.19
    2 -3 -15 37.5964
    2 3 -15 -65.6241
    2 3 -14 24.2976
    2 -3 -14 135.782
    2 3 -13 2266.78
    2 -3 -13 2216.75
    2 3 -12 7029.05
    2 -3 -12 7981.51
    2 -3 -11 1635.73
    2 3 -11 1947.21
    2 3 -11 1994.85
    2 3 -10 108.616
    2 3 -10 23.8907
    2 -3 -10 174.121
    2 3 -9 11944.8
    2 -3 -9 11862.7
    2 3 -9 11893.2
    2 3 -8 174.798
    2 3 -8 121.4
    2 -3 -8 195.972
    2 3 -7 9394.15
    2 -3 -7 9650.72
    -2 3 7 9130.92
    2 -3 -6 565.583
    2 3 -6 456.46
    2 -3 -5 45.8394
    2 3 -5 55.8118
    2 3 -5 14.0539
    2 3 -4 13521
    -2 -3 4 13032.3
    -2 -3 4 13478.2
    2 3 -4 13218.1
    -2 -3 4 13026.3
    -2 -3 4 13293.5
    2 -3 -4 13722.4
    -2 -3 3 2.3858
    -2 -3 3 -20.6011
    2 3 -3 -12.252
    2 -3 -3 -12.9186
    -2 -3 3 -12.5012
    2 3 -3 12.1181
    2 -3 -3 21.9874
    2 -3 -2 1004.99
    -2 -3 2 1057.09
    2 3 -2 961.622
    -2 -3 2 1042.74
    -2 -3 2 996.106
    2 -3 -2 1013.68
    2 3 -2 1135.22
    2 -3 -2 1008.01
    2 -3 -1 11100.8
    -2 -3 1 11530.2
    2 3 -1 10916
    -2 -3 1 12370.7
    2 3 -1 11504.3
    2 -3 -1 11223.3
    2 -3 -1 11497.2
    -2 -3 1 11278.6
    -2 -3 0 30612.5
    2 3 0 27675.5
    -2 -3 0 30447.3
    -2 3 0 28743.1
    2 -3 0 29349
    -2 -3 0 28164
    2 3 0 28994.3
    2 -3 0 29926.9
    -2 3 -1 1848.99
    2 -3 1 1804.21
    -2 -3 -1 1871.53
    2 -3 1 1989.09
    2 3 1 2013.3
    -2 -3 -1 2006.4
    2 -3 1 1873.25
    -2 3 -2 24149
    2 3 2 23885.6
    2 -3 2 25807.1
    -2 -3 -2 23402.6
    -2 -3 -2 23647.2
    -2 3 -3 1562.85
    2 -3 3 1346.56
    2 3 3 1484.13
    -2 3 -3 1362.84
    -2 3 -4 5795.27
    2 3 4 6058.19
    -2 3 -4 6228.27
    2 -3 4 5903.62
    -2 3 -4 6054.8
    2 -3 5 39.3354
    -2 3 -5 75.0135
    -2 3 -5 41.4249
    -2 3 -5 20.6153
    2 3 5 29.7254
    2 3 6 1285.13
    -2 3 -6 1432.11
    -2 3 -6 1398.53
    -2 3 -6 1461.54
    -2 -3 -7 238.834
    2 3 7 239.73
    -2 3 -7 350.196
    -2 3 -7 367.176
    -2 -3 -7 264.86
    -2 3 -7 264.48
    2 3 8 59100.2
    -2 3 -8 61723.9
    -2 -3 -8 61457.1
    -2 3 -8 60885.7
    -2 3 -9 7128.37
    -2 3 -9 7140.36
    -2 -3 -9 7598.58
    -2 3 -10 3896.17
    -2 -3 -10 3580.46
    -2 3 -10 4246.45
    -2 3 -11 989.981
    -2 -3 -11 944.036
    -2 -3 -12 -182.743
    -2 3 -12 53.8414
    -2 3 -13 31.94
    -2 -3 -13 102.022
    2 -4 -14 74.4073
    2 4 -14 167.462
    2 4 -13 9.98957
    2 -4 -13 10.5812
    2 -4 -12 940.498
    2 4 -12 750.447
    2 4 -11 9369.66
    2 -4 -11 9270.37
    2 -4 -10 1423.74
    2 4 -10 1182.94
    2 4 -9 150.415
    2 -4 -9 157.605
    2 4 -8 5181.31
    2 -4 -8 5486.04
    2 4 -7 427.988
    2 -4 -7 580.156
    -2 4 7 492.511
    2 4 -7 481.089
    2 4 -6 8699.8
    2 4 -6 8530.76
    2 -4 -6 8647.4
    2 4 -5 7481.48
    2 4 -5 6942.57
    2 -4 -5 7309.06
    2 4 -5 7367.76
    -2 -4 5 7745.03
    -2 -4 4 27520.9
    2 4 -4 27100.7
    2 -4 -4 26467.8
    2 4 -4 25556.1
    2 4 -4 26605.2
    2 -4 -3 8887.73
    2 4 -3 9474.97
    2 4 -3 9257.37
    -2 -4 3 9594.49
    2 -4 -3 9067.61
    2 4 -3 9175.76
    -2 -4 3 8586.68
    -2 -4 3 8919.86
    -2 -4 2 17472.6
    -2 -4 2 17823.5
    2 4 -2 17402.3
    2 -4 -2 18115.1
    2 -4 -2 17551.8
    -2 -4 2 17988.4
    2 4 -2 18909.9
    -2 -4 1 89.7207
    2 -4 -1 98.0086
    2 4 -1 109.223
    -2 -4 1 86.6079
    2 4 -1 120.403
    -2 -4 1 133.833
    2 -4 -1 103.322
    2 -4 0 20407.1
    -2 -4 0 19644.8
    2 -4 0 20133.5
    2 4 0 19676.1
    2 4 0 21749.2
    -2 -4 0 20785.1
    -2 -4 0 20476.2
    -2 4 -1 6374.73
    2 -4 1 6650.84
    -2 -4 -1 6176.79
    2 4 1 6888.45
    2 -4 1 6309.67
    -2 -4 -1 6340.83
    2 -4 1 6039.3
    2 -4 2 6110.78
    2 4 2 5967.38
    -2 -4 -2 5775.99
    -2 4 -2 6267.3
    -2 -4 -2 6313.13
    -2 -4 -3 14293.7
    2 4 3 14418.3
    -2 -4 -3 15030.8
    2 -4 3 14200.9
    -2 4 -3 13749.6
    -2 -4 -4 1065.36
    2 4 4 1049.73
    -2 4 -4 1041.51
    2 -4 4 990.557
    -2 -4 -5 7462.9
    -2 4 -5 7557.39
    -2 4 -5 7329.52
    2 4 5 7190.39
    2 -4 5 7093.06
    -2 4 -6 4015.45
    -2 4 -6 3148.33
    -2 -4 -6 3218.3
    2 -4 6 3469.83
    -2 4 -6 3537.95
    2 4 6 3638.38
    -2 4 -7 138.605
    -2 4 -7 159.161
    2 4 7 197.859
    2 -4 7 105.364
    -2 4 -7 169.755
    -2 -4 -7 180.222
    -2 4 -8 799.037
    -2 -4 -8 723.713
    2 4 8 746.248
    -2 4 -8 671.872
    2 4 9 21255
    -2 4 -9 21275.8
    -2 -4 -9 20688.5
    -2 4 -9 21754
    -2 -4 -10 -21.6395
    -2 4 -10 34.3842
    -2 -4 -11 20.2844
    -2 4 -11 65.8359
    -2 -4 -12 3923.18
    -2 4 -12 3782.05
    -2 -4 -13 185.247
    2 5 -14 2688.44
    2 -5 -14 2818.34
    2 -5 -13 188.485
    2 5 -13 263.212
    2 5 -12 5723.47
    2 -5 -12 5420.19
    2 -5 -11 1982.37
    2 5 -11 1909.69
    2 -5 -10 930.86
    2 5 -10 936.08
    2 5 -9 2363.52
    2 5 -9 2531.92
    2 -5 -9 2142.81
    2 -5 -8 306.827
    2 5 -8 373.069
    -2 5 8 408.896
    2 5 -8 401.018
    2 -5 -7 6606.27
    -2 5 7 6558.56
    2 5 -7 6248.16
    2 5 -7 6123.4
    2 -5 -6 -7.78234
    2 5 -6 62.1306
    2 5 -6 1.17855
    2 5 -6 0.69624
    2 5 -5 1869.74
    -2 -5 5 1628.35
    2 5 -5 1686.95
    2 5 -5 1701.69
    2 5 -5 1612.73
    2 -5 -5 1654.46
    -2 -5 4 9310.88
    2 5 -4 10020.9
    2 5 -4 9057.48
    2 -5 -4 9306.78
    2 5 -4 9371.83
    2 5 -3 3418.19
    2 5 -3 3418.66
    -2 5 3 3372.34
    -2 -5 3 3801.34
    2 5 -3 3181.62
    -2 5 2 8362.8
    2 5 -2 8783.94
    2 5 -2 8213.37
    -2 -5 2 8584.71
    2 5 -2 7970.41
    2 -5 -2 8146.2
    2 -5 -2 8007.89
    -2 -5 1 13770.7
    2 5 -1 14394.3
    2 5 -1 13097.6
    2 5 -1 13495.7
    2 -5 -1 13877.7
    -2 5 1 13706.8
    2 -5 -1 13410.1
    -2 -5 0 103055
    -2 5 0 109580
    2 -5 0 104441
    2 5 0 96114.2
    2 -5 0 102091
    2 -5 1 967.904
    -2 5 -1 876.747
    2 5 1 982.348
    -2 -5 -1 993.386
    2 5 2 204.839
    2 -5 2 152.086
    -2 5 -2 239.037
    -2 -5 -2 249.18
    2 -5 2 265.356
    2 5 3 4077.99
    -2 -5 -3 4138.54
    2 -5 3 4045.79
    -2 5 -3 4205.42
    -2 5 -4 6466.22
    2 5 4 6807.08
    2 -5 4 6527.91
    2 -5 5 3986.07
    2 5 5 4021.06
    -2 5 -5 4040.93
    2 -5 6 894.792
    2 5 6 1116.85
    -2 5 -6 945.843
    2 5 7 474.718
    -2 5 -7 443.605
    -2 -5 -8 1156.95
    -2 5 -8 1189.76
    -2 5 -8 1373.4
    2 5 8 1133.72
    2 5 9 8527.08
    -2 5 -9 8482.98
    -2 -5 -9 8999.04
    -2 5 -10 88.4695
    -2 -5 -10 -32.8499
    -2 5 -11 4861.8
    -2 -5 -11 4210.3
    -2 -5 -12 -25.2173
    -2 5 -12 183.438
    -2 -5 -13 -149.514
    2 6 -13 877.481
    2 -6 -13 1080.13
    2 -6 -12 19.3491
    2 6 -12 125.995
    2 6 -11 1631.16
    2 -6 -11 1344.2
    2 6 -10 9374.46
    2 -6 -10 8722.68
    2 6 -9 2368.55
    2 6 -9 2596.67
    2 -6 -9 2584.91
    2 6 -8 33721.3
    -2 6 8 35034.2
    2 -6 -8 32849.8
    2 6 -8 33743.9
    2 -6 -7 2596.62
    2 6 -7 2486.66
    2 6 -7 2678.9
    2 6 -7 2585.56
    -2 6 7 2865.15
    2 -6 -6 949.233
    2 6 -6 982.645
    -2 -6 6 986.278
    2 6 -6 935.991
    2 6 -6 1110.83
    2 6 -5 2861.98
    2 6 -5 2758.64
    -2 -6 5 2904.19
    2 6 -5 2990.1
    2 -6 -5 2941.35
    -2 6 4 136.408
    2 6 -4 33.4212
    -2 -6 4 133.343
    2 6 -4 106.741
    2 6 -4 52.5207
    2 6 -3 287.601
    -2 6 3 341.664
    2 6 -3 253.786
    2 6 -3 380.95
    -2 -6 3 369.635
    2 6 -2 596.57
    -2 6 2 549.594
    2 6 -2 595.751
    2 6 -2 578.066
    -2 -6 2 624.251
    -2 6 1 202.309
    2 6 -1 275.4
    2 -6 -1 294.869
    2 -6 -1 188.308
    2 6 -1 229.242
    -2 -6 1 213.605
    2 6 -1 173.564
    2 -6 0 1906.84
    -2 6 0 1965.92
    2 6 0 1800.9
    2 -6 0 2038.86
    2 6 0 1887.52
    -2 -6 0 1790.57
    -2 6 -1 26891.4
    -2 -6 -1 27423.2
    2 6 1 28421.1
    2 -6 1 28114.2
    -2 6 -2 4083.64
    2 6 2 3912.83
    -2 -6 -2 4242.01
    2 -6 2 4122.02
    -2 -6 -3 1138.35
    -2 6 -3 1281.55
    2 6 3 1336.48
    2 -6 3 1313.59
    -2 -6 -4 11532.3
    2 6 4 10322.8
    2 -6 4 10755.5
    -2 6 -4 10079.7
    -2 6 -5 29775.6
    2 -6 5 29041.1
    -2 6 -6 13949.4
    2 6 6 13821.7
    2 6 7 -71.4799
    -2 6 -7 39.0232
    2 6 8 1825.23
    -2 6 -8 2003.39
    2 6 9 1744.12
    -2 -6 -9 1609.11
    2 6 10 1257.07
    -2 -6 -10 1712.32
    -2 -6 -11 658.151
    -2 -6 -12 12526.8
    -2 -6 -13 1500.95
    2 -7 -13 1180.73
    2 7 -13 1314.07
    2 -7 -12 326.873
    2 7 -12 332.942
    2 -7 -11 306.196
    2 7 -11 217.974
    2 7 -10 1906.45
    2 -7 -10 1735.31
    2 7 -10 1884.93
    2 7 -10 2090.12
    2 7 -9 2.02854
    2 7 -9 1.59712
    2 7 -9 -6.27311
    2 -7 -9 48.2912
    2 -7 -8 45271.2
    2 7 -8 44954.2
    -2 7 8 47272.2
    2 7 -8 47617.9
    2 7 -7 3882.83
    2 7 -7 4206.29
    -2 7 7 3984.23
    2 -7 -7 3981.93
    2 7 -6 2515.52
    2 7 -6 2729.08
    -2 7 6 2653.31
    -2 -7 6 2225.49
    2 7 -6 2583.16
    2 -7 -6 2319.36
    2 7 -5 649.167
    2 7 -5 676.581
    -2 -7 5 697.004
    2 7 -5 741.391
    -2 7 5 903.311
    -2 -7 4 4620.91
    -2 7 4 4586.56
    2 7 -4 4300.67
    2 7 -4 4055.16
    2 7 -4 4796.29
    -2 7 3 5562.75
    2 7 -3 4966.67
    2 7 -3 4923.8
    -2 -7 3 5348.02
    2 7 -3 5227.53
    -2 -7 2 13603.3
    -2 7 2 12727.1
    2 7 -2 13521.8
    2 7 -2 12416.7
    2 7 -2 13398.3
    -2 -7 1 1517.71
    -2 7 1 1363.61
    2 -7 -1 1351.07
    2 7 -1 1301.67
    2 7 -1 1380.36
    2 7 0 12820.8
    2 -7 0 12637.6
    -2 -7 0 13492.6
    2 -7 0 13452.9
    -2 7 0 13412.6
    2 7 0 13192.9
    -2 7 -1 6491.94
    2 7 1 6013.52
    2 -7 1 6474.77
    -2 -7 -1 6327.36
    2 7 2 4964.7
    -2 -7 -2 4228.84
    -2 7 -2 4556.26
    2 -7 2 4392.53
    -2 7 -3 1636.97
    -2 -7 -3 1513.33
    2 7 3 1684.07
    2 -7 3 1485.58
    -2 7 -4 3729.43
    2 -7 4 3722.73
    2 7 4 3949.76
    -2 -7 -4 3779.27
    2 7 5 32617.1
    -2 -7 -5 33033
    2 7 6 3755.54
    -2 7 -6 3830.92
    2 7 7 2984.45
    2 7 8 1273.48
    -2 -7 -9 -66.1225
    2 7 9 -4.34896
    2 7 10 1959.73
    -2 -7 -10 2057.24
    -2 -7 -11 813.341
    -2 -7 -12 2394.29
    2 -8 -12 355.388
    2 -8 -11 -18.2862
    2 8 -10 10723.9
    2 -8 -10 11085.6
    2 8 -9 2177.97
    2 8 -9 2250.51
    2 -8 -9 2065.74
    2 8 -8 4738.35
    -2 8 8 4575.08
    2 8 -8 4556.11
    2 -8 -8 4294.3
    2 8 -7 407.336
    2 -8 -7 422.54
    -2 8 7 398.459
    2 8 -7 210.674
    2 -8 -6 17615.9
    -2 8 6 18233.6
    2 8 -6 17021
    2 8 -6 17922.9
    2 8 -5 14.4557
    -2 8 5 -17.2857
    2 8 -5 -27.5165
    2 8 -5 7.68387
    -2 -8 4 18426.3
    -2 8 4 18304.5
    2 8 -4 17282.9
    2 8 -4 17707.8
    2 8 -4 18095.7
    -2 8 3 7717.16
    2 8 -3 8482.78
    2 8 -3 7764.03
    2 8 -3 7251.21
    -2 -8 3 8158.87
    -2 8 2 2836.71
    2 8 -2 3112.35
    2 8 -2 3032.47
    -2 -8 2 2862.3
    2 -8 -1 9913.51
    -2 8 1 10764.3
    2 8 -1 10670
    2 8 -1 10704.4
    -2 -8 1 11064.5
    -2 -8 0 801.187
    -2 8 0 646.42
    2 8 0 673.101
    2 8 0 739.631
    2 -8 0 616.128
    2 -8 0 653.057
    -2 8 -1 2760.93
    2 -8 1 2755.37
    2 8 1 2829.85
    -2 -8 -1 2813.72
    2 8 2 136.889
    2 -8 2 214.787
    -2 -8 -2 154.316
    -2 8 -2 187.733
    -2 8 -3 2.69219
    -2 -8 -3 -20.6438
    2 -8 3 9.19248
    2 8 4 432.353
    -2 8 -4 557.31
    -2 -8 -4 532.121
    -2 -8 -5 13811
    2 8 5 14000.3
    2 8 6 50.4433
    -2 -8 -6 -2.63197
    2 8 7 21778.5
    2 8 8 414.54
    2 8 9 327.275
    -2 -8 -9 535.527
    2 8 10 7666.88
    -2 -8 -10 8161.43
    -2 -8 -11 996.472
    2 -9 -11 280.264
    2 9 -10 442.756
    2 -9 -10 596.476
    2 -9 -9 87.0891
    2 9 -9 236.436
    2 9 -8 10579.3
    2 9 -8 10715
    -2 9 8 11011.4
    2 -9 -8 10162.9
    2 9 -7 3494.22
    2 9 -7 3397.71
    2 -9 -7 3367.16
    -2 9 7 3700.51
    2 9 -6 4742.01
    -2 9 6 4489.59
    -2 9 6 4560.2
    2 9 -6 4214.6
    -2 9 5 -13.1401
    2 9 -5 -18.3418
    2 9 -5 12.4995
    -2 9 5 52.5976
    -2 -9 4 1378.49
    2 9 -4 1607.53
    2 9 -4 1255.58
    -2 9 4 1167.76
    2 9 -3 24499.7
    -2 9 3 23191.7
    -2 -9 3 24461.8
    2 9 -3 24311
    -2 -9 2 6388.4
    2 9 -2 5976.41
    -2 9 2 5966.59
    2 9 -2 6255.96
    -2 9 1 4104.64
    2 -9 -1 3908.95
    -2 -9 1 4596.14
    2 9 -1 4294.31
    2 9 -1 4520.11
    -2 9 0 3631.93
    2 9 0 3680.16
    2 9 0 3442.61
    -2 -9 0 3930.74
    2 -9 0 3122.85
    -2 9 -1 21065.8
    -2 -9 -1 21732.9
    2 9 1 21174.3
    2 9 1 20713.4
    -2 9 -2 27490
    2 9 2 26823.6
    -2 -9 -2 28819.8
    -2 -9 -3 6158.82
    -2 9 -3 7034.75
    2 9 3 6704.2
    -2 9 -4 5407.13
    2 9 4 4519.19
    -2 -9 -4 5555.21
    -2 -9 -5 21607.8
    2 9 5 21761.5
    -2 -9 -6 2893.16
    2 9 6 3187.09
    2 9 7 1362.5
    -2 -9 -7 1241.51
    2 9 8 1527.2
    -2 -9 -8 1670.01
    2 9 9 720.515
    -2 -9 -9 940.584
    -2 -9 -10 470.244
    -2 -9 -10 769.929
    2 9 10 771.398
    2 -10 -11 -24.9757
    2 10 -10 254.233
    2 -10 -10 275.43
    2 -10 -9 -28.3006
    2 10 -9 67.7203
    2 -10 -8 250.746
    2 10 -8 307.313
    2 10 -8 246.434
    2 10 -7 1953.29
    2 10 -7 1921.73
    -2 10 7 1999.27
    2 -10 -7 1889.45
    2 10 -6 -4.01849
    2 10 -6 49.3548
    -2 10 6 21.5902
    -2 10 5 34475.8
    2 10 -5 36000.1
    2 10 -5 34405.7
    -2 10 5 34530.5
    2 10 -4 6322.6
    -2 10 4 6526.15
    2 10 -4 5937.56
    -2 -10 3 1168.33
    -2 10 3 806.032
    2 10 -3 1112.02
    2 10 -3 1075.07
    -2 -10 2 17771.2
    -2 10 2 17132.5
    2 10 -2 18751.2
    2 10 -2 17542.2
    -2 -10 1 25244.5
    2 10 -1 24245.6
    -2 10 1 23290.7
    2 10 -1 23684.2
    2 10 0 2494.82
    -2 10 0 2385.98
    2 10 0 2209.77
    -2 -10 0 2418.93
    2 10 1 2124.17
    -2 -10 -1 2138.34
    -2 10 -1 1826.55
    2 10 1 2250.06
    2 10 2 29903.5
    -2 -10 -2 28171.8
    -2 10 -2 29768.6
    -2 -10 -3 17358.4
    -2 10 -3 18012
    2 10 3 18430.6
    -2 -10 -4 3135.82
    2 10 4 2718.42
    -2 -10 -5 4496.85
    2 10 5 4390.04
    -2 -10 -6 2286.71
    2 10 6 2315.94
    -2 -10 -7 958.078
    2 10 7 802.847
    -2 -10 -8 608.964
    2 10 8 403.965
    -2 -10 -9 205.517
    2 10 9 72.3024
    2 11 -10 1106.59
    2 -11 -10 997.911
    2 -11 -9 -3.81501
    2 11 -9 -70.4469
    2 -11 -8 -26.2748
    2 11 -8 42.6863
    2 11 -7 152.622
    2 -11 -7 184.973
    2 11 -7 98.769
    -2 11 7 130.863
    -2 11 6 615.733
    -2 11 6 632.524
    2 11 -6 569.89
    2 11 -6 349.763
    -2 11 5 16363.7
    -2 11 5 14650
    2 11 -5 15507.9
    2 11 -5 14892.6
    -2 11 4 2000.37
    2 11 -4 2134.93
    -2 11 4 2103.54
    2 11 -4 2115.07
    2 11 -3 4275.65
    2 11 -3 4274.18
    -2 11 3 4327.52
    -2 11 2 6671.16
    2 11 -2 6739.88
    2 11 -2 5959.53
    -2 11 1 52.1165
    -2 -11 1 50.3915
    2 11 -1 121.876
    2 11 -1 40.2164
    -2 -11 0 2469.89
    2 11 0 2676.74
    2 11 0 2842.43
    -2 11 0 2454.08
    -2 11 -1 538.456
    -2 -11 -1 485.11
    2 11 1 313.516
    2 11 1 536.99
    -2 11 -2 1436.93
    2 11 2 1346.13
    -2 -11 -2 1382.85
    2 11 3 4270.13
    -2 -11 -3 4507.95
    -2 -11 -4 8363.47
    2 11 4 8258.28
    -2 -11 -5 4759.43
    2 11 5 4335.97
    -2 -11 -6 77.7718
    2 11 6 339.373
    2 11 7 171.65
    -2 -11 -7 180.524
    2 11 8 2750.7
    -2 -11 -8 2376.47
    -2 -11 -9 500.626
    2 12 -10 130.534
    2 -12 -9 123.888
    2 12 -9 161.608
    2 -12 -8 34.9307
    2 12 -8 36.5126
    2 -12 -7 1393.63
    -2 12 7 1132.54
    2 12 -7 1130.32
    2 12 -6 1115.64
    2 12 -6 1219.02
    -2 12 6 1047.63
    -2 12 6 853.997
    2 12 -5 778.363
    -2 12 5 635.852
    2 12 -5 586.529
    -2 12 5 774.985
    -2 12 4 30.7382
    -2 12 4 -53.1404
    2 12 -4 101.12
    -2 12 3 1922.24
    2 12 -3 1971.35
    -2 12 3 1912.22
    2 12 -3 1846.05
    -2 12 2 10.9933
    2 12 -2 11.1156
    2 12 -2 41.4542
    -2 12 2 97.7534
    -2 12 1 93.6181
    2 12 -1 66.6022
    2 12 -1 72.7733
    -2 12 0 1216.19
    2 12 0 1131.8
    2 12 0 1214.94
    -2 12 -1 8887.83
    2 12 1 8760.62
    2 12 2 1874.77
    -2 -12 -2 2166.52
    2 12 3 296.675
    -2 -12 -3 241.064
    2 12 4 152.551
    -2 -12 -4 144.244
    2 12 5 6797.32
    -2 -12 -5 6883.42
    2 12 6 8289.59
    -2 -12 -6 6706.89
    2 12 7 13.7384
    -2 -12 -7 108.291
    -2 -12 -8 -17.1983
    -2 12 -8 145.788
    -2 12 -9 6960.03
    2 13 -9 29.3623
    2 13 -8 8084.59
    2 -13 -7 253.014
    -2 13 7 145.178
    2 13 -7 317.344
    -2 13 6 2781.23
    -2 13 6 2730.14
    2 13 -6 2364.35
    -2 13 5 105.818
    -2 13 5 86.8052
    2 13 -5 224.994
    2 13 -5 302.656
    -2 13 4 2820.1
    2 13 -4 3394.18
    -2 13 4 3012.39
    2 13 -4 3030.93
    -2 13 3 191.622
    2 13 -3 292.838
    -2 13 3 316.411
    2 13 -3 410.125
    -2 13 2 4821.21
    2 13 -2 4881.22
    2 13 -2 4917.18
    -2 13 2 4786.05
    2 13 -1 516.09
    2 13 -1 488.276
    -2 13 1 458.854
    -2 13 1 398.25
    -2 13 0 92.7506
    2 13 0 179.783
    -2 13 0 41.106
    2 13 0 10.5881
    2 13 1 -32.378
    2 13 2 1878.1
    2 13 3 84.8045
    2 13 4 310.536
    2 13 5 134.673
    -2 -13 -5 140.752
    -2 -13 -6 1392.46
    -2 13 -6 1731.16
    -2 -13 -7 25.3274
    -2 13 -7 118.429
    -2 -13 -8 922.47
    -2 14 6 2760.7
    2 14 -6 2408.14
    -2 14 5 66.0723
    -2 14 5 -4.77733
    2 14 -5 21.2025
    -2 14 4 30.8918
    2 14 -4 16.7143
    2 14 -4 -17.1147
    -2 14 4 85.3347
    -2 14 3 178.578
    2 14 -3 65.2871
    -2 14 3 54.4795
    2 14 -3 32.3938
    2 14 -2 2861.05
    2 14 -2 2869.8
    -2 14 2 2579.81
    -2 14 2 3071.54
    2 14 -1 1660.34
    -2 14 1 1575.34
    2 14 -1 1641.46
    -2 14 1 2029.49
    2 14 0 4039.33
    -2 14 0 3753.74
    -2 14 -1 2908.16
    2 14 1 2890.62
    2 14 2 130.359
    -2 14 -2 228.303
    2 14 3 285.785
    -2 14 -3 162.711
    -2 14 -4 350.732
    2 14 4 193.112
    -2 15 6 398.739
    -2 15 5 4444.08
    -2 15 4 85.1284
    -2 15 4 138.954
    -2 15 3 2531.13
    2 15 -3 2808.59
    -2 15 3 2953.38
    2 15 -2 346.037
    -2 15 2 360.968
    -2 15 2 239.262
    2 15 -1 1207.85
    2 15 0 648.231
    2 15 1 2501.33
    2 15 2 -33.3685
    2 16 -2 1915.73
    2 16 -1 1016.56
    3 0 -15 17.6845
    3 0 -14 1135.41
    3 0 -13 88.0906
    3 0 -12 1810.08
    3 0 -11 -16.4254
    3 0 -10 116.26
    3 0 -9 37.288
    3 0 -8 3586.16
    3 0 -7 -9.78911
    -3 0 7 6.13351
    3 0 -6 3391.01
    3 0 -5 -16.6351
    -3 0 4 51.5268
    3 0 -4 15.3987
    -3 0 4 20.5123
    -3 0 3 19.1626
    3 0 -3 12.632
    3 0 -3 -2.62835
    3 0 -3 18.1666
    -3 0 3 1.07464
    3 0 -2 527107
    -3 0 2 537105
    -3 0 2 531271
    3 0 -2 532095
    -3 0 2 549266
    -3 0 1 12.571
    3 0 -1 -3.8994
    -3 0 1 7.40127
    -3 0 1 -50.1555
    3 0 -1 3.68318
    -3 0 0 430953
    -3 0 0 432012
    3 0 0 446330
    -3 0 0 433641
    3 0 0 435296
    3 0 1 -16.2425
    -3 0 -1 -3.60993
    3 0 1 6.88775
    3 0 2 151582
    -3 0 -2 151196
    -3 0 -2 151653
    -3 0 -3 -8.12641
    3 0 3 15.3895
    -3 0 -3 -22.1068
    3 0 4 99013.7
    -3 0 -4 95805.6
    -3 0 -4 102192
    3 0 5 3.78703
    -3 0 -5 7.68307
    -3 0 -5 2.58036
    -3 0 -5 4.09917
    -3 0 -6 8320.42
    -3 0 -6 9456.01
    -3 0 -7 79.5478
    -3 0 -8 2714.11
    -3 0 -9 39.5679
    -3 0 -10 726.171
    -3 0 -11 -45.8836
    -3 0 -12 -33.1872
    -3 0 -13 60.6719
    -3 0 -13 -19.5676
    3 -1 -15 1426.94
    3 1 -15 1631.35
    3 1 -14 1011.5
    3 -1 -14 769.411
    3 1 -13 1046.37
    3 -1 -13 1027.28
    3 1 -12 14527.8
    3 -1 -12 14744.5
    3 1 -11 6167.9
    3 -1 -11 5415.93
    3 -1 -10 1325.53
    3 1 -10 875.71
    3 -1 -9 5060.24
    3 1 -9 5444.76
    3 -1 -8 2632.99
    3 1 -8 2415.33
    3 1 -7 10307.4
    3 -1 -7 10438.8
    -3 -1 7 9903.91
    3 1 -6 12398.1
    3 -1 -6 12365
    -3 -1 6 12284.1
    -3 -1 5 7473.86
    3 1 -5 7251.63
    3 -1 -5 7457.76
    3 -1 -4 4.79687
    3 1 -4 9.62841
    -3 -1 4 16.0996
    3 -1 -4 0.33516
    -3 -1 4 18.4725
    3 1 -4 -8.71803
    3 -1 -3 1662.21
    -3 -1 3 1439.68
    3 1 -3 1548.78
    3 1 -3 1616.42
    -3 1 3 1584.17
    -3 -1 3 1631.17
    3 -1 -3 1660.83
    -3 1 3 1703.03
    3 -1 -2 420504
    -3 1 2 414191
    3 -1 -2 420673
    3 1 -2 416047
    -3 -1 2 428558
    -3 -1 2 428195
    3 -1 -2 419163
    -3 1 2 418064
    -3 -1 2 426365
    3 1 -2 412946
    3 -1 -1 41289.4
    -3 1 1 41591.2
    3 -1 -1 42128.3
    -3 -1 1 42504.8
    -3 -1 1 42194.4
    3 1 -1 41303.9
    -3 1 1 41261.4
    -3 1 1 41201.2
    3 -1 -1 43868.4
    3 1 -1 40665.7
    3 1 0 132735
    3 -1 0 126715
    -3 -1 0 129937
    3 -1 0 130819
    -3 -1 0 129359
    3 -1 0 130618
    -3 1 0 129459
    -3 1 0 128279
    3 1 0 135694
    -3 1 0 129640
    -3 -1 -1 10158.7
    -3 1 -1 10908.5
    -3 1 -1 10365.2
    3 1 1 10358.4
    3 1 1 10207.2
    -3 1 -1 10376.7
    3 -1 1 11291.7
    3 -1 1 11028.2
    -3 -1 -1 10602.2
    -3 -1 -2 97495.4
    -3 1 -2 96310.9
    -3 1 -2 94368
    3 1 2 97251.1
    3 -1 2 98774.1
    -3 -1 -2 97833.9
    -3 1 -3 50564.5
    -3 1 -3 49847.5
    3 -1 3 49976.3
    3 1 3 50367.8
    -3 1 -3 50405.9
    -3 -1 -3 51068.2
    -3 1 -3 50998.7
    -3 -1 -3 50504.7
    -3 1 -4 65949.1
    3 1 4 64954.7
    -3 -1 -4 65040.3
    -3 1 -4 63516.2
    -3 -1 -4 67036.5
    -3 1 -4 65417.1
    3 -1 4 62730
    3 -1 5 3732.3
    3 1 5 3837.36
    -3 1 -5 4519.36
    -3 -1 -5 4083.48
    -3 1 -5 3581.57
    -3 1 -5 3558.23
    -3 1 -5 3513.58
    -3 -1 -6 353.599
    3 1 6 454.124
    -3 1 -6 379.687
    -3 1 -6 561.222
    -3 1 -6 451.47
    -3 1 -6 223.634
    3 1 7 21045.1
    -3 1 -7 22056.8
    -3 1 -7 20297.6
    -3 -1 -7 21835.6
    -3 1 -7 20708.1
    -3 1 -8 1576.01
    -3 1 -8 1585.59
    -3 -1 -8 1473.52
    -3 1 -9 353.067
    -3 1 -9 242.068
    -3 -1 -9 221.19
    -3 1 -10 1140.95
    -3 -1 -10 1436.71
    -3 1 -11 4823.68
    -3 -1 -11 5341.68
    -3 1 -12 6348.89
    -3 1 -12 5489.78
    -3 1 -13 1143.31
    -3 1 -13 673.964
    -3 -1 -13 932.98
    3 2 -16 108.475
    3 -2 -15 1674.53
    3 2 -15 1654.7
    3 2 -14 4412.27
    3 -2 -14 4319.84
    3 2 -13 10222.7
    3 -2 -13 10312
    3 2 -12 6192.76
    3 -2 -12 6268.66
    3 2 -11 37996.7
    3 -2 -11 37280.7
    3 2 -10 8658.88
    3 2 -10 8837.2
    3 -2 -10 9595.9
    3 2 -9 529.345
    3 -2 -9 469.032
    3 2 -9 365.74
    3 2 -8 11357.3
    3 2 -8 10817.9
    3 -2 -8 11180.7
    3 2 -7 2851.92
    3 -2 -7 3327.15
    -3 -2 7 2936.32
    3 2 -7 2778.16
    3 -2 -6 11658.8
    3 2 -6 11294.3
    -3 -2 6 10641.1
    3 -2 -5 6725.35
    3 2 -5 6810.82
    -3 -2 5 7177.5
    -3 -2 5 6722.86
    3 2 -4 3910.71
    3 -2 -4 3733.36
    3 2 -4 3791.05
    3 -2 -4 3584.05
    -3 2 4 3778.46
    -3 -2 4 3983.55
    3 -2 -3 159.58
    3 2 -3 254.088
    -3 -2 3 300.477
    -3 2 3 226.178
    3 -2 -3 147.226
    -3 2 3 271.317
    3 2 -3 130.58
    -3 -2 3 299.457
    -3 -2 2 91922.3
    3 -2 -2 89768.8
    -3 2 2 90624.4
    3 -2 -2 90791.7
    3 2 -2 93137.3
    -3 -2 2 91167.3
    3 2 -2 89346.4
    -3 2 2 92942.7
    -3 -2 1 37650.2
    -3 2 1 36025.8
    -3 -2 1 37562
    3 -2 -1 36946
    3 -2 -1 36261.3
    3 -2 -1 37075.9
    3 2 -1 34750.2
    -3 2 1 36232.4
    3 2 -1 38335.5
    -3 2 0 73.1663
    3 2 0 52.6821
    3 -2 0 94.9909
    -3 -2 0 121
    3 -2 0 116.545
    -3 -2 0 63.5002
    3 -2 0 123.181
    3 2 0 74.8387
    -3 2 0 92.6804
    -3 -2 -1 139.165
    3 2 1 173.42
    3 -2 1 164.924
    -3 2 -1 154.578
    -3 -2 -1 142.229
    -3 2 -1 143.204
    3 -2 1 214.171
    3 2 1 175.62
    3 2 2 2477.68
    3 -2 2 2468.41
    -3 -2 -2 2412.11
    -3 -2 -2 2115.45
    -3 2 -2 2406.65
    -3 2 -2 2395.95
    -3 2 -3 10377
    3 -2 3 10470.7
    3 2 3 10087.9
    -3 -2 -3 10694.6
    -3 -2 -3 10110.4
    -3 2 -3 11620
    3 2 4 2910.59
    -3 2 -4 2557.7
    -3 2 -4 2734.7
    -3 2 -4 2559.21
    -3 2 -4 2541.08
    -3 -2 -4 2434.77
    -3 2 -5 4974.85
    -3 2 -5 4921.47
    3 2 5 4842.25
    -3 2 -5 4804.41
    -3 2 -5 5669.97
    -3 -2 -5 4951.57
    3 2 6 10179.9
    -3 2 -6 9676.48
    -3 2 -6 10172.1
    -3 2 -6 9751.95
    -3 2 -6 10500.2
    3 2 7 999.554
    -3 2 -7 1218.71
    -3 2 -7 1053.16
    -3 2 -7 1113.27
    -3 -2 -7 1214.01
    -3 2 -7 1087.42
    -3 2 -8 5697.4
    3 2 8 5567.28
    -3 2 -8 5067.97
    -3 -2 -8 5562.2
    -3 2 -9 1228.01
    -3 2 -9 1205.67
    -3 -2 -9 1198.89
    -3 -2 -10 -22.2693
    -3 2 -10 59.6081
    -3 -2 -11 578.314
    -3 2 -11 474.371
    -3 2 -11 587.075
    -3 2 -12 51.9413
    -3 2 -12 95.5723
    -3 2 -13 126.398
    -3 2 -13 210.693
    3 3 -16 417.99
    3 -3 -15 866.734
    3 3 -15 812.859
    3 -3 -14 968.237
    3 3 -14 1010.89
    3 3 -13 2115.34
    3 -3 -13 2817.3
    3 3 -12 27559.9
    3 -3 -12 26829
    3 3 -11 11173.7
    3 -3 -11 10717.6
    3 -3 -10 7699.15
    3 3 -10 8202.17
    3 -3 -9 14.9576
    3 3 -9 5.69253
    3 3 -8 3052.66
    3 -3 -8 3142.95
    3 3 -7 207.535
    3 -3 -7 182.859
    -3 -3 6 7569.38
    3 3 -6 7456.26
    3 -3 -6 7386.71
    3 -3 -5 24.4301
    -3 -3 5 36.2091
    -3 -3 5 78.5525
    3 3 -5 26.1362
    3 3 -4 3996.84
    -3 -3 4 3924.85
    3 3 -4 4018.2
    -3 -3 4 3817.58
    3 -3 -4 3909.92
    3 3 -3 1875.59
    3 -3 -3 1791.15
    -3 -3 3 2022.59
    3 3 -3 1731.02
    3 -3 -3 1979.77
    -3 -3 3 1932.47
    -3 3 3 2009.6
    -3 -3 2 74.8705
    3 3 -2 93.0438
    3 -3 -2 195.674
    -3 3 2 79.9182
    3 -3 -2 112.939
    -3 -3 2 171.589
    3 3 -2 41.3095
    3 -3 -1 3182.15
    -3 3 1 3163.3
    -3 -3 1 3257.86
    -3 -3 1 3155.01
    3 -3 -1 3123.35
    3 3 -1 3281.81
    3 3 -1 3466.94
    3 -3 0 7074.85
    -3 3 0 6665.3
    3 -3 0 6585.59
    3 3 0 6778.55
    3 -3 0 7123.76
    -3 -3 0 6924.09
    3 3 0 7051.7
    -3 -3 0 6920.71
    -3 3 -1 1013.93
    3 -3 1 923.66
    3 3 1 1030.44
    -3 -3 -1 993.535
    -3 3 -2 64007.4
    -3 3 -2 61718.4
    3 3 2 60547.1
    -3 -3 -2 65197.7
    -3 -3 -3 6709.93
    -3 3 -3 6004.97
    -3 3 -3 6306.98
    3 3 3 6793.51
    -3 3 -4 3243.44
    3 3 4 3546.52
    -3 -3 -4 3988.8
    -3 3 -4 3540.22
    -3 3 -5 8327.04
    3 3 5 8419.07
    -3 3 -5 7851
    -3 -3 -5 8184.63
    -3 3 -5 7433.24
    -3 3 -6 2132.76
    3 3 6 2013.54
    -3 3 -6 2011.01
    -3 3 -6 1681.61
    -3 3 -6 2076.62
    3 3 7 12169
    -3 3 -7 12277.5
    -3 3 -7 12779.9
    -3 -3 -7 12839.2
    -3 3 -7 13200.4
    -3 3 -8 1352.31
    -3 3 -8 1070.24
    -3 -3 -8 1357.52
    3 3 8 1293.55
    -3 3 -8 1162.6
    -3 3 -9 2164.86
    -3 -3 -9 2108.22
    3 3 9 2007.21
    -3 3 -9 1853.88
    -3 -3 -10 10878.1
    -3 3 -10 11903.1
    -3 3 -10 11672.4
    -3 -3 -11 688.763
    -3 3 -11 472.865
    -3 3 -11 665.191
    -3 -3 -12 556.697
    -3 3 -12 654.333
    -3 3 -12 607.607
    -3 3 -13 195.016
    3 4 -15 -35.9927
    3 -4 -14 45.0726
    3 4 -14 -71.3364
    3 -4 -13 1065.46
    3 4 -13 974.978
    3 4 -12 6355.6
    3 -4 -12 5782.37
    3 4 -11 102.021
    3 -4 -11 -79.5944
    3 -4 -10 1565.98
    3 4 -10 1149.96
    3 4 -9 812.91
    3 -4 -9 772.817
    -3 4 9 725.101
    3 -4 -8 15.626
    3 4 -8 -10.2674
    3 4 -7 4888.29
    3 -4 -7 5290.43
    3 4 -6 65118.8
    3 -4 -6 65039.5
    -3 -4 5 1848.03
    3 4 -5 1686.04
    3 -4 -5 1887.26
    -3 -4 4 3949.72
    3 4 -4 4021.92
    3 -4 -4 4058.43
    3 4 -4 3860.64
    3 -4 -3 3990.36
    3 -4 -3 3517.6
    3 4 -3 3738.91
    3 -4 -3 3929.65
    -3 -4 3 3872.57
    3 4 -3 3841.32
    3 -4 -2 4289.09
    3 -4 -2 4086.66
    -3 -4 2 4558.49
    3 -4 -2 4398.06
    3 4 -2 4125.39
    3 4 -2 4524.74
    3 -4 -1 10149.3
    -3 4 1 10629.5
    3 -4 -1 10177.5
    -3 -4 1 10713.7
    3 -4 -1 10065.6
    3 4 -1 10734.9
    3 4 -1 10486.9
    -3 4 0 8756.93
    3 -4 0 8848.65
    3 4 0 8417.57
    3 -4 0 9120.04
    -3 -4 0 8853.58
    3 -4 0 8875.79
    3 -4 1 77.7468
    3 -4 1 69.361
    -3 4 -1 43.0195
    -3 -4 -1 60.5907
    3 4 1 59.7361
    3 -4 1 85.0189
    -3 -4 -2 29000.2
    3 4 2 26347.7
    -3 4 -2 26512.7
    -3 -4 -3 272.33
    -3 4 -3 413.398
    3 4 3 353.784
    -3 4 -4 759.565
    -3 4 -4 852.906
    -3 -4 -4 1119.47
    3 4 4 957.41
    -3 4 -5 1996.14
    3 4 5 1989.71
    -3 4 -5 1839.84
    -3 -4 -5 1976.66
    3 4 6 2080.25
    -3 4 -6 2126.42
    -3 4 -6 2173.34
    -3 -4 -6 1629.88
    -3 4 -6 1998.71
    3 4 7 485.873
    -3 4 -7 605.598
    -3 4 -7 484.083
    -3 4 -7 446.49
    -3 4 -8 56.1578
    -3 4 -8 -21.947
    -3 -4 -8 94.2119
    3 4 8 -1.52742
    -3 4 -9 10.0594
    -3 -4 -9 -16.2556
    -3 4 -9 19.7469
    3 4 9 23.2371
    -3 -4 -10 100.352
    -3 4 -10 102.014
    -3 4 -10 212.035
    -3 -4 -11 232.881
    -3 4 -11 359.473
    -3 4 -11 491.813
    -3 -4 -12 155.468
    -3 4 -12 129.24
    -3 -4 -12 205.51
    3 5 -15 -60.682
    3 -5 -14 -264.269
    3 5 -14 74.3241
    3 -5 -13 2530.22
    3 5 -13 2411.91
    3 -5 -12 709.591
    3 5 -12 663.872
    3 -5 -11 265.492
    3 5 -11 159.701
    3 5 -10 6951.22
    3 -5 -10 7531.99
    3 -5 -9 1641.14
    3 5 -9 1975.37
    3 -5 -8 41.4925
    3 5 -8 -13.4695
    3 5 -7 -7.23153
    3 -5 -7 44.5678
    -3 -5 6 12570
    3 5 -6 13077.2
    3 -5 -6 12092.4
    3 5 -5 8190.32
    3 -5 -5 8101.22
    -3 -5 5 7711.73
    3 5 -5 7718.95
    -3 -5 4 10277.1
    3 5 -4 10335.8
    3 -5 -4 10482.9
    3 5 -4 10425.8
    -3 -5 3 41137.9
    3 -5 -3 39534.2
    3 5 -3 38843.6
    3 -5 -3 41629.6
    3 5 -3 38279.7
    3 5 -2 259.2
    -3 -5 2 169.073
    3 -5 -2 219.525
    3 -5 -2 145.036
    3 5 -2 223.719
    3 -5 -2 185.096
    3 -5 -1 6262.95
    3 -5 -1 6067.09
    3 5 -1 5933.38
    3 -5 -1 5965.5
    -3 -5 1 5630.34
    3 -5 0 3172.43
    3 5 0 3662.17
    -3 5 0 3186.16
    3 -5 0 3277.65
    -3 -5 0 3412.41
    -3 5 -1 2532.02
    3 -5 1 2502.97
    -3 -5 -1 2665.84
    3 -5 1 2628.24
    3 5 1 2625.96
    -3 -5 -2 4415.34
    3 -5 2 4341.43
    3 5 2 4527.31
    -3 5 -2 4676.61
    -3 5 -3 7960.08
    3 5 3 7885.7
    -3 -5 -3 8117.69
    3 5 4 24.0599
    -3 5 -4 6.63543
    -3 -5 -4 -27.6601
    -3 5 -5 732.593
    -3 -5 -5 606.032
    3 5 5 809.134
    -3 -5 -6 285.395
    3 5 6 211.764
    -3 5 -6 162.996
    3 5 7 429.397
    -3 5 -7 591.342
    -3 5 -7 702.523
    -3 -5 -7 539.104
    3 5 8 5.06101
    -3 5 -8 4.93543
    -3 -5 -8 -51.0648
    3 5 9 811.636
    -3 -5 -9 809.239
    -3 5 -9 888.807
    -3 5 -9 1065.41
    3 5 10 485.734
    -3 5 -10 325.607
    -3 -5 -11 1065.16
    -3 5 -11 997.326
    -3 -5 -11 1264.22
    -3 5 -12 1251.57
    -3 -5 -12 1301.71
    3 6 -14 126.215
    3 -6 -13 2001.86
    3 6 -13 2701.73
    3 -6 -12 1384.81
    3 6 -12 1508.06
    3 -6 -11 49.5372
    3 6 -11 40.7075
    3 -6 -10 595.554
    3 6 -10 777.184
    3 6 -9 28917.3
    3 -6 -9 31899.9
    3 6 -8 10968.2
    3 -6 -8 10727
    3 -6 -7 708.617
    3 6 -7 660.744
    3 6 -7 639.295
    3 -6 -6 5834.35
    -3 -6 6 5575.74
    3 6 -6 5372.02
    -3 -6 6 5573.7
    -3 -6 5 4718.11
    3 -6 -5 5122.21
    3 6 -5 4834.47
    -3 -6 4 647.121
    3 6 -4 521.188
    3 -6 -4 447.118
    -3 -6 3 22613.1
    3 -6 -3 21937.2
    3 -6 -3 22765.1
    3 6 -3 22242.8
    -3 -6 2 2365.36
    3 -6 -2 2180.29
    3 6 -2 2145.95
    -3 -6 1 52500.3
    3 -6 -1 51205.5
    3 -6 -1 52416
    3 6 -1 54896.6
    3 -6 0 1961.46
    3 6 0 1946.15
    3 -6 0 1564.82
    -3 -6 0 2083.74
    -3 -6 -1 1105.35
    3 6 1 825.741
    3 -6 1 936.403
    3 -6 1 911.461
    -3 -6 -2 2868.44
    3 -6 2 2604.21
    -3 6 -2 2673.88
    3 6 2 2577.29
    3 -6 2 2725.62
    -3 6 -3 43716.8
    3 6 3 42216.8
    3 -6 3 43710.4
    3 6 4 8187.3
    3 -6 4 8695.83
    -3 -6 -4 9919.98
    -3 6 -4 8952.87
    -3 6 -5 17335.5
    3 6 5 16367.2
    -3 -6 -5 18323
    -3 6 -6 6019.85
    3 6 6 6473.06
    -3 -6 -6 6448.52
    3 6 7 3127.85
    -3 -6 -7 3277.67
    -3 6 -7 3279.03
    3 6 8 351.267
    -3 -6 -8 588.32
    3 6 9 51.0774
    -3 -6 -9 19.5211
    -3 -6 -9 30.9749
    3 6 10 8464.43
    -3 -6 -10 10087.1
    -3 -6 -10 8654.39
    -3 -6 -11 4722.13
    -3 -6 -11 4549.24
    -3 -6 -12 2734.94
    3 7 -14 2316.98
    3 7 -13 1955.09
    3 -7 -13 1618.64
    3 -7 -12 1345.84
    3 7 -12 1056.06
    3 -7 -11 -24.957
    3 7 -11 210.349
    3 -7 -10 426.996
    3 7 -10 597.001
    3 7 -10 561.119
    3 7 -9 12517.3
    3 -7 -9 12244.1
    3 7 -9 13589.4
    3 7 -8 33214.4
    3 -7 -8 32865.9
    -3 7 8 33546.7
    3 -7 -7 5356.61
    3 7 -7 5265.48
    -3 -7 6 17391.6
    -3 -7 6 17050.9
    3 -7 -6 16834.4
    3 7 -6 18247.7
    -3 -7 5 24487
    3 -7 -5 24200.6
    3 7 -5 24257.8
    3 7 -4 7.49581
    3 -7 -4 3.0172
    3 7 -3 3419.14
    -3 -7 3 3566.81
    3 -7 -2 23.0044
    -3 -7 2 40.0977
    3 7 -2 -1.32889
    3 -7 -1 10461.4
    3 7 -1 11282.7
    -3 -7 1 11721.6
    -3 -7 0 2764.29
    3 -7 0 2979.85
    3 7 0 2674.41
    3 -7 0 2859.85
    3 7 1 7803.27
    3 -7 1 6923.98
    -3 -7 -1 7641.38
    -3 -7 -2 700.292
    3 7 2 853.009
    3 -7 2 674.871
    3 -7 2 845.228
    -3 -7 -3 632.347
    3 7 3 530.902
    3 -7 3 611.339
    -3 7 -4 20439.1
    3 7 4 21197.8
    -3 -7 -4 21929.7
    -3 -7 -5 1301.81
    -3 7 -5 1246.09
    3 7 5 1295.18
    -3 -7 -6 98.4204
    3 7 6 -22.0929
    3 7 7 3655.94
    -3 -7 -7 3822.89
    -3 -7 -8 24.3095
    3 7 8 -12.8384
    3 7 9 549.471
    -3 -7 -9 650.882
    -3 -7 -9 629.398
    -3 -7 -10 2814.67
    3 7 10 2039.26
    -3 -7 -10 3123.97
    -3 -7 -11 1483.59
    -3 -7 -12 3785.68
    3 -8 -12 128.539
    3 8 -11 8844.21
    3 -8 -11 8881.63
    3 -8 -10 2998.59
    3 8 -10 2342.56
    3 -8 -9 294.445
    3 8 -9 355.801
    -3 8 8 133.409
    3 8 -8 144.914
    3 -8 -8 93.5107
    3 -8 -7 2892.87
    3 8 -7 3296.67
    -3 -8 6 1366.54
    3 -8 -6 1520.4
    3 8 -6 1375.31
    3 -8 -5 40.8434
    -3 -8 5 115.166
    3 8 -5 87.2427
    -3 -8 4 8881.8
    3 8 -4 8573.65
    3 -8 -4 8433.98
    -3 -8 3 754.502
    3 8 -3 808.514
    -3 -8 2 364.618
    3 -8 -2 276.54
    3 8 -2 373.38
    3 -8 -1 8272.68
    3 8 -1 8743.34
    -3 -8 1 8955.51
    -3 -8 0 183.467
    3 -8 0 219.699
    3 8 0 176.372
    3 8 1 32626
    3 -8 1 31892.1
    3 -8 2 393.766
    -3 -8 -2 331.705
    3 8 2 487.627
    -3 -8 -3 100.882
    3 8 3 75.8034
    -3 -8 -4 14653.4
    3 8 4 14145.3
    3 8 5 1726.31
    -3 -8 -5 2143.89
    3 8 6 9734.59
    -3 -8 -6 10049.6
    3 8 7 5416.96
    -3 -8 -7 5442.14
    3 8 8 3309.95
    -3 -8 -8 4273.46
    3 8 9 124.572
    -3 -8 -9 117.558
    3 8 10 20586.2
    -3 -8 -10 20484.4
    -3 -8 -10 22614.1
    3 8 11 247.241
    -3 -8 -11 556.506
    3 -9 -12 2768.43
    3 -9 -11 96.4072
    3 9 -10 1186.91
    3 -9 -10 1311.55
    3 -9 -9 1517.12
    3 9 -9 1570.69
    3 -9 -8 9935.17
    -3 9 8 9716.05
    3 9 -8 10414.6
    3 -9 -7 983.062
    -3 9 7 1085.68
    3 9 -7 934.322
    3 9 -6 5388.98
    -3 -9 6 5869.56
    3 -9 -6 5262.49
    3 9 -6 5623.18
    -3 -9 5 34020.3
    3 9 -5 33250.2
    3 9 -5 34692.1
    3 -9 -5 32949.6
    -3 -9 4 75.7548
    3 9 -4 161.224
    3 9 -3 6159.71
    -3 -9 3 6004.58
    -3 -9 2 4475.91
    3 9 -2 4085.89
    3 9 -1 3099.03
    -3 -9 1 3880.03
    3 9 0 2787.93
    -3 -9 0 2999.86
    3 9 1 6614.62
    -3 -9 -1 7835.55
    3 9 2 476.592
    -3 -9 -2 480.989
    3 9 3 3448.6
    -3 -9 -3 3692.81
    3 9 4 37952.5
    -3 -9 -4 37363.4
    -3 -9 -5 814.884
    3 9 5 789.602
    -3 -9 -6 1107.91
    3 9 6 783.166
    -3 -9 -7 16346.5
    3 9 7 17349.6
    3 9 8 170.835
    -3 -9 -8 197.927
    3 9 9 6827
    -3 -9 -9 7498.46
    -3 -9 -10 2343.95
    3 9 10 2705.07
    3 -10 -11 1654.55
    3 -10 -10 122.92
    3 10 -9 601.025
    3 -10 -9 378.692
    3 -10 -8 1576.83
    3 10 -8 1562.34
    -3 10 8 1818.27
    3 -10 -7 362.143
    -3 10 7 284.83
    3 10 -7 250.584
    3 10 -6 12669.5
    3 10 -6 11738.1
    3 -10 -6 12457.2
    3 10 -5 3559.77
    3 -10 -5 3997.22
    3 10 -5 4018.97
    -3 -10 4 8346.2
    3 10 -4 8875.91
    -3 -10 3 28404.7
    3 10 -3 28454.5
    -3 -10 2 4670.87
    3 10 -2 4362.05
    -3 10 1 76.6785
    -3 -10 1 -53.5914
    3 10 -1 38.7648
    -3 10 0 5983.9
    -3 -10 0 6075.48
    3 10 0 5759.95
    -3 -10 -1 45828.2
    3 10 1 45023.5
    -3 -10 -2 8.1713
    3 10 2 50.4272
    -3 -10 -3 157.219
    3 10 3 6.88785
    -3 -10 -4 78.3557
    3 10 4 56.8828
    3 10 5 10815.8
    -3 -10 -5 9969.66
    3 10 6 3522.45
    -3 -10 -6 4448.3
    3 10 7 111.282
    -3 -10 -7 -24.6621
    -3 -10 -8 29.6178
    3 10 8 -8.97645
    3 10 9 5226.88
    -3 -10 -9 6342
    3 -11 -10 1674.22
    3 -11 -9 4246.19
    3 11 -8 831.943
    3 -11 -8 967.943
    3 -11 -7 63.7522
    3 11 -7 59.5967
    -3 11 7 -26.6842
    3 -11 -6 198.562
    3 11 -6 394.36
    -3 11 6 237.516
    3 -11 -5 902.848
    3 11 -5 888.794
    3 11 -4 4295.96
    3 11 -3 4374.82
    -3 -11 2 4109.28
    3 11 -2 4706.98
    -3 -11 1 2149.77
    -3 11 1 1996.06
    3 11 -1 1873.37
    -3 -11 0 -52.7974
    3 11 0 -4.29148
    -3 11 0 30.2977
    3 11 1 7564.73
    -3 -11 -1 7356.91
    3 11 2 1957.66
    -3 -11 -2 1907.49
    -3 -11 -3 1376.27
    3 11 3 1164.78
    3 11 4 2746.69
    -3 -11 -4 2535.56
    -3 -11 -5 671.341
    3 11 5 537.087
    3 11 6 5522.18
    -3 -11 -6 5418.63
    3 11 7 1155.96
    -3 -11 -7 1881.17
    -3 -11 -8 683.066
    3 -12 -9 -25.7331
    3 -12 -8 446.475
    3 -12 -7 1761.62
    3 12 -7 1718.53
    -3 12 7 2110.02
    -3 12 6 1948.21
    3 -12 -6 1556.76
    3 12 -6 1791.62
    3 -12 -5 139.16
    3 12 -5 239.666
    -3 12 5 231.684
    3 12 -4 2599.8
    3 12 -3 -2.37622
    3 12 -2 28.0245
    3 12 -1 2134.54
    3 12 0 998.434
    3 12 1 365.76
    -3 -12 -1 425.328
    -3 -12 -2 494.392
    3 12 2 511.574
    -3 -12 -3 3973.06
    3 12 3 3558.51
    -3 -12 -4 189.94
    3 12 4 -8.03949
    -3 -12 -5 193.905
    3 12 5 568.554
    -3 -12 -6 1983.3
    3 12 6 2213.07
    -3 -12 -7 7562.09
    3 -13 -8 864.361
    3 -13 -7 53.2594
    -3 13 7 -0.70594
    3 -13 -6 2262.7
    3 13 -6 2272.23
    -3 13 6 2625.4
    3 13 -5 114.489
    -3 13 5 218.468
    -3 13 4 231.818
    3 13 -4 -12.6846
    3 13 -3 440.6
    3 13 -2 239.626
    3 13 -1 92.6423
    3 13 0 1202.37
    3 13 1 300.165
    3 13 2 1090.4
    3 13 3 185.46
    3 13 4 839.627
    -3 -13 -4 820.332
    3 13 5 30.0491
    -3 -13 -5 28.444
    -3 -13 -6 2550.25
    -3 -13 -7 48.361
    3 -14 -6 2190.6
    -3 14 6 2347.4
    3 -14 -5 70.0053
    3 14 -5 132.258
    -3 14 5 172.918
    3 14 -4 4752.17
    -3 14 4 5293.39
    3 14 -3 1180.12
    -3 14 3 1357.46
    3 14 -2 601.192
    -3 14 2 495.169
    3 14 -1 250.017
    3 14 0 3000.76
    3 14 1 32.9051
    3 14 2 2566.59
    3 14 3 2277.21
    -3 15 6 598.068
    3 -15 -5 143.142
    -3 15 5 -29.0196
    3 15 -4 90.073
    -3 15 4 288.122
    3 15 -3 783.918
    3 15 -2 172.869
    3 15 -1 1010.06
    3 15 0 779.28
    4 0 -15 127.965
    4 0 -14 68.2918
    4 0 -13 34.5479
    4 0 -12 2177.81
    4 0 -11 -35.596
    4 0 -10 3178.13
    4 0 -9 9.52846
    -4 0 9 10.7942
    4 0 -8 1820.8
    4 0 -7 60.156
    4 0 -6 4329.01
    -4 0 5 166.95
    4 0 -5 29.3408
    -4 0 4 295.405
    4 0 -4 255.076
    4 0 -4 215.779
    -4 0 3 12.675
    -4 0 3 42.453
    4 0 -3 3.03078
    4 0 -3 14.4767
    4 0 -2 194369
    -4 0 2 198008
    -4 0 2 191126
    4 0 -2 196269
    -4 0 2 193063
    -4 0 1 23.7995
    4 0 -1 -9.77377
    -4 0 1 29.237
    4 0 -1 -3.49537
    -4 0 1 58.0225
    -4 0 0 598.29
    -4 0 0 589.39
    -4 0 0 632.044
    4 0 0 513.411
    4 0 0 620.782
    -4 0 -1 41.0425
    -4 0 -1 -5.28903
    -4 0 -1 2.29167
    4 0 1 -0.68921
    4 0 2 169273
    -4 0 -2 169084
    -4 0 -3 -20.7687
    -4 0 -3 -21.9427
    4 0 3 -2.00237
    4 0 4 18916.3
    -4 0 -4 18105.7
    -4 0 -4 18417.5
    -4 0 -5 -39.7288
    4 0 5 -25.4829
    -4 0 -5 -4.74299
    -4 0 -5 16.0266
    4 0 6 1491.08
    -4 0 -6 1823.02
    -4 0 -6 1866.87
    4 0 7 -23.26
    -4 0 -7 -8.10944
    -4 0 -7 16.6079
    -4 0 -8 1509.35
    -4 0 -8 2717.79
    -4 0 -9 -90.3744
    -4 0 -10 1106.35
    -4 0 -10 1140.61
    -4 0 -11 14.9706
    -4 0 -11 -127.488
    -4 0 -12 5687.98
    -4 0 -12 6042.4
    4 -1 -15 0.90423
    4 1 -15 -185.191
    4 1 -14 486.877
    4 -1 -14 415.668
    4 1 -13 7.28764
    4 -1 -13 -37.6553
    4 1 -12 20200.3
    4 -1 -12 20662
    4 -1 -11 1014.44
    4 1 -11 1068.86
    4 -1 -10 6674.51
    4 1 -10 6644.59
    4 -1 -9 40.4336
    -4 -1 9 26.8239
    -4 1 9 -2.02482
    4 1 -9 51.5813
    4 1 -8 12723.1
    4 -1 -8 13094.7
    -4 -1 8 12787.4
    4 1 -7 31094.9
    4 -1 -7 32131
    -4 -1 6 25.8433
    4 1 -6 11.1847
    4 -1 -6 54.5605
    4 1 -6 7.47568
    -4 1 5 8678.16
    -4 -1 5 8118.53
    4 1 -5 8710.84
    4 -1 -5 8542.77
    4 1 -4 9084.61
    -4 -1 4 8685.75
    -4 1 4 9644.75
    4 -1 -4 9499.54
    -4 -1 3 22110.1
    -4 1 3 20151
    4 -1 -3 20930.7
    4 1 -3 21262.2
    -4 -1 3 21612.5
    4 -1 -3 21345.8
    -4 1 3 20774.1
    -4 -1 3 20603.4
    -4 1 2 23454.6
    4 -1 -2 23571.6
    4 1 -2 23261.1
    -4 -1 2 24251.6
    4 -1 -2 24229.6
    -4 1 2 24297.6
    -4 -1 2 24331.9
    -4 -1 2 23803.5
    4 -1 -2 24758.7
    -4 1 1 1948.28
    4 1 -1 1982.77
    4 -1 -1 1832.17
    -4 1 1 1965.83
    -4 -1 1 1685.7
    4 -1 -1 1804.3
    -4 -1 1 1846.57
    4 -1 -1 1828.75
    -4 1 1 1896.61
    -4 -1 1 1967.88
    -4 -1 0 1586.66
    -4 1 0 1507.66
    4 1 0 1477.05
    -4 1 0 1902.58
    -4 -1 0 1655.07
    -4 1 0 1861.93
    4 -1 0 1645.18
    4 -1 1 331.652
    -4 -1 -1 364.39
    -4 1 -1 439.325
    -4 1 -1 353.809
    -4 1 -1 346.98
    4 1 1 384.008
    4 -1 1 410.513
    -4 -1 -2 380.786
    -4 -1 -2 457.29
    -4 1 -2 297.227
    -4 1 -2 415.356
    4 1 2 452.33
    4 -1 2 420.532
    -4 1 -2 444.799
    -4 1 -3 27415
    4 -1 3 28541.9
    4 1 3 26023.4
    -4 1 -3 26675.7
    -4 -1 -3 28913.6
    -4 -1 -3 27181.3
    -4 1 -4 41120
    4 -1 4 42759.3
    4 1 4 42274.2
    -4 1 -4 39184.2
    -4 1 -4 42409.7
    -4 -1 -4 42683.5
    -4 1 -4 42038.5
    4 -1 5 10182.4
    4 1 5 11411.6
    -4 1 -5 11377.3
    -4 1 -5 10898.2
    -4 1 -5 10892.6
    -4 1 -5 11221.4
    -4 -1 -5 11071.2
    -4 1 -6 24.8893
    -4 1 -6 10.083
    4 1 6 15.3478
    -4 -1 -6 -19.3353
    4 -1 6 16.0021
    -4 -1 -6 9.77806
    -4 1 -6 44.8415
    -4 1 -6 8.31723
    4 1 7 4555.54
    -4 1 -7 4701.51
    -4 1 -7 4430.83
    -4 -1 -7 4748.81
    -4 -1 -7 5046.96
    -4 1 -7 4398.84
    4 1 8 1055.75
    -4 -1 -8 1089.36
    -4 -1 -8 871.422
    -4 1 -8 943.145
    -4 1 -8 1136.75
    -4 1 -8 1088.06
    -4 1 -9 10974.8
    -4 -1 -9 11578.9
    -4 -1 -9 10895.5
    -4 1 -9 10901.3
    -4 1 -10 245.415
    -4 -1 -10 357.412
    -4 1 -10 210.311
    -4 -1 -11 2863.13
    -4 1 -11 2501.83
    -4 1 -11 2919.09
    -4 -1 -12 5947.36
    -4 1 -12 5718.66
    -4 -1 -12 5856.4
    -4 1 -12 5994.81
    4 2 -15 391.935
    4 -2 -15 210.424
    4 2 -14 169.78
    4 -2 -14 88.8902
    4 -2 -13 425.999
    4 2 -13 532.05
    4 2 -12 15084.3
    4 -2 -12 14814.8
    4 2 -11 8131.29
    4 -2 -11 7824.43
    4 2 -10 13291.3
    4 -2 -10 13113
    4 2 -9 11847.7
    4 -2 -9 13236.5
    4 2 -8 14721
    4 -2 -8 14433.4
    -4 -2 8 14362.3
    4 2 -7 5121.23
    4 -2 -7 5270.84
    -4 -2 7 4707.1
    4 -2 -6 718.424
    -4 -2 6 874.516
    4 2 -6 886.271
    -4 -2 5 18685.5
    4 2 -5 17983.2
    4 -2 -5 19515.5
    -4 -2 4 9463.02
    -4 2 4 9228.4
    4 2 -4 9430.67
    4 -2 -4 9347.52
    -4 -2 3 11525.5
    -4 2 3 10891.9
    4 2 -3 11411.8
    -4 -2 3 11154.5
    4 -2 -3 11335.9
    -4 2 3 11587.9
    -4 2 2 190.063
    4 -2 -2 164.577
    -4 -2 2 131.528
    4 -2 -2 166.505
    -4 2 2 121.657
    4 -2 -2 111.046
    4 2 -2 167.442
    -4 -2 2 187.069
    -4 2 1 2269.36
    -4 -2 1 2231.81
    4 -2 -1 1844.6
    4 2 -1 2356.52
    -4 2 1 2068.58
    4 -2 -1 2015.68
    -4 -2 1 2169.54
    -4 2 0 2416.3
    -4 -2 0 2553.03
    -4 2 0 2506.18
    -4 -2 0 2406.12
    4 -2 0 2385.6
    4 -2 0 2346.06
    -4 2 0 2462.6
    4 2 0 2427.97
    -4 -2 -1 580.718
    4 -2 1 516.392
    -4 2 -1 521.062
    -4 2 -1 482.157
    -4 2 -1 545.807
    4 2 1 550.743
    4 -2 1 569.84
    4 2 2 3207.39
    4 -2 2 2921.04
    -4 -2 -2 3104.2
    -4 2 -2 2970.79
    -4 2 -2 2804.21
    4 -2 3 912.758
    4 2 3 838.911
    -4 2 -3 909.267
    -4 2 -3 880.788
    -4 -2 -3 962.269
    4 -2 4 2604.09
    4 2 4 2729.18
    -4 2 -4 2827.88
    -4 2 -4 2559.2
    -4 2 -4 2523
    -4 -2 -4 2773.96
    -4 2 -5 342.404
    -4 2 -5 214.626
    -4 -2 -5 312.245
    -4 2 -5 289.641
    4 2 5 328.804
    -4 2 -5 364.614
    4 2 6 12504.2
    -4 2 -6 12536
    -4 2 -6 12331.3
    -4 2 -6 12081.2
    -4 -2 -6 11658.1
    -4 2 -6 11707.7
    -4 2 -7 13562.3
    4 2 7 13652.2
    -4 2 -7 13329.8
    -4 2 -7 13797.1
    -4 -2 -7 13615.7
    -4 -2 -7 14723.8
    4 2 8 3065.91
    -4 2 -8 3406.51
    -4 -2 -8 2945.9
    -4 -2 -8 2977.27
    -4 2 -8 3315.23
    -4 -2 -9 111.993
    -4 -2 -9 101.798
    -4 2 -9 94.9389
    4 2 9 242.495
    -4 2 -9 139.383
    -4 -2 -10 424.515
    -4 2 -10 436.468
    -4 -2 -10 478.854
    -4 2 -10 495.902
    -4 2 -11 1232.4
    -4 -2 -11 1589.28
    -4 2 -11 1643.33
    -4 -2 -12 180.111
    -4 2 -12 140.14
    -4 2 -12 88.8527
    4 -3 -15 -45.1169
    4 3 -15 -97.1256
    4 3 -14 359.979
    4 -3 -14 224.338
    4 3 -13 6443.26
    4 -3 -13 6955.94
    4 -3 -12 20.7999
    4 3 -12 3.83247
    4 3 -11 4213.76
    4 -3 -11 4184.76
    4 3 -10 13526.3
    4 -3 -10 13041.9
    4 -3 -9 295.774
    4 3 -9 230.622
    4 3 -8 6039.64
    4 -3 -8 6354.01
    4 -3 -7 12728.6
    4 3 -7 12349.3
    -4 -3 6 3425.75
    4 3 -6 2938.43
    4 -3 -6 3147.66
    -4 -3 5 10081.5
    4 3 -5 9536.06
    4 -3 -5 9676.86
    -4 -3 4 2130.22
    -4 -3 4 1906.33
    4 3 -4 2059.69
    4 -3 -4 2161.18
    -4 -3 3 10793.7
    -4 3 3 10764.3
    4 3 -3 10436.7
    4 -3 -3 10364.2
    -4 3 3 10169.2
    4 -3 -2 10106.3
    -4 3 2 9675.29
    4 -3 -2 10791.6
    -4 3 2 10806.9
    4 3 -2 9987.06
    -4 -3 2 10154.5
    -4 3 1 699.371
    4 3 -1 576.453
    -4 -3 1 488.353
    4 -3 -1 575.775
    4 -3 -1 531.513
    -4 3 1 551.071
    -4 3 0 5079.28
    4 -3 0 5133.71
    4 -3 0 5162.7
    -4 -3 0 5396.42
    4 3 0 5493.13
    4 -3 1 267.777
    -4 -3 -1 352.686
    -4 3 -1 330.082
    4 3 1 254.696
    -4 3 -2 29786.9
    -4 3 -2 29980.4
    -4 -3 -2 29717.8
    4 3 2 29887.6
    4 -3 2 28952.9
    4 -3 2 27450.5
    -4 3 -3 1534.17
    -4 -3 -3 1772.3
    4 3 3 1582.3
    -4 3 -3 1383.21
    -4 3 -4 107.97
    4 3 4 175.084
    -4 -3 -4 195.939
    -4 3 -4 166.63
    4 3 5 493.164
    -4 3 -5 397.785
    -4 3 -5 443.491
    -4 -3 -5 495.009
    -4 -3 -6 1360.52
    4 3 6 1203.83
    -4 3 -6 1254.92
    -4 3 -6 1260.76
    -4 3 -6 1316.08
    4 3 7 37762.2
    -4 3 -7 38581.2
    -4 -3 -7 41568
    -4 3 -7 40301.7
    -4 3 -8 9694.97
    4 3 8 9020.42
    -4 -3 -8 9838.14
    -4 -3 -8 9285.7
    -4 3 -8 10073
    -4 3 -9 6435.8
    4 3 9 5931.52
    -4 3 -9 6072.8
    -4 -3 -9 5896.09
    -4 -3 -9 5909.06
    -4 -3 -10 2203.85
    -4 3 -10 2278.47
    -4 3 -10 2056.97
    -4 -3 -10 2235.48
    -4 -3 -11 394.885
    -4 3 -11 432.005
    -4 3 -11 460.562
    -4 3 -12 15.0529
    4 4 -15 15.5663
    4 -4 -14 1049.99
    4 4 -14 837.211
    4 4 -13 7334.01
    4 -4 -13 6045.28
    4 -4 -12 19.088
    4 4 -12 -39.1367
    4 -4 -11 50.2469
    4 4 -11 -14.7182
    4 4 -10 3128.68
    4 -4 -10 2559.07
    4 -4 -9 1816.01
    4 4 -9 1507.13
    4 4 -8 10331.3
    4 -4 -8 9521.67
    4 4 -7 8959.07
    4 -4 -7 8302.92
    -4 -4 6 1534.3
    4 4 -6 1774.08
    4 -4 -6 1620.74
    -4 -4 5 5746.94
    4 4 -5 5739.4
    4 -4 -5 6323.2
    4 4 -4 77325.3
    -4 -4 4 78692.5
    4 4 -4 81594.3
    4 -4 -4 78937.5
    4 4 -3 1189.89
    4 -4 -3 989.5
    -4 -4 3 1118.82
    -4 -4 2 2742.95
    4 -4 -2 2685.21
    -4 4 2 2647.87
    4 -4 -2 2626
    4 4 -2 2607.1
    -4 4 1 1210.28
    4 -4 -1 1207.79
    4 -4 -1 1352.7
    4 4 -1 1146.69
    -4 -4 1 1089.24
    -4 4 0 9252.59
    4 -4 0 8936.08
    4 -4 0 9510.17
    4 -4 0 9779.36
    4 4 0 9767.85
    -4 -4 0 9931.45
    4 -4 1 4242.33
    4 -4 1 4291.08
    4 4 1 4126.69
    -4 -4 -1 4186.82
    -4 4 -1 4338.74
    -4 -4 -2 3722.73
    4 4 2 3756.53
    -4 4 -2 3899.85
    -4 -4 -3 -3.07766
    -4 4 -3 16.6937
    -4 4 -3 24.9427
    4 4 3 -26.303
    4 4 4 1142.26
    -4 4 -4 1016.96
    -4 4 -4 1042.21
    -4 -4 -4 1221.6
    -4 4 -5 4045.08
    -4 4 -5 4134.03
    4 4 5 3906.19
    -4 -4 -5 4042.78
    -4 4 -6 3785.73
    4 4 6 3333.33
    -4 -4 -6 4011.58
    -4 4 -6 3495.42
    -4 -4 -7 798.701
    -4 4 -7 918.115
    4 4 7 885.058
    -4 4 -7 1187.68
    4 4 8 2517.52
    -4 4 -8 2470.99
    -4 -4 -8 2323.66
    -4 -4 -8 2263.36
    -4 4 -8 2346.57
    4 4 9 1091.69
    -4 -4 -9 1212.22
    -4 4 -9 1288.38
    -4 4 -9 1417.19
    -4 -4 -9 1207.62
    -4 4 -10 4227.4
    4 4 10 3937.86
    -4 -4 -10 4217.42
    -4 4 -10 4281.35
    -4 -4 -10 4564.56
    -4 -4 -11 615.532
    -4 -4 -11 488.268
    -4 4 -11 530.848
    -4 4 -12 2167.97
    4 5 -15 -97.9522
    4 -5 -14 -62.0559
    4 5 -14 14.87
    4 5 -13 10178.2
    4 -5 -13 10327.2
    4 5 -12 -3.99347
    4 -5 -12 13.9628
    4 -5 -11 1748.67
    4 5 -11 1907.69
    4 5 -10 4620.27
    4 -5 -10 4881.78
    4 -5 -9 1208.74
    4 5 -9 1215.5
    4 5 -8 9745.54
    4 -5 -8 8512.74
    4 -5 -7 30.2479
    -4 -5 7 44.7108
    4 5 -7 92.5763
    4 -5 -6 -4.94154
    4 5 -6 1.64223
    -4 -5 5 3103.4
    4 5 -5 2791.17
    4 -5 -5 3397.95
    -4 -5 4 7096.47
    4 -5 -4 7219.58
    4 5 -4 6910.12
    -4 -5 3 12126.6
    4 -5 -3 12393.3
    4 5 -3 12791.2
    -4 -5 2 13136.2
    4 -5 -2 13703.8
    4 -5 -2 14049.6
    4 -5 -2 13794.7
    4 5 -2 13519.7
    -4 5 1 4588.81
    4 -5 -1 4522.41
    4 -5 -1 4346.43
    4 -5 -1 4341.83
    4 5 -1 4785.76
    -4 -5 1 4318.52
    4 -5 0 1484.08
    -4 5 0 1601.83
    4 -5 0 1458.71
    4 -5 0 1495.68
    4 5 0 1624.58
    -4 -5 0 1324.15
    4 -5 1 30.3159
    4 -5 1 7.64927
    -4 -5 -1 7.23908
    -4 5 -1 22.952
    4 -5 1 10.5967
    4 5 1 -12.9202
    -4 5 -2 930.643
    -4 -5 -2 1093.14
    4 5 2 997.157
    -4 -5 -3 202.058
    -4 5 -3 133.313
    4 5 3 233.212
    4 5 4 5911.41
    -4 5 -4 6598.43
    -4 -5 -4 6211.78
    4 5 5 3237.76
    -4 5 -5 3183.32
    -4 -5 -5 2921.99
    -4 -5 -6 -39.4472
    4 5 6 59.1207
    -4 5 -6 27.4241
    4 5 7 12371.7
    -4 5 -7 11185.5
    -4 5 -7 11570.3
    -4 -5 -7 12610.8
    4 5 8 1196.65
    -4 -5 -8 1394.38
    -4 5 -8 882.237
    -4 5 -8 1278.32
    4 5 9 738.755
    -4 -5 -9 725.604
    -4 5 -9 647.928
    -4 -5 -9 711.888
    -4 -5 -10 2099.63
    4 5 10 2266.01
    -4 5 -10 2038
    -4 -5 -10 1886.13
    -4 5 -11 3855.01
    -4 -5 -11 3976.4
    -4 5 -12 225.447
    4 6 -15 0.60616
    4 6 -14 821.708
    4 -6 -13 0.29544
    4 6 -13 132.628
    4 -6 -12 458.98
    4 6 -12 281.092
    4 -6 -11 239.645
    4 6 -11 178.396
    4 6 -10 6528.63
    4 -6 -10 6790.62
    4 6 -9 1878.71
    4 -6 -9 2434.66
    4 -6 -8 236.343
    4 6 -8 481.845
    -4 -6 7 22635.9
    4 6 -7 21240.1
    4 6 -7 21339.7
    4 -6 -7 22061.3
    -4 -6 6 4668.49
    -4 -6 6 4542.1
    4 -6 -6 4650.76
    4 6 -6 4010.44
    4 6 -5 93.536
    4 -6 -5 159.074
    -4 -6 5 209.612
    -4 -6 4 11259.8
    4 -6 -4 11798.8
    4 6 -4 11568.3
    4 -6 -3 246.505
    -4 -6 3 172.828
    4 6 -3 225.077
    -4 -6 2 30116.8
    4 -6 -2 28656.6
    4 6 -2 29112.5
    4 -6 -2 27918.1
    4 -6 -1 8210.42
    -4 -6 1 7899.64
    4 -6 -1 7902.47
    4 6 -1 8595.07
    4 -6 -1 8585.79
    -4 6 0 1472.61
    4 -6 0 1311.83
    4 -6 0 1339.5
    4 6 0 1376.46
    4 -6 0 1242.76
    -4 -6 0 1642.3
    -4 6 -1 8430.23
    4 -6 1 8576.97
    4 6 1 8860.21
    4 -6 1 8952.21
    4 -6 1 8932.02
    -4 -6 -1 7793.1
    -4 6 -2 887.252
    -4 -6 -2 957.618
    4 6 2 733.022
    -4 6 -3 2161.76
    4 6 3 2435.43
    -4 -6 -3 2266.38
    -4 -6 -4 634.466
    -4 6 -4 672.019
    4 6 4 873.233
    4 6 5 22778.6
    -4 -6 -5 22495.7
    -4 6 -5 23173
    -4 6 -6 2343.71
    4 6 6 1963.97
    -4 -6 -6 2655.93
    4 6 7 350.363
    -4 -6 -7 352.368
    4 6 8 1981.58
    -4 -6 -8 2161.05
    -4 -6 -9 813.809
    -4 -6 -9 772.145
    4 6 9 1246.3
    4 6 10 1436.12
    -4 -6 -10 1430.39
    -4 -6 -10 1379.89
    4 6 11 61.7253
    -4 -6 -11 59.1763
    4 7 -14 164.706
    4 -7 -13 -37.919
    4 7 -13 -21.3938
    4 -7 -12 45.0282
    4 7 -12 -32.6796
    4 7 -11 3386.32
    4 -7 -11 2839.84
    4 -7 -10 738.584
    4 7 -10 474.616
    4 7 -9 1318.51
    4 7 -9 1445.03
    4 -7 -9 1348.16
    4 -7 -8 14644.9
    4 7 -8 14506.3
    4 7 -7 3585.47
    -4 -7 7 3438.88
    4 -7 -7 3609.14
    -4 -7 6 11848.4
    4 -7 -6 12132.1
    4 7 -6 12134.3
    -4 -7 5 9144.89
    4 -7 -5 8410.63
    4 7 -5 8534.04
    4 -7 -4 451.25
    -4 -7 4 580.426
    4 7 -4 536.92
    -4 -7 3 24252.4
    4 -7 -3 22737.8
    4 7 -3 23571
    4 -7 -2 341.482
    -4 -7 2 261.977
    4 -7 -2 365.584
    4 7 -2 302.56
    -4 -7 1 849.65
    4 -7 -1 752.048
    4 -7 -1 892.562
    4 7 -1 913.984
    4 -7 0 571.362
    -4 -7 0 429.626
    4 -7 0 484.211
    4 7 0 582.069
    4 -7 0 571.983
    -4 -7 -1 706.065
    4 7 1 620.67
    4 -7 1 604.415
    4 -7 1 624.876
    4 -7 1 575.376
    -4 7 -2 611.1
    -4 -7 -2 737.81
    4 -7 2 449.18
    4 7 2 588.021
    4 -7 2 650.96
    4 -7 2 571.761
    -4 7 -3 12671.6
    -4 -7 -3 13764.1
    4 7 3 13223.1
    -4 7 -4 30207.5
    4 7 4 29497.5
    -4 -7 -4 29513.1
    -4 -7 -5 1287.87
    4 7 5 998.246
    4 7 6 1242.95
    -4 -7 -6 2058.39
    4 7 7 115.801
    -4 -7 -7 216.722
    4 7 8 327.793
    -4 -7 -8 432.517
    4 7 9 -18.7953
    -4 -7 -9 34.1118
    4 7 10 1107.46
    -4 -7 -10 843.521
    4 7 11 681.48
    -4 -7 -11 568.163
    4 8 -14 1165.58
    4 8 -13 97.578
    4 -8 -12 339.798
    4 -8 -11 6187.08
    4 8 -11 5814.23
    4 -8 -10 8835.76
    4 8 -10 9211.32
    4 8 -9 17825.1
    4 -8 -9 17319.8
    4 -8 -8 7118.77
    4 8 -8 7454.24
    4 8 -7 1167.32
    -4 -8 7 1775.07
    4 -8 -7 1335.13
    4 8 -6 107.578
    4 -8 -6 199.987
    -4 -8 6 224.902
    -4 -8 5 1833.26
    4 -8 -5 1749.82
    4 8 -5 1784.19
    -4 -8 4 10840.3
    4 -8 -4 10044.6
    4 8 -4 9834.83
    4 -8 -3 585.392
    -4 -8 3 691.411
    4 8 -3 628.838
    -4 -8 2 1106.93
    4 -8 -2 1252.17
    4 8 -2 1147.56
    4 -8 -2 1526.82
    -4 -8 1 2047.18
    4 -8 -1 1809.93
    4 8 -1 1652.78
    4 -8 -1 1943.78
    -4 -8 0 1741.88
    4 -8 0 1753.9
    4 8 0 1924.32
    4 -8 0 1944.31
    -4 -8 -1 5998.03
    4 8 1 5892.66
    -4 -8 -2 1173.57
    4 8 2 1095.66
    -4 -8 -3 12394.7
    4 8 3 12929.7
    4 8 4 605.806
    -4 -8 -4 721.908
    -4 -8 -5 453.648
    4 8 5 421.436
    4 8 6 4731.7
    -4 -8 -6 4925.76
    -4 -8 -7 30.4861
    4 8 7 25.1038
    -4 -8 -8 2444.73
    4 8 8 2329.29
    4 8 9 1495.71
    -4 -8 -9 912.798
    4 8 10 3906.52
    -4 -8 -10 4324.96
    4 -9 -12 817.136
    4 -9 -11 1994.6
    4 9 -11 2225.79
    4 -9 -10 4395.11
    4 9 -10 3809
    4 -9 -9 2478.08
    4 9 -9 2914.72
    4 -9 -8 13334.9
    4 9 -8 13067.2
    4 -9 -7 236.847
    -4 -9 7 154.159
    4 9 -7 208.552
    4 -9 -6 35196.7
    4 9 -6 34335.1
    -4 -9 6 35933.3
    -4 -9 5 2391.25
    4 -9 -5 2411.32
    4 9 -5 2713.18
    4 -9 -4 759.931
    -4 -9 4 794.96
    4 9 -4 861.934
    4 -9 -3 882.657
    -4 -9 3 766.017
    4 9 -3 767.389
    4 9 -2 1314.26
    -4 -9 2 1391.96
    4 -9 -2 1547.04
    -4 -9 1 8038.81
    4 9 -1 7656.07
    4 -9 -1 7627.75
    4 9 0 25259.8
    -4 -9 0 26605.5
    4 9 1 3035.65
    -4 -9 -1 2826.02
    -4 -9 -2 523.093
    4 9 2 459.136
    4 9 3 1922.64
    -4 -9 -3 1885.69
    4 9 4 153.686
    -4 -9 -4 -43.9113
    4 9 5 1508.49
    -4 -9 -5 1834.65
    4 9 6 6797.81
    -4 -9 -6 6779.06
    -4 -9 -7 1239.31
    4 9 7 1072.26
    4 9 8 2908.01
    -4 -9 -8 3590.96
    4 9 9 1044.56
    4 -10 -11 229.972
    4 -10 -10 -30.6567
    4 10 -10 75.3603
    4 -10 -9 2852.7
    4 10 -9 2911.29
    4 -10 -8 732.83
    4 10 -8 698.3
    4 -10 -7 100.457
    4 10 -7 4.97963
    4 10 -6 3228.77
    4 -10 -6 2732.56
    -4 -10 5 15865.2
    4 10 -5 16256.5
    4 -10 -5 14893.1
    -4 -10 4 4613.67
    4 10 -4 3937.94
    4 -10 -4 4092.42
    -4 -10 3 4017.69
    4 10 -3 4127.83
    4 -10 -3 4014.86
    4 -10 -2 91.8468
    -4 -10 2 9.74424
    -4 -10 1 5220.9
    4 10 -1 4749.37
    -4 -10 0 35344.4
    4 10 0 34202.3
    4 10 1 2126.91
    -4 -10 -1 2176.84
    4 10 2 5654.47
    -4 -10 -2 4846.08
    -4 -10 -3 67.484
    4 10 3 291.867
    4 10 4 3018
    -4 -10 -4 2352.07
    -4 -10 -5 -19.6922
    4 10 5 60.039
    4 10 6 2284.71
    -4 -10 -6 2044.4
    4 10 7 5885.74
    -4 -10 -7 7071.87
    4 10 8 7134.08
    -4 -10 -8 6614.35
    4 -11 -10 17.4842
    4 -11 -9 492.876
    4 11 -9 556.581
    4 -11 -8 150.246
    4 11 -8 288.875
    4 -11 -7 315.146
    4 11 -7 314.63
    4 11 -6 5646.11
    4 -11 -6 5607.11
    4 -11 -5 323.405
    4 11 -5 229.317
    4 11 -4 2630.36
    4 -11 -4 2390.13
    -4 -11 3 4153.14
    4 11 -3 4043.71
    4 -11 -3 3887.69
    -4 -11 2 5003.57
    4 11 -2 5543.48
    4 -11 -2 5053.39
    4 11 -1 11294.7
    -4 -11 1 12010
    4 11 0 19669.3
    -4 -11 0 18727.2
    -4 -11 -1 208.788
    4 11 1 60.1819
    -4 -11 -2 159.383
    4 11 2 71.3535
    -4 -11 -3 161.442
    4 11 3 122.488
    4 11 4 2164.75
    -4 -11 -4 2544.9
    4 11 5 2128.47
    -4 -11 -5 1967.11
    -4 -11 -6 1116.08
    4 11 6 928.621
    -4 -11 -7 6502.61
    4 -12 -9 3045.07
    4 12 -8 4071.06
    4 -12 -8 4860.97
    4 12 -7 2972.18
    4 -12 -7 3286.71
    -4 12 7 3019.6
    4 12 -6 5878.08
    4 -12 -6 5967.68
    4 12 -5 4558.61
    4 -12 -5 4782.05
    4 -12 -4 130.732
    4 12 -4 -122.53
    4 12 -3 1168.35
    4 -12 -3 1059.47
    4 12 -2 184.115
    4 12 -1 1094.56
    4 12 0 1567.23
    -4 -12 0 1740.12
    -4 -12 -1 1616.74
    4 12 1 1852.61
    -4 -12 -2 817.505
    4 12 2 799.339
    -4 -12 -3 719.898
    4 12 3 665.334
    4 12 4 4182.76
    -4 -12 -4 3662.83
    4 12 5 79.4612
    -4 -12 -5 32.7226
    -4 -12 -6 -26.8987
    4 -13 -8 605.789
    4 -13 -7 -49.757
    4 13 -7 161.632
    -4 13 7 -22.7396
    4 -13 -6 550.782
    4 13 -6 784.659
    -4 13 6 753.228
    4 13 -5 122.894
    4 -13 -5 0.24886
    4 13 -4 2227.97
    4 -13 -4 2361.88
    4 -13 -3 -13.3871
    4 13 -3 38.646
    4 13 -2 137.53
    4 13 -1 217.589
    4 13 0 220.043
    4 13 1 -28.5118
    4 13 2 728.308
    -4 -13 -3 74.8777
    4 13 3 -44.7858
    -4 -13 -4 240.852
    -4 -13 -5 362.733
    -4 -13 -6 639.02
    4 14 -6 6226.76
    4 -14 -6 6347.23
    -4 14 6 6193.7
    4 -14 -5 419.171
    4 14 -5 327.584
    -4 14 5 186.908
    4 -14 -4 662.625
    4 14 -4 849.023
    4 14 -3 11.458
    4 14 -2 517.276
    4 14 -1 4236.34
    4 14 0 628.686
    4 14 1 151.944
    4 -15 -5 1320.27
    4 15 -5 1577.75
    4 15 -4 467.051
    4 15 -3 4947.08
    4 15 -2 1803.03
    5 0 -15 92.2663
    5 0 -14 5644.18
    5 0 -13 -22.4393
    5 0 -12 2086.04
    5 0 -11 -181.245
    5 0 -10 240.048
    5 0 -9 -21.1836
    5 0 -8 621.273
    5 0 -7 -13.3381
    5 0 -7 18.1055
    5 0 -6 928.62
    -5 0 6 875.312
    5 0 -6 708.306
    5 0 -5 251.948
    -5 0 5 194.223
    5 0 -5 291.735
    -5 0 4 394128
    5 0 -4 393327
    5 0 -4 382120
    -5 0 3 19.0253
    5 0 -3 38.2853
    -5 0 2 338.033
    5 0 -2 338.19
    -5 0 2 366.128
    -5 0 1 1.66266
    -5 0 1 -1.31314
    -5 0 1 24.0382
    5 0 0 7172.69
    -5 0 0 7400.19
    -5 0 0 7213.49
    -5 0 0 7588.83
    -5 0 -1 -28.7436
    5 0 1 -22.5468
    -5 0 -1 -27.2343
    -5 0 -1 36.0651
    -5 0 -2 5255.95
    -5 0 -2 5651.98
    -5 0 -2 5520.77
    5 0 2 5340.18
    -5 0 -3 -3.1029
    -5 0 -3 30.3166
    5 0 3 14.19
    -5 0 -4 104060
    5 0 4 107739
    -5 0 -4 107790
    -5 0 -5 159.949
    -5 0 -5 105.249
    5 0 5 112.396
    -5 0 -5 119.216
    5 0 6 14556.2
    -5 0 -6 13892.3
    -5 0 -6 14677.3
    -5 0 -6 13884.7
    -5 0 -7 -10.5254
    -5 0 -7 5.01045
    -5 0 -7 -38.6901
    5 0 7 -11.7951
    -5 0 -8 3462.33
    -5 0 -8 3453.64
    -5 0 -9 -7.5676
    -5 0 -9 33.2043
    -5 0 -10 786.922
    -5 0 -10 733.635
    -5 0 -11 -124.263
    -5 0 -11 -39.2983
    5 1 -15 91.8122
    5 -1 -15 75.2498
    5 -1 -14 165.622
    5 1 -14 184.574
    5 1 -13 7627.93
    5 -1 -13 8055.38
    5 1 -12 301.525
    5 -1 -12 227.732
    5 1 -11 -92.739
    5 -1 -11 -21.8643
    5 1 -10 -0.96274
    5 -1 -10 -25.2341
    5 1 -9 11070.5
    5 1 -9 11219.1
    5 -1 -9 11625.3
    -5 -1 9 10768.2
    5 1 -8 327.081
    5 1 -8 217.155
    5 -1 -8 186.743
    5 -1 -7 20.15
    5 1 -7 -4.09164
    -5 -1 7 -12.5575
    5 1 -7 28.8337
    -5 -1 6 245.669
    -5 1 6 285.536
    5 -1 -6 243.377
    5 1 -6 343.847
    -5 -1 5 7327.37
    5 -1 -5 6891.72
    5 1 -5 7087.05
    5 -1 -5 6630.27
    -5 1 5 6951.68
    -5 -1 4 5746.63
    -5 1 4 5202.83
    5 1 -4 5853.01
    5 -1 -4 5530
    5 -1 -4 5647.36
    -5 -1 3 86540.4
    -5 -1 3 83926.2
    -5 1 3 83976.7
    5 1 -3 84524.2
    5 -1 -3 82968.4
    -5 1 3 83476.2
    5 -1 -3 78381.1
    -5 -1 2 18972.4
    -5 1 2 18263.8
    5 1 -2 19162.5
    5 -1 -2 18914.2
    -5 1 2 18689.2
    -5 -1 2 18813.3
    -5 -1 1 1240.38
    -5 1 1 1237.08
    5 -1 -1 1222.71
    -5 -1 1 1259.22
    -5 -1 1 1296.42
    -5 1 1 1219.17
    -5 1 1 1278.17
    5 1 -1 1340.67
    5 1 0 530.033
    -5 -1 0 669.74
    -5 1 0 618.359
    -5 -1 0 714.964
    -5 -1 0 644.417
    -5 1 0 652.817
    -5 1 0 651.152
    -5 -1 -1 2233.63
    -5 1 -1 2411.67
    5 1 1 2486.04
    -5 1 -1 2231.29
    5 -1 1 2333.98
    -5 -1 -1 2812.79
    -5 1 -1 2307.47
    -5 1 -2 130922
    5 1 2 131581
    5 -1 2 132194
    -5 -1 -2 133853
    -5 1 -2 134264
    -5 1 -3 5579.94
    5 -1 3 5729.36
    5 1 3 5447.74
    -5 1 -3 5502.85
    -5 -1 -3 5371.38
    -5 1 -3 5383.04
    5 -1 4 3475.42
    5 1 4 2970.84
    -5 1 -4 3468.36
    -5 1 -4 3031.46
    -5 1 -4 3253.16
    -5 -1 -4 3033.39
    -5 -1 -5 1249.34
    5 -1 5 1515.38
    5 1 5 1482.43
    -5 1 -5 1535.75
    -5 1 -5 1283.29
    -5 1 -5 1354.31
    -5 -1 -6 37183
    -5 1 -6 37003.5
    5 -1 6 36270.6
    5 1 6 38344.1
    -5 1 -6 36239.4
    -5 -1 -6 36371.9
    5 1 7 -10.942
    -5 -1 -7 -43.3432
    -5 1 -7 56.1588
    -5 -1 -7 11.0229
    -5 1 -7 10.6135
    -5 -1 -8 1821.92
    -5 1 -8 1899.96
    -5 1 -8 2004.16
    -5 -1 -9 -32.642
    -5 1 -9 -27.9518
    -5 1 -9 -2.72687
    -5 -1 -10 2944.61
    -5 1 -10 4023.36
    -5 -1 -10 3459.55
    -5 1 -10 3678.58
    -5 -1 -11 757.172
    -5 1 -11 814.956
    -5 -1 -11 551.42
    -5 1 -11 716.085
    -5 1 -12 1027.04
    5 2 -15 2220.35
    5 -2 -15 3102.91
    5 2 -14 1280.98
    5 -2 -14 893.709
    5 2 -13 1133.44
    5 -2 -13 868.906
    5 2 -12 3440.08
    5 -2 -12 3611.88
    5 2 -11 8039.93
    5 -2 -11 8312.41
    5 -2 -10 564.093
    5 2 -10 516.526
    5 2 -9 9171.54
    5 -2 -9 9422.96
    5 2 -8 16508.5
    5 -2 -8 16384.7
    -5 -2 7 34.0698
    5 2 -7 136.441
    5 -2 -7 119.61
    -5 -2 6 5877.83
    5 2 -6 5799.25
    5 -2 -6 6217.2
    -5 -2 5 126.369
    -5 2 5 90.222
    5 2 -5 85.2773
    5 -2 -5 79.8366
    -5 -2 4 46786.7
    -5 2 4 46041.2
    -5 -2 4 44418.1
    5 2 -4 46445.5
    5 -2 -4 46961.3
    -5 -2 3 4535.59
    -5 2 3 3882.39
    5 2 -3 3850.81
    5 -2 -3 4115.09
    -5 -2 3 3729.01
    -5 2 3 4145.42
    5 2 -2 7100.04
    -5 -2 2 7620.15
    -5 2 2 7594.07
    -5 -2 2 7257.54
    5 -2 -2 7712.45
    -5 2 2 6881.64
    -5 2 1 63.24
    -5 -2 1 99.1907
    5 2 -1 70.2973
    -5 2 1 77.8071
    5 -2 -1 56.4218
    -5 2 0 15585.2
    -5 2 0 16143.6
    -5 2 0 14869.6
    5 2 0 15046.4
    -5 -2 0 15070.8
    -5 2 -1 16555.7
    5 2 1 16344.7
    5 -2 1 16760.8
    -5 2 -1 17849.5
    -5 -2 -1 16804.1
    -5 2 -1 16771.1
    -5 2 -2 5106.92
    -5 -2 -2 5152.35
    -5 2 -2 4506.56
    5 2 2 5450.33
    5 -2 2 5013.07
    -5 2 -2 5384.32
    5 -2 3 2236.79
    5 2 3 2129.09
    -5 2 -3 2249.63
    -5 -2 -3 2231
    -5 2 -3 2130.06
    -5 -2 -4 431.425
    -5 2 -4 227.452
    -5 2 -4 337.243
    5 -2 4 234.944
    5 2 4 292.66
    -5 -2 -5 604.481
    -5 2 -5 742.738
    -5 2 -5 485.257
    5 -2 5 615.988
    5 2 5 659.697
    -5 2 -5 626.299
    5 2 6 9983.29
    -5 2 -6 11010.5
    -5 -2 -6 10574.3
    -5 2 -6 10210.7
    5 2 7 4165.32
    -5 2 -7 4475.45
    -5 -2 -7 3845.72
    -5 -2 -7 4111.67
    -5 2 -7 3702.41
    -5 2 -8 2708.46
    5 2 8 2100.64
    -5 -2 -8 2303.23
    -5 2 -8 2387.29
    -5 -2 -8 2762.02
    -5 2 -9 465.521
    -5 -2 -9 416.868
    -5 2 -9 459.691
    -5 -2 -10 24.8415
    -5 2 -10 159.412
    -5 2 -10 98.5603
    -5 -2 -11 117.611
    -5 2 -11 6.19977
    -5 2 -11 156.005
    5 3 -15 8.86588
    5 3 -14 3140.89
    5 -3 -14 3597.61
    5 3 -13 10769.5
    5 -3 -13 10866.1
    5 3 -12 7866.74
    5 -3 -12 8006.83
    5 -3 -11 452.992
    5 3 -11 412.702
    5 3 -10 4700.79
    5 -3 -10 4845.39
    5 3 -9 6072.44
    5 -3 -9 5511.23
    5 3 -8 2158.27
    5 -3 -8 2116.31
    5 -3 -7 777.084
    -5 -3 7 1153.84
    5 3 -7 1066.71
    5 -3 -6 12.667
    -5 -3 6 95.4667
    5 3 -6 -21.3989
    -5 -3 5 2514.33
    5 3 -5 2919.13
    5 -3 -5 2893.66
    -5 -3 4 17892.5
    5 3 -4 16998.6
    -5 -3 4 16628.8
    5 -3 -4 16248.8
    -5 3 4 17367
    5 3 -3 33373.7
    -5 -3 3 34192.3
    -5 3 3 33567.4
    5 -3 -3 34132.9
    -5 3 3 34853.3
    -5 3 2 50.6947
    -5 -3 2 5.87941
    -5 3 2 71.9071
    5 3 -2 50.9797
    5 -3 -2 32.8074
    5 -3 -1 7774.56
    -5 3 1 8301.22
    5 3 -1 8506.45
    -5 3 1 8193.1
    -5 -3 1 8318.48
    -5 3 0 5212.95
    -5 -3 0 5794.36
    5 -3 0 5408.07
    -5 3 0 5428.88
    5 3 0 5160.88
    -5 3 -1 1104.53
    -5 -3 -1 835.912
    -5 3 -1 899.757
    5 3 1 926.549
    5 -3 1 891.594
    -5 -3 -2 7667.63
    -5 3 -2 8025.43
    5 3 2 7385.73
    5 -3 2 7454.18
    -5 3 -2 7635.4
    -5 -3 -3 815.547
    -5 3 -3 854.963
    -5 3 -3 816.473
    5 -3 3 743.844
    5 3 3 825.137
    -5 3 -4 2182.82
    5 3 4 2021.73
    -5 -3 -4 2009.86
    -5 3 -4 2036.64
    -5 -3 -5 445.782
    -5 3 -5 341.159
    5 3 5 232.759
    -5 3 -5 329.154
    5 3 6 8681.26
    -5 -3 -6 8674.66
    -5 3 -6 8012.13
    -5 3 -6 8505.53
    -5 -3 -7 -8.10457
    -5 3 -7 -17.1967
    5 3 7 41.6988
    -5 3 -7 -17.2783
    5 3 8 6620.62
    -5 -3 -8 7434.83
    -5 -3 -8 7497.92
    -5 3 -8 7374.39
    -5 3 -8 7155.85
    5 3 9 2461.35
    -5 -3 -9 2975.84
    -5 -3 -9 2442.96
    -5 3 -9 2584.98
    -5 3 -9 2881.59
    -5 -3 -10 1127.97
    -5 3 -10 968.995
    -5 3 -10 1168.45
    -5 3 -11 41.9674
    5 4 -15 112.746
    5 -4 -14 1168.57
    5 4 -14 1291.22
    5 -4 -13 1888.2
    5 4 -13 1827.02
    5 4 -12 5840.28
    5 -4 -12 6848.43
    5 -4 -11 1237.76
    5 4 -11 1002.5
    5 4 -10 10549.2
    5 -4 -10 12294
    5 -4 -9 226.558
    5 4 -9 398.603
    5 -4 -8 25.8709
    5 4 -8 58.3281
    5 -4 -7 82.1432
    -5 -4 7 186.726
    5 4 -7 100.764
    -5 -4 6 2809.93
    5 4 -6 2471.35
    5 -4 -6 2290.92
    5 -4 -5 611.987
    -5 -4 5 510.796
    -5 -4 5 635.253
    5 4 -5 607.118
    5 4 -4 3772.75
    -5 -4 4 3530.62
    5 -4 -4 3910.75
    5 4 -3 1263.77
    -5 -4 3 1457.76
    -5 4 3 1501.77
    5 -4 -3 1425.97
    -5 -4 2 64404.8
    -5 4 2 61171.9
    5 -4 -2 61437.7
    5 4 -2 60394.5
    -5 4 1 899.35
    -5 -4 1 828.672
    5 4 -1 651.147
    5 -4 -1 853.369
    -5 4 0 488.77
    5 -4 0 438.949
    -5 -4 0 297.707
    5 4 0 465.621
    -5 4 -1 3519.88
    5 4 1 3336.76
    -5 -4 -1 3622.78
    -5 4 -2 10807.4
    5 -4 2 9898.96
    5 4 2 10284.5
    5 -4 2 10422.1
    -5 -4 -2 10190.6
    -5 4 -3 5809.26
    -5 4 -3 5868.58
    5 4 3 5469.18
    -5 -4 -3 5710.9
    -5 -4 -4 587.003
    5 4 4 785.938
    -5 4 -4 807.449
    -5 4 -4 1027.5
    -5 4 -5 2467.97
    5 4 5 2399.72
    -5 -4 -5 2273.72
    -5 4 -5 2405.95
    -5 -4 -6 1527.58
    5 4 6 1531.88
    -5 4 -6 1205.56
    -5 4 -6 1416.59
    -5 4 -7 20381.3
    5 4 7 20451.1
    -5 -4 -7 20288.2
    -5 4 -7 20421.7
    -5 4 -8 1942.67
    -5 -4 -8 1855.89
    -5 4 -8 1836.52
    5 4 8 1770.11
    -5 -4 -8 1959.52
    5 4 9 1504.84
    -5 -4 -9 1340.52
    -5 4 -9 1350.56
    -5 -4 -9 1148.76
    -5 4 -9 1389.72
    -5 -4 -10 327.302
    -5 4 -10 383.995
    -5 4 -11 39.8477
    5 5 -15 404.351
    5 -5 -14 140.511
    5 5 -14 11.6938
    5 -5 -13 126.763
    5 5 -13 88.6513
    5 -5 -12 306.154
    5 5 -12 333.295
    5 5 -11 2445.68
    5 -5 -11 2960.04
    5 -5 -10 1539.7
    5 5 -10 1490.52
    5 -5 -9 445.46
    5 5 -9 179.294
    5 -5 -8 786.596
    -5 -5 8 501.473
    5 5 -8 743.872
    -5 -5 7 1959.77
    5 5 -7 2075.56
    5 -5 -7 1823.3
    5 -5 -6 10.3153
    -5 -5 6 16.4796
    5 5 -6 45.0184
    -5 -5 5 11323.7
    5 -5 -5 11409.4
    5 5 -5 10647.3
    -5 -5 4 2473.78
    5 -5 -4 2697.57
    5 5 -4 2806.14
    5 -5 -3 283.589
    5 5 -3 411.259
    -5 -5 3 327.613
    -5 -5 2 2538.42
    -5 5 2 2895.21
    5 -5 -2 2900.74
    5 5 -2 2652.08
    5 -5 -1 5896.59
    -5 5 1 5666.45
    5 -5 -1 6581.45
    5 5 -1 6673.95
    -5 -5 1 6859.65
    -5 5 0 8323.57
    5 -5 0 8431.46
    5 -5 0 8751.75
    -5 -5 0 8825
    5 5 0 8241.14
    5 -5 0 7744.85
    -5 5 -1 31915.9
    5 -5 1 32058.4
    5 5 1 31554
    5 -5 1 30308.9
    -5 -5 -1 32054
    -5 -5 -2 290.799
    -5 5 -2 210.305
    5 5 2 116.446
    -5 5 -3 1509.94
    5 5 3 1289.03
    -5 -5 -3 1523.16
    5 5 4 4827.32
    -5 -5 -4 4482.32
    -5 5 -4 5195.47
    -5 5 -5 28.7191
    5 5 5 24.8699
    -5 -5 -5 98.7024
    -5 -5 -6 997.167
    -5 5 -6 1086.66
    5 5 6 1209.41
    -5 -5 -7 794.705
    -5 5 -7 790.903
    5 5 7 746.754
    -5 5 -7 558.624
    5 5 8 363.516
    -5 -5 -8 368.718
    -5 5 -8 539.67
    5 5 9 3773.59
    -5 5 -9 3882.87
    -5 -5 -9 3780.91
    -5 -5 -9 4374.1
    5 5 10 219.652
    -5 -5 -10 117.679
    -5 5 -10 138.678
    -5 5 -11 2074.2
    5 6 -14 3899.29
    5 -6 -13 606.696
    5 6 -13 633.675
    5 6 -12 4831.65
    5 -6 -12 4456.09
    5 6 -11 3698.43
    5 -6 -11 3917.73
    5 6 -10 6564
    5 -6 -10 6548.26
    5 6 -9 2206.15
    5 -6 -9 2222.21
    -5 -6 8 15241
    5 6 -8 14419.1
    5 -6 -8 14494.7
    5 6 -7 13064.3
    -5 -6 7 14313.8
    5 6 -7 14039.8
    5 -6 -7 14312.3
    5 6 -6 379.381
    -5 -6 6 502.539
    -5 -6 5 8074.32
    5 -6 -5 7555.92
    5 6 -5 7410.44
    -5 -6 4 3613.45
    5 -6 -4 3478.23
    5 6 -4 3840.93
    5 -6 -3 315.751
    -5 -6 3 464.244
    5 6 -3 407.783
    -5 -6 2 8958.1
    5 -6 -2 8579.49
    5 6 -2 8414.25
    -5 6 1 7932.59
    5 -6 -1 7592.62
    5 -6 -1 7989.26
    5 6 -1 8428.39
    5 -6 -1 7477.67
    -5 -6 1 8479.09
    -5 6 0 7483.73
    5 -6 0 6455.14
    5 -6 0 7652.64
    5 6 0 7762.44
    5 -6 0 6447.59
    -5 -6 0 7409.4
    -5 6 -1 8261.51
    5 -6 1 8020.97
    5 6 1 7817.56
    5 -6 1 7354.01
    -5 -6 -1 7277.12
    -5 6 -2 2917.44
    5 6 2 2902.6
    -5 -6 -2 2876.65
    -5 6 -3 3941.12
    5 6 3 4262.52
    -5 -6 -3 4115.09
    -5 6 -4 11276
    5 6 4 10530.7
    -5 -6 -4 10505.3
    -5 -6 -5 895.876
    -5 6 -5 829.372
    5 6 5 726.638
    -5 -6 -6 3400.91
    5 6 6 2754.58
    -5 -6 -7 246.798
    5 6 7 155.47
    5 6 8 30.7206
    -5 -6 -8 47.7297
    5 6 9 -55.7896
    -5 -6 -9 26.6273
    -5 -6 -9 37.1937
    5 6 10 2738.36
    -5 -6 -10 2234.73
    5 7 -14 672.544
    5 -7 -13 104.001
    5 7 -13 78.5223
    5 -7 -12 1374.51
    5 7 -12 1931.94
    5 -7 -11 -11.5437
    5 7 -11 -61.9767
    5 7 -10 17272.9
    5 -7 -10 18010.2
    5 7 -10 18523.7
    5 7 -9 5813.83
    5 -7 -9 6862.73
    5 7 -9 6244.49
    -5 -7 8 5236.43
    5 -7 -8 5745.39
    5 7 -8 5563.61
    5 -7 -7 1640.29
    5 7 -7 1449.52
    -5 -7 7 1637.56
    -5 -7 6 13387.9
    5 -7 -6 13295
    5 7 -6 11791.5
    5 7 -5 743.572
    5 -7 -5 1019.31
    -5 -7 5 1053.11
    -5 -7 4 1690.53
    5 7 -4 1398.71
    5 -7 -4 1607.4
    -5 -7 3 1785.57
    5 -7 -3 1765.05
    5 7 -3 1778.68
    -5 -7 2 2536.21
    5 -7 -2 2837.41
    5 7 -2 2710.03
    5 -7 -1 -13.8031
    5 -7 -1 -14.3215
    -5 -7 1 13.4804
    5 7 -1 26.3089
    -5 7 0 4011.39
    5 7 0 3728.88
    5 -7 0 4155.22
    -5 -7 0 3965.01
    -5 7 -1 10150.4
    5 7 1 10062.2
    5 -7 1 9629.74
    -5 -7 -1 9662.3
    -5 7 -2 2066.21
    5 7 2 2128.29
    -5 -7 -2 2039.19
    -5 7 -3 20013.7
    5 7 3 20893.7
    -5 -7 -3 20372.7
    5 7 4 4738.73
    -5 -7 -4 5505.08
    5 7 5 3171.52
    -5 -7 -5 2875.3
    -5 -7 -6 316.996
    5 7 6 -66.357
    -5 -7 -7 1861.68
    5 7 7 2025.8
    5 7 8 281.694
    -5 -7 -8 -0.30441
    5 7 9 857.565
    -5 -7 -9 958.532
    5 7 10 67.3676
    -5 -7 -10 2.54333
    5 8 -13 1485.58
    5 -8 -12 44.8087
    5 8 -12 45.2175
    5 -8 -11 570.493
    5 8 -11 552.437
    5 -8 -10 1117.33
    5 8 -10 933.566
    5 -8 -9 4890.01
    5 8 -9 4335.33
    5 -8 -8 370.987
    5 8 -8 393.088
    -5 -8 8 333.33
    -5 -8 7 4300.3
    5 -8 -7 3459.37
    5 8 -7 3774.65
    -5 -8 6 19794.7
    5 -8 -6 20442.3
    5 8 -6 18634.3
    -5 -8 5 6234.46
    5 -8 -5 6121.8
    5 8 -5 5952.56
    -5 -8 4 1389.11
    5 -8 -4 965.286
    5 8 -4 1280.7
    -5 -8 3 10169.4
    5 -8 -3 9841.75
    5 8 -3 9254.67
    -5 -8 2 2878.08
    5 8 -2 2961.66
    5 -8 -2 2983.36
    5 8 -1 19763.2
    5 -8 -1 18754.1
    -5 -8 1 19460.4
    5 8 0 2978.99
    5 -8 0 2792.45
    -5 -8 0 2811.35
    -5 -8 -1 67.3558
    5 8 1 27.8732
    -5 -8 -2 136.185
    5 8 2 47.0532
    5 8 3 9088.37
    -5 -8 -3 9098.71
    5 8 4 6738.91
    -5 -8 -4 6325.2
    5 8 5 22172.7
    -5 -8 -5 22712.5
    5 8 6 3928.83
    -5 -8 -6 4078.73
    -5 -8 -7 381.727
    5 8 7 225.8
    5 8 8 70.7124
    -5 -8 -8 9.57782
    5 8 9 2691.84
    5 9 -12 532.221
    5 -9 -11 -28.856
    5 9 -11 -2.14121
    5 9 -10 1024.34
    5 -9 -10 1047.7
    5 9 -9 23.4663
    5 -9 -9 136.925
    5 9 -8 305.743
    5 -9 -8 201.647
    -5 -9 8 337.37
    -5 -9 7 3609.51
    5 -9 -7 3314.82
    5 9 -7 3478.15
    -5 -9 6 7214.95
    5 -9 -6 6862.53
    5 9 -6 6725.29
    5 -9 -5 714.203
    -5 -9 5 810.063
    5 9 -5 570.454
    -5 -9 4 10260.9
    5 -9 -4 9857.3
    5 9 -4 8917.62
    5 -9 -3 250.541
    -5 -9 3 259.704
    5 9 -3 233.554
    5 -9 -2 133.433
    -5 -9 2 129.699
    5 9 -2 142.953
    5 9 -1 16703
    5 -9 -1 16804.5
    -5 -9 1 17833.8
    5 9 0 5064.56
    -5 -9 0 4910.5
    5 9 1 12298.7
    -5 -9 -1 11366.1
    5 9 2 13525.2
    -5 -9 -2 12374.7
    5 9 3 4488.09
    -5 -9 -3 4266
    -5 -9 -4 1927.82
    5 9 4 1955.4
    5 9 5 2878.82
    -5 -9 -5 3517.56
    5 9 6 9502.26
    -5 -9 -6 10405.7
    5 9 7 9488.4
    -5 -9 -7 10875.9
    5 9 8 760.947
    5 -10 -11 82.0181
    5 10 -11 -0.24694
    5 -10 -10 361.124
    5 10 -10 220.843
    5 10 -9 1608.15
    5 -10 -9 1426.14
    5 -10 -8 1050.69
    5 10 -8 882.218
    5 -10 -7 7111.51
    5 10 -7 7012.48
    -5 -10 6 14278.4
    5 -10 -6 13039.1
    5 10 -6 13250.6
    5 -10 -5 -12.7195
    -5 -10 5 35.8329
    -5 -10 4 1989.72
    5 -10 -4 1998.95
    5 10 -4 1433.28
    -5 -10 3 2044.43
    5 10 -3 2015.46
    5 -10 -3 2292.26
    5 10 -2 7053.87
    5 -10 -2 6256.92
    -5 -10 2 6278.17
    5 10 -1 24927.9
    -5 -10 1 26291.2
    5 10 0 9189.33
    -5 -10 0 9765.03
    5 10 1 3877.99
    -5 -10 -1 4131.44
    5 10 2 7941.78
    -5 -10 -2 7763.73
    -5 -10 -3 44.1525
    5 10 3 -84.4154
    -5 -10 -4 294.475
    5 10 4 344.771
    -5 -10 -5 4822.99
    5 10 5 5915.99
    -5 -10 -6 4514.64
    5 10 6 3837.77
    -5 -10 -7 955.467
    5 10 7 766.421
    5 -11 -10 856.623
    5 11 -10 822.041
    5 -11 -9 35.6902
    5 11 -9 -15.9356
    5 -11 -8 1492.21
    5 11 -8 1784.55
    5 -11 -7 -10.1508
    5 11 -7 182.651
    5 -11 -6 226.27
    5 11 -6 305.18
    5 11 -5 3583.71
    5 -11 -5 3423.19
    5 -11 -4 -39.4031
    5 11 -4 60.6256
    5 -11 -3 80.9721
    -5 -11 3 146.226
    5 11 -3 271.951
    5 -11 -2 1022.88
    -5 -11 2 714.096
    5 11 -2 760.51
    -5 -11 1 16202.1
    5 11 -1 16513
    -5 -11 0 227.137
    5 11 0 34.148
    5 11 1 19099.9
    -5 -11 -1 20491.3
    5 11 2 2643.42
    -5 -11 -2 2915.04
    -5 -11 -3 1109.37
    5 11 3 790.09
    -5 -11 -4 2179.71
    5 11 4 2064.89
    -5 -11 -5 2043.3
    5 11 5 2419.34
    -5 -11 -6 250.105
    5 -12 -9 -145.9
    5 12 -9 -53.1784
    5 -12 -8 908.003
    5 12 -8 1117
    5 -12 -7 1520.08
    5 12 -7 1065.71
    5 12 -6 4387.5
    5 -12 -6 3662.27
    5 12 -5 4881.15
    5 -12 -5 4381.01
    5 -12 -4 1122.42
    5 12 -4 1182.5
    5 -12 -3 481.622
    5 12 -3 492.936
    5 12 -2 332.957
    -5 -12 1 1420.52
    5 12 -1 1087.7
    -5 -12 0 1414.02
    5 12 0 1620.61
    5 12 1 2668.45
    -5 -12 -1 2454.68
    5 12 2 2429.85
    -5 -12 -2 2544.01
    -5 -12 -3 1931.87
    5 12 3 2231.26
    5 12 4 3903.13
    -5 -12 -4 3591.91
    -5 -12 -5 2728.31
    5 13 -8 3010.7
    5 -13 -8 2948.68
    5 -13 -7 -97.2981
    5 13 -7 -9.66559
    5 -13 -6 239.818
    5 13 -6 364.919
    5 -13 -5 18.0523
    5 13 -5 148.936
    5 13 -4 1203.42
    5 13 -3 256.302
    5 13 -2 151.255
    5 13 -1 -45.8496
    5 13 0 1115.52
    5 13 1 134.058
    -5 -13 -2 143.711
    5 13 2 121.924
    -5 -13 -3 447.644
    -5 -13 -4 8263.18
    5 -14 -7 810.833
    5 14 -7 1189.35
    5 -14 -6 1270.69
    5 14 -6 951.016
    5 14 -5 973.307
    5 14 -4 639.522
    5 14 -3 346.002
    5 14 -2 2403.45
    5 14 -1 733.825
    6 0 -14 12310.8
    6 0 -13 0.53416
    6 0 -12 12267.3
    6 0 -11 -56.7311
    6 0 -10 19207.6
    6 0 -9 -2.5953
    6 0 -8 790.888
    6 0 -8 899.582
    -6 0 7 -7.83425
    6 0 -7 16.298
    6 0 -7 13.9622
    6 0 -6 20881.9
    6 0 -6 20024.6
    6 0 -5 5.11785
    -6 0 5 -29.3045
    6 0 -5 -1.38009
    -6 0 4 393.069
    6 0 -4 359.788
    -6 0 3 17.0218
    6 0 -3 23.0092
    -6 0 2 89397.2
    -6 0 2 88166.3
    6 0 -2 85830
    -6 0 1 -22.18
    6 0 -1 23.3407
    -6 0 1 39.4511
    -6 0 1 4.74655
    -6 0 0 3401.23
    6 0 0 3806.72
    -6 0 -1 1.12346
    -6 0 -1 20.1416
    6 0 1 -16.5559
    -6 0 -1 55.814
    -6 0 -2 3763.75
    -6 0 -2 3967.73
    6 0 2 4050.32
    -6 0 -2 4358.35
    -6 0 -3 -43.5643
    6 0 3 4.4813
    -6 0 -3 14.5507
    -6 0 -3 13.5237
    -6 0 -4 1633.52
    6 0 4 1386.79
    -6 0 -4 1307.54
    -6 0 -5 33.0896
    6 0 5 -1.33201
    -6 0 -5 11.611
    -6 0 -6 16701.3
    -6 0 -6 17369.1
    -6 0 -7 10.351
    -6 0 -7 -30.5667
    -6 0 -8 2598.52
    -6 0 -8 2153.5
    -6 0 -9 -125.359
    -6 0 -9 -47.0034
    -6 0 -10 3825.58
    -6 0 -10 3887.29
    6 1 -15 1195.47
    6 1 -14 5073.8
    6 -1 -14 5624.59
    6 1 -13 895.644
    6 -1 -13 830.195
    6 1 -12 3133.79
    6 -1 -12 3037.83
    6 1 -11 5420.38
    6 -1 -11 5249.37
    6 1 -10 3103.69
    6 -1 -10 2996.62
    6 1 -9 3804.76
    6 -1 -9 3578.91
    6 1 -8 2915.1
    6 -1 -8 2781.42
    -6 -1 7 12952.1
    -6 1 7 12727.1
    6 1 -7 12086.2
    6 -1 -7 13571.7
    6 -1 -7 11858.7
    -6 1 6 1895.97
    6 -1 -6 1509.12
    -6 -1 6 1642.8
    6 1 -6 1427.44
    6 -1 -6 1762.19
    -6 -1 5 9613.79
    -6 1 5 10469.1
    6 1 -5 10319
    6 -1 -5 11010
    6 -1 -5 10095.5
    -6 -1 4 113749
    -6 1 4 109052
    6 1 -4 111714
    6 -1 -4 113258
    -6 -1 3 4661.3
    -6 -1 3 4455.68
    -6 1 3 4686.01
    6 1 -3 4468.29
    6 -1 -3 4527.87
    -6 1 2 4976.18
    -6 -1 2 4662.04
    6 -1 -2 4751.52
    -6 1 2 4305.77
    -6 -1 2 4494.76
    -6 -1 1 2437.61
    -6 1 1 3032.98
    -6 1 1 3295.81
    -6 1 1 2384.42
    -6 -1 1 2680.67
    6 1 -1 2537.72
    6 1 0 26.2329
    6 -1 0 28.5093
    -6 -1 0 26.2462
    -6 1 0 37.8884
    -6 -1 0 12.1455
    -6 1 0 12.1678
    -6 1 0 31.3567
    -6 -1 -1 8554.56
    -6 1 -1 7811.21
    6 1 1 8316.13
    6 -1 1 8273.2
    -6 1 -1 7568.8
    -6 -1 -1 8438.1
    -6 1 -1 8099.67
    -6 -1 -2 7036.37
    -6 1 -2 5950.26
    6 1 2 6447.79
    6 -1 2 6472.79
    -6 1 -2 6888.34
    -6 -1 -2 6408.8
    -6 1 -2 6405.78
    -6 1 -3 2919.26
    -6 1 -3 2799.39
    6 -1 3 3348.02
    6 1 3 2739.02
    -6 1 -3 2912.51
    -6 -1 -3 2668.05
    6 -1 4 28435.7
    6 1 4 27733.5
    -6 1 -4 27579.6
    -6 1 -4 27347.2
    -6 -1 -4 28068.6
    -6 1 -4 27475.7
    6 -1 5 6179.58
    6 1 5 6030.79
    -6 1 -5 6330.63
    -6 -1 -5 6335.15
    -6 1 -5 6122.13
    6 1 6 4719.38
    -6 1 -6 4680.64
    -6 -1 -6 4616.8
    -6 -1 -6 4821.66
    -6 1 -6 4333.26
    -6 -1 -7 317.366
    -6 1 -7 209.906
    -6 -1 -7 372.353
    -6 1 -7 375.606
    -6 -1 -8 290.684
    -6 1 -8 238.256
    -6 -1 -8 172.706
    -6 1 -8 486.381
    -6 1 -9 248.093
    -6 -1 -9 378.279
    -6 1 -9 173.42
    -6 -1 -9 114.323
    -6 -1 -10 3521.01
    -6 1 -10 3227.4
    -6 -1 -10 2927.51
    -6 1 -10 2539.97
    -6 1 -11 5532.09
    6 2 -15 623.704
    6 2 -14 20135.5
    6 -2 -14 19925
    6 2 -13 3394.23
    6 -2 -13 3387.51
    6 2 -12 2405.85
    6 -2 -12 2264.89
    6 2 -11 919.076
    6 -2 -11 800.892
    6 2 -10 252.107
    6 -2 -10 303.305
    6 2 -9 11866.1
    6 -2 -9 11634.9
    -6 -2 8 8569.52
    6 2 -8 8478.92
    6 -2 -8 8408
    -6 -2 7 3286.8
    6 2 -7 3011.75
    6 -2 -7 3282.89
    -6 -2 6 5084.89
    -6 2 6 5019.11
    6 2 -6 4341.83
    6 -2 -6 4831.01
    -6 -2 5 2645.24
    -6 2 5 2528.5
    6 2 -5 2591.47
    6 -2 -5 2239.21
    -6 -2 4 5676.88
    -6 -2 4 6032.18
    -6 2 4 6106.1
    6 2 -4 5506.12
    6 -2 -4 5328.66
    -6 -2 3 15238.4
    -6 2 3 15083.9
    6 2 -3 14240.6
    6 -2 -3 14759.2
    -6 -2 3 15262
    -6 -2 2 22848.4
    -6 2 2 22790.1
    6 -2 -2 22916.5
    -6 -2 2 22832.1
    -6 2 2 21327.3
    6 2 -2 21193.8
    -6 -2 1 2878.82
    -6 2 1 2719.21
    -6 -2 1 2972.74
    6 -2 -1 2755.8
    -6 2 1 2816.6
    6 2 -1 2733.84
    6 -2 0 3249.35
    -6 2 0 3135.22
    -6 2 0 3358.45
    -6 2 0 3218.54
    -6 -2 0 3120.78
    6 2 0 3501.23
    6 -2 1 192.161
    -6 2 -1 159.178
    -6 -2 -1 173.668
    -6 2 -1 230.405
    -6 2 -1 71.9886
    6 2 1 130.098
    -6 2 -2 3049.13
    -6 2 -2 2909.67
    6 2 2 3405.07
    6 -2 2 2983.42
    -6 -2 -2 2970.21
    -6 2 -2 3186.91
    6 -2 3 2766.12
    6 2 3 2776.92
    -6 2 -3 2704.62
    -6 -2 -3 2449.73
    -6 2 -3 2696.61
    -6 -2 -4 83.9528
    -6 2 -4 154.839
    6 -2 4 48.9595
    6 2 4 93.3966
    -6 2 -4 7.72286
    6 2 5 48001.2
    -6 2 -5 46776.5
    -6 -2 -5 48408.5
    -6 2 -5 48559.6
    6 2 6 9958.94
    -6 2 -6 10109.2
    -6 -2 -6 9783.03
    -6 2 -6 8801.98
    6 2 7 995.097
    -6 -2 -7 972.062
    -6 2 -7 878.201
    -6 2 -7 1199.02
    -6 -2 -8 1871.19
    -6 2 -8 2180.77
    -6 2 -8 2038.85
    -6 -2 -9 -51.0978
    -6 2 -9 21.4102
    -6 2 -9 113.984
    -6 -2 -10 -42.8185
    -6 2 -10 -122.106
    -6 2 -10 -30.4907
    6 3 -14 3505.57
    6 -3 -14 3424.19
    6 3 -13 318.623
    6 -3 -13 364.042
    6 3 -12 2762.46
    6 -3 -12 3310.99
    6 3 -11 6252.48
    6 -3 -11 5918.82
    6 3 -10 5891.63
    6 -3 -10 6583.63
    6 3 -9 3072.84
    6 -3 -9 3919.55
    -6 -3 8 19436.8
    6 3 -8 20637
    6 -3 -8 19104.7
    -6 -3 7 7669.85
    6 3 -7 8024.06
    6 -3 -7 8345.91
    6 3 -6 3185.3
    6 -3 -6 3588.69
    -6 -3 5 1147.06
    -6 -3 5 944.564
    -6 3 5 1192.79
    6 -3 -5 1214.02
    6 3 -5 802.757
    -6 -3 4 209.912
    6 -3 -4 64.4005
    -6 -3 4 66.931
    -6 3 4 77.9603
    6 3 -4 168.883
    6 3 -3 452.872
    -6 -3 3 363.879
    -6 3 3 366.543
    -6 -3 3 439.84
    6 -3 -3 434.084
    -6 3 2 1147.46
    6 3 -2 1019.64
    -6 -3 2 1046.93
    6 -3 -2 1132.41
    -6 3 2 1123.5
    6 3 -1 52.4187
    -6 3 1 68.2107
    -6 -3 1 69.6164
    -6 3 1 69.0035
    6 -3 -1 96.9895
    -6 3 0 2182.69
    -6 3 0 2055.53
    6 3 0 2680.04
    -6 -3 0 2438.47
    -6 3 -1 4764.45
    -6 -3 -1 4380.64
    -6 3 -1 4455.17
    6 3 1 4928.15
    6 -3 1 4538.01
    -6 3 -2 491.883
    -6 -3 -2 504.597
    -6 3 -2 631.739
    6 3 2 646.777
    6 -3 2 576.828
    -6 3 -3 1642.27
    -6 -3 -3 1555.57
    6 -3 3 1613.76
    6 3 3 1677.62
    -6 3 -3 1657.21
    -6 -3 -4 1181.79
    -6 3 -4 1048.19
    -6 3 -4 952.562
    6 3 4 1057.64
    -6 -3 -5 554.617
    -6 3 -5 437.067
    6 3 5 402.487
    -6 3 -5 402.948
    -6 3 -6 4078.95
    6 3 6 3565.69
    -6 3 -6 3499.71
    -6 -3 -6 3553.72
    -6 3 -7 3707.53
    6 3 7 3399
    -6 -3 -7 3441.35
    -6 3 -7 3254.15
    -6 -3 -8 67.5384
    -6 3 -8 42.4751
    -6 -3 -9 616.763
    -6 3 -9 594.721
    -6 3 -9 566.612
    -6 3 -10 1430.2
    6 -4 -14 137.248
    6 4 -14 -24.7892
    6 -4 -13 1295.91
    6 4 -13 1293.28
    6 -4 -12 -0.52113
    6 4 -12 13.4977
    6 4 -11 2433.51
    6 -4 -11 2230.12
    6 4 -10 3803.06
    6 -4 -10 3996.42
    6 4 -9 3775.38
    6 -4 -9 4005.89
    -6 -4 8 47312.3
    6 4 -8 46673.2
    6 -4 -8 45034.8
    6 -4 -7 60.0304
    -6 -4 7 59.7708
    6 4 -7 -60.3464
    6 -4 -6 845.913
    -6 -4 6 974.735
    6 4 -6 780.829
    6 -4 -5 601.057
    -6 -4 5 760.241
    6 4 -5 617.635
    -6 -4 5 706.426
    -6 -4 4 3269.84
    -6 4 4 3074.58
    6 -4 -4 3416.11
    6 4 -4 3375.56
    -6 -4 3 6559.75
    -6 4 3 6228.67
    6 -4 -3 6369.73
    6 4 -3 6487.17
    6 4 -2 959.237
    -6 -4 2 1029.04
    -6 4 2 858.483
    6 -4 -2 1022.25
    -6 4 2 973.143
    -6 4 1 7062.51
    6 -4 -1 6702.15
    6 4 -1 6451.86
    -6 -4 1 6718.11
    -6 4 0 25732.1
    6 -4 0 25246.8
    6 4 0 25926.6
    -6 -4 0 25997.3
    6 -4 1 217.356
    -6 -4 -1 374.011
    -6 4 -1 267.456
    6 4 1 177.468
    -6 4 -2 4619.3
    6 4 2 4322.15
    6 -4 2 4544.32
    -6 -4 -2 5290.9
    -6 4 -3 15.3612
    -6 -4 -3 -18.79
    -6 4 -3 -19.5182
    6 4 3 -33.5486
    -6 -4 -4 121.574
    -6 4 -4 141.756
    6 4 4 234.67
    -6 4 -4 160.951
    -6 -4 -5 55.1579
    -6 4 -5 4.37428
    -6 4 -5 33.3829
    6 4 5 22.1007
    -6 4 -6 1375.19
    -6 -4 -6 970.767
    -6 4 -6 1027.61
    6 4 6 1122.09
    -6 4 -7 8886.32
    6 4 7 7778.77
    -6 -4 -7 8787.54
    -6 4 -7 9084.88
    6 4 8 776.041
    -6 -4 -8 699.126
    -6 4 -8 834.629
    -6 4 -8 923.445
    -6 -4 -9 170.665
    -6 4 -9 153.003
    6 5 -14 2481.87
    6 -5 -13 1187.01
    6 5 -13 1152.74
    6 -5 -12 154.851
    6 5 -12 170.693
    6 5 -11 7220.32
    6 -5 -11 7724.73
    6 5 -10 9779.25
    6 -5 -10 9568.88
    6 -5 -9 657.139
    6 5 -9 861.767
    6 -5 -8 898.491
    -6 -5 8 904.324
    6 5 -8 812.944
    6 -5 -7 567.214
    -6 -5 7 607.932
    6 5 -7 464.244
    6 5 -6 9862.72
    -6 -5 6 10550.1
    -6 -5 6 9560.17
    6 -5 -6 9526.94
    -6 -5 5 10413.5
    6 -5 -5 10999.3
    6 5 -5 10538.1
    6 -5 -4 184.185
    6 5 -4 102.935
    -6 -5 4 94.1141
    -6 -5 3 3282.46
    -6 5 3 3039.37
    6 -5 -3 3236.8
    6 5 -3 3210.09
    -6 -5 2 6440.18
    -6 5 2 6827.53
    6 -5 -2 6697.19
    6 5 -2 6563.44
    -6 -5 1 22.1328
    -6 5 1 47.2726
    6 5 -1 -18.8626
    6 -5 -1 80.5033
    -6 5 0 849.039
    6 -5 0 821.778
    -6 -5 0 825.398
    6 -5 0 865.644
    6 5 0 773.024
    6 -5 1 654.101
    -6 -5 -1 556.549
    -6 5 -1 542.74
    6 5 1 461.859
    -6 5 -2 1534.83
    6 5 2 1413.65
    -6 -5 -2 1650.85
    -6 5 -3 13245.5
    6 5 3 11854.3
    -6 -5 -3 13432
    -6 -5 -4 4.6411
    -6 5 -4 12.7632
    6 5 4 76.1945
    -6 -5 -5 1332.99
    6 5 5 1420.4
    -6 5 -5 1293.84
    -6 -5 -6 910.674
    -6 5 -6 890.269
    6 5 6 969.922
    -6 5 -7 691.215
    -6 -5 -7 645.187
    6 5 7 752.061
    6 5 8 17.8631
    -6 -5 -8 181.861
    -6 5 -8 65.8401
    -6 5 -9 3386.85
    6 6 -14 1924.56
    6 -6 -13 623.172
    6 6 -13 848.17
    6 6 -12 2515.67
    6 -6 -12 3076.32
    6 -6 -11 746.015
    6 6 -11 390.255
    6 -6 -10 88.3056
    6 6 -10 90.0167
    6 6 -9 2830.35
    6 -6 -9 2486.36
    6 6 -8 2134.72
    -6 -6 8 2386.09
    6 6 -8 2110.7
    6 -6 -8 2103
    -6 -6 7 6757.37
    6 -6 -7 6494.01
    6 6 -7 6106.48
    6 -6 -6 507.013
    6 6 -6 348.464
    -6 -6 6 522.361
    -6 -6 5 44199.5
    6 -6 -5 42522.3
    6 6 -5 42387.5
    6 -6 -4 466.557
    6 6 -4 546.929
    -6 -6 4 547.512
    -6 -6 3 13387.5
    6 -6 -3 13986.5
    6 6 -3 14694.3
    -6 -6 2 2396.87
    -6 6 2 2156.35
    6 -6 -2 2291.83
    6 6 -2 2074.7
    -6 6 1 6671.64
    6 -6 -1 7326.77
    6 6 -1 7027.51
    -6 -6 1 7126.29
    -6 -6 0 91.9084
    -6 6 0 31.3357
    6 6 0 51.9253
    6 -6 0 86.5592
    -6 6 -1 2387.04
    6 6 1 2045.97
    -6 -6 -1 1906.53
    -6 6 -2 4693.63
    6 6 2 4430.8
    -6 -6 -2 4713.98
    -6 6 -3 8351.83
    6 6 3 7666.77
    -6 -6 -3 8025.18
    -6 6 -4 -77.5888
    6 6 4 -3.9057
    -6 -6 -5 183.215
    6 6 5 149.577
    -6 -6 -6 793.877
    6 6 6 605.922
    -6 -6 -7 582.705
    6 6 7 369.016
    6 6 8 1096.29
    -6 -6 -8 814.363
    6 6 9 439.076
    6 7 -13 3409.42
    6 -7 -12 1127.57
    6 7 -12 1002.05
    6 7 -11 7989
    6 7 -11 7961.73
    6 -7 -11 8220.03
    6 -7 -10 748.575
    6 7 -10 472.925
    6 7 -10 704.135
    6 -7 -9 295.621
    6 7 -9 11.2739
    -6 -7 8 3508.68
    6 -7 -8 3605.14
    6 7 -8 3653.39
    6 -7 -7 34.353
    6 7 -7 -10.9176
    -6 -7 7 59.2345
    -6 -7 6 9539.04
    6 -7 -6 8827.43
    6 7 -6 9208.82
    6 7 -5 590.703
    6 -7 -5 467.978
    -6 -7 5 545.829
    6 -7 -4 914.421
    -6 -7 4 858.498
    6 7 -4 1117.65
    -6 -7 3 1519.56
    6 -7 -3 1706.09
    6 7 -3 1501.58
    6 -7 -2 629.402
    -6 -7 2 886.058
    6 7 -2 608.613
    -6 7 1 1881.65
    6 -7 -1 1764.77
    6 7 -1 1624.12
    -6 -7 1 2118.95
    -6 -7 0 816.227
    -6 7 0 622.781
    6 7 0 467.192
    -6 -7 -1 657.919
    -6 7 -1 551.27
    6 7 1 538.781
    -6 7 -2 1948.21
    6 7 2 2160.95
    -6 -7 -2 2184.6
    6 7 3 16848.3
    -6 -7 -3 17258.4
    -6 -7 -4 580.152
    6 7 4 535.689
    6 7 5 7624.12
    -6 -7 -5 7879.04
    6 7 6 2055.47
    -6 -7 -6 2524.28
    -6 -7 -7 93.6224
    6 7 7 50.9112
    6 7 8 14380.9
    6 7 9 1041.57
    6 8 -13 0.82447
    6 -8 -12 1561.08
    6 8 -12 1283.28
    6 -8 -11 160.886
    6 8 -11 623.96
    6 -8 -10 15958.7
    6 8 -10 16796.4
    6 -8 -9 1859.82
    6 8 -9 2030.76
    -6 -8 8 8829.46
    6 -8 -8 8252.47
    6 8 -8 9694.35
    -6 -8 7 7702
    6 -8 -7 7395.84
    6 8 -7 8093.49
    -6 -8 6 3538.73
    6 -8 -6 2894.89
    6 8 -6 2969.76
    -6 -8 5 8136.3
    6 -8 -5 7791.3
    6 8 -5 7575.74
    -6 -8 4 12186.7
    6 -8 -4 10866.6
    6 8 -4 11399.1
    -6 -8 3 1418.22
    6 -8 -3 1061.57
    6 8 -3 1091.53
    -6 -8 2 4120.89
    6 -8 -2 3621.93
    6 8 -2 3567.47
    6 8 -1 26798.1
    -6 -8 1 26408.5
    6 8 0 1863.93
    -6 -8 0 2245.5
    6 8 1 3313.5
    -6 -8 -1 3637.77
    -6 -8 -2 21558.9
    6 8 2 20863.2
    6 8 3 2499.79
    -6 -8 -3 2267.42
    -6 -8 -4 248.912
    6 8 4 -16.0091
    -6 -8 -5 1733.13
    6 8 5 2080.14
    6 8 6 3403.55
    -6 -8 -6 4248.18
    -6 -8 -7 1418.95
    6 8 7 1001.53
    6 8 8 516.698
    6 9 -12 2174.09
    6 -9 -11 3107.21
    6 9 -11 3044.94
    6 -9 -10 -24.6561
    6 9 -10 -3.30161
    6 9 -9 50.8883
    6 -9 -9 37.5646
    -6 -9 8 3085.77
    6 -9 -8 2746.51
    6 9 -8 2929.83
    -6 -9 7 18039.9
    6 -9 -7 16950.6
    6 9 -7 16702.7
    -6 -9 6 5404.36
    6 -9 -6 6426.29
    6 9 -6 6180.21
    -6 -9 5 4522.58
    6 -9 -5 4244.08
    6 9 -5 4463.21
    6 -9 -4 15.1653
    -6 -9 4 96.2444
    6 9 -4 101.163
    6 -9 -3 489.186
    -6 -9 3 373.822
    6 9 -3 223.73
    6 -9 -2 530.23
    -6 -9 2 508.322
    6 9 -2 511.572
    6 9 -1 5411.78
    -6 -9 1 5111.71
    -6 -9 0 769.975
    6 9 0 893.378
    -6 -9 -1 149.711
    6 9 1 65.5107
    -6 -9 -2 10096
    6 9 2 10088.5
    6 9 3 4674.34
    -6 -9 -3 4221.31
    -6 -9 -4 1263.96
    6 9 4 1265.56
    -6 -9 -5 239.281
    6 9 5 48.0582
    6 9 6 3001
    -6 -9 -6 2976.06
    6 9 7 77.6313
    6 10 -12 239.999
    6 10 -11 386.028
    6 -10 -11 243.852
    6 -10 -10 2032.86
    6 10 -10 1871.14
    6 -10 -9 126.014
    6 10 -9 162.689
    6 -10 -8 201.918
    6 10 -8 165.148
    -6 -10 7 3613.62
    6 -10 -7 3273.33
    6 10 -7 3365.14
    6 -10 -6 1023.74
    -6 -10 6 989.533
    6 10 -6 961.881
    6 -10 -5 249.687
    -6 -10 5 432.548
    6 10 -5 333.914
    6 -10 -4 223.137
    -6 -10 4 457.404
    6 10 -4 367.759
    -6 -10 3 9528.64
    6 10 -3 8896.95
    6 -10 -3 9281.36
    -6 -10 2 520.764
    6 10 -2 581.167
    -6 -10 1 424.861
    6 10 -1 298.986
    6 10 0 22772.5
    -6 -10 0 23675.5
    6 10 1 11058.3
    -6 -10 -1 11740.7
    -6 -10 -2 192.86
    6 10 2 154.815
    -6 -10 -3 75.9697
    6 10 3 51.8845
    -6 -10 -4 496.906
    6 10 4 516.323
    -6 -10 -5 -70.746
    6 10 5 -33.5159
    6 11 -11 9174.11
    6 -11 -10 269.172
    6 11 -10 352.931
    6 -11 -9 259.952
    6 11 -9 368.685
    6 -11 -8 2116.23
    6 11 -8 2194.69
    6 -11 -7 2322.51
    6 11 -7 2219.22
    6 -11 -6 1240.31
    6 11 -6 1510.75
    6 -11 -5 -1.38539
    6 11 -5 -33.2476
    6 -11 -4 172.403
    -6 -11 4 366.238
    6 11 -4 154.348
    -6 -11 3 31.2767
    6 11 -3 192.354
    -6 -11 2 7848.88
    6 11 -2 7980.76
    -6 -11 1 935.385
    6 11 -1 1227.46
    6 11 0 1527.89
    -6 -11 0 1859.52
    6 11 1 2704
    -6 -11 -1 3169.82
    6 11 2 7682.67
    -6 -11 -2 7193.57
    -6 -11 -3 1356.3
    6 11 3 1474.89
    -6 -11 -4 308.125
    6 11 4 198.992
    -6 -11 -5 691.246
    6 12 -10 2150.77
    6 -12 -9 5339.52
    6 12 -9 4234.31
    6 -12 -8 -33.6687
    6 12 -8 259.731
    6 -12 -7 1113.48
    6 12 -7 1406.8
    6 12 -6 5571.93
    6 -12 -6 5746.96
    6 12 -5 1611.43
    6 12 -4 -134.821
    6 12 -3 50.2362
    -6 -12 2 284.89
    6 12 -2 286.908
    -6 -12 1 -30.5131
    6 12 -1 -12.3177
    -6 -12 0 867.87
    6 12 0 939.858
    -6 -12 -1 52.2407
    6 12 1 93.7818
    -6 -12 -2 194.529
    6 12 2 22.9307
    -6 -12 -3 363.158
    -6 -12 -4 5503.43
    6 -13 -8 706.533
    6 13 -8 618.511
    6 -13 -7 -56.5174
    6 13 -7 -75.4213
    6 13 -6 5100.14
    6 13 -5 343.032
    6 13 -4 2401.66
    6 13 -3 -63.7067
    6 13 -2 88.0821
    6 13 -1 664.158
    -6 -13 -2 351.264
    -6 -13 -3 247.987
    7 0 -14 2150.48
    7 0 -13 -89.6021
    7 0 -12 5849.52
    7 0 -11 56.4778
    7 0 -10 215.196
    7 0 -9 25.8654
    -7 0 8 3767.56
    7 0 -8 4505.8
    -7 0 7 2352.04
    7 0 -7 3104.1
    -7 0 6 757.591
    7 0 -6 1012.19
    -7 0 5 -63.639
    7 0 -5 2.23369
    -7 0 4 124468
    7 0 -4 119259
    -7 0 3 27.9348
    7 0 -3 -21.0927
    -7 0 2 3370.82
    -7 0 2 3224.92
    7 0 -1 -23.257
    -7 0 1 -35.5866
    -7 0 1 9.0705
    -7 0 0 4958.67
    -7 0 0 5256.98
    7 0 0 4566.77
    -7 0 -1 -8.95027
    -7 0 -1 -9.37004
    7 0 1 5.96939
    -7 0 -1 19.4736
    7 0 2 13904.7
    -7 0 -2 14076.2
    -7 0 -2 13197.9
    -7 0 -3 -17.1405
    7 0 3 16.0589
    -7 0 -3 27.7958
    7 0 4 67969.4
    -7 0 -4 69620.2
    -7 0 -4 70314.3
    -7 0 -5 58.2027
    -7 0 -5 43.853
    -7 0 -6 -10.0468
    -7 0 -6 45.1703
    -7 0 -7 658.915
    -7 0 -7 1075.8
    -7 0 -8 2109.84
    -7 0 -8 2292.08
    -7 0 -9 -11.8233
    7 1 -14 6018.31
    7 -1 -14 7479.1
    7 1 -13 12.1925
    7 -1 -13 25.8764
    7 1 -12 211.868
    7 -1 -12 267.219
    7 1 -11 223.365
    7 -1 -11 175.751
    7 1 -10 1405.35
    7 -1 -10 1244.99
    7 1 -9 3997.97
    7 -1 -9 4277.74
    -7 -1 8 1691.56
    7 -1 -8 1769.58
    7 1 -8 1484.79
    -7 -1 7 101.541
    7 1 -7 94.7473
    7 -1 -7 41.096
    -7 -1 6 3379.2
    -7 1 6 3316.3
    7 1 -6 3442.35
    7 -1 -6 3394.93
    -7 -1 5 1083.54
    -7 1 5 1486.58
    7 1 -5 1559.12
    7 -1 -5 1409.01
    -7 -1 4 14324.2
    -7 1 4 14652.9
    7 1 -4 14195.2
    7 -1 -4 14453.1
    -7 -1 3 18589.2
    -7 1 3 17800.8
    -7 -1 3 17605.3
    7 1 -3 17703.4
    7 -1 -3 17463.3
    7 1 -2 -20.3636
    -7 -1 2 -16.9813
    -7 1 2 54.3067
    -7 -1 2 -39.7446
    7 -1 -2 -16.4985
    -7 -1 1 416.875
    7 1 -1 759.931
    -7 -1 1 618.445
    -7 1 1 571.822
    7 -1 -1 546.833
    -7 1 1 533.949
    -7 -1 0 5713.12
    -7 1 0 5700.33
    -7 1 0 5237.23
    -7 1 0 5333.53
    -7 -1 0 5679.66
    7 1 0 5783.12
    7 -1 0 5461.05
    -7 -1 -1 917.957
    -7 1 -1 838.761
    -7 1 -1 807.862
    -7 1 -1 699.927
    -7 -1 -1 935.632
    7 1 1 985.423
    7 -1 1 907.792
    -7 -1 -2 4194.67
    7 1 2 4125.95
    7 -1 2 4332.22
    -7 1 -2 4237.07
    -7 -1 -2 4641.93
    -7 1 -2 4330.34
    -7 -1 -3 872.023
    -7 1 -3 694.93
    -7 1 -3 663.326
    7 -1 3 695.072
    7 1 3 721.269
    -7 -1 -3 751.179
    -7 -1 -4 24899.1
    7 1 4 24578.7
    -7 1 -4 26092
    -7 -1 -4 25965.6
    -7 1 -4 25039
    -7 1 -5 384.578
    -7 -1 -5 274.015
    -7 1 -5 308.167
    7 1 5 531.216
    -7 -1 -5 436.651
    -7 -1 -6 10378.5
    -7 -1 -6 10490.2
    -7 1 -6 10608.4
    -7 1 -6 10732
    -7 1 -7 1233.94
    -7 -1 -7 985.141
    -7 1 -7 902.043
    -7 -1 -7 1212.78
    -7 1 -8 1015.67
    -7 -1 -8 624.456
    -7 1 -8 611.312
    -7 -1 -8 862.746
    -7 -1 -9 -30.148
    -7 1 -9 -10.5025
    -7 1 -10 5512.82
    7 2 -14 -1.23805
    7 -2 -14 64.5168
    7 2 -13 1000.41
    7 -2 -13 979.285
    7 2 -12 4626.14
    7 -2 -12 4626.87
    7 2 -11 4658.01
    7 -2 -11 4414.01
    7 2 -10 8028.46
    7 -2 -10 6552.99
    7 2 -9 286.748
    7 -2 -9 405.669
    -7 -2 8 5502.94
    7 2 -8 4561.93
    7 -2 -8 4797.11
    -7 -2 7 9873.66
    -7 2 7 11500.2
    7 2 -7 9824.64
    7 -2 -7 10610.6
    -7 -2 6 33.4402
    -7 2 6 208.717
    7 2 -6 56.7375
    7 -2 -6 83.5797
    -7 -2 5 24993.1
    -7 2 5 26080.5
    7 2 -5 24582.8
    7 -2 -5 24566.8
    -7 -2 4 -5.63303
    -7 2 4 -48.7487
    -7 -2 4 47.3152
    7 2 -4 2.62301
    7 -2 -4 3.28159
    7 2 -3 308.073
    -7 -2 3 272.086
    -7 -2 3 232.625
    -7 2 3 183.954
    7 -2 -3 445.298
    -7 -2 2 4984.25
    -7 2 2 6140.71
    7 -2 -2 5582.14
    -7 -2 2 6137.99
    7 2 -2 5542.76
    -7 -2 1 5662.82
    -7 2 1 5240.69
    -7 -2 1 5380.09
    -7 2 1 4812.46
    7 2 -1 5409.34
    -7 2 0 11.0557
    7 -2 0 18.3414
    -7 -2 0 -5.73832
    -7 2 0 -18.3807
    -7 -2 0 -41.8052
    -7 2 0 16.5938
    7 2 0 41.9239
    -7 2 -1 11708.4
    -7 2 -1 11943
    -7 -2 -1 12131.7
    -7 2 -1 10859.5
    7 2 1 11495.3
    7 -2 1 11668.9
    -7 -2 -1 11272.2
    -7 2 -2 298.864
    -7 -2 -2 368.362
[truncated: 378,442 more chars]
