# Supplementary material for: Crystal structures of three 4-substituted-2,2′-bipyridines synthesized by Sonogashira and Suzuki–Miyaura cross-coupling reactions
Source: Acta Crystallogr E Crystallogr Commun. 2017 Mar 31;73(Pt 4):610–5. doi: 10.1107/S2056989017004662 (PMC5382633; doi:10.1107/S2056989017004662)
Supplement: Supplementary file 2 [file e-73-00610-Isup2.hkl]

# 
# h,k,l, Fc-squared, Fo-squared, sigma(Fo-squared) and status flag 
# 
data_I
_shelx_title ' Hien11 in P21/c No14' 
_shelx_refln_list_code          4 
_shelx_F_calc_maximum      731.63 
_exptl_crystal_F_000      1136.00 
_reflns_d_resolution_high  0.8001 
 
loop_ 
 _symmetry_equiv_pos_as_xyz 
 'x, y, z' 
 '-x, y+1/2, -z+1/2' 
 '-x, -y, -z' 
 'x, -y-1/2, z-1/2' 
 
_cell_length_a     9.8697 
_cell_length_b    12.6040 
_cell_length_c    22.8414 
_cell_angle_alpha  90.000 
_cell_angle_beta   97.890 
_cell_angle_gamma  90.000 
 
_shelx_F_squared_multiplier     1.000 
 
loop_ 
 _refln_index_h 
 _refln_index_k 
 _refln_index_l 
 _refln_F_squared_calc 
 _refln_F_squared_meas 
 _refln_F_squared_sigma 
 _refln_observed_status 
   2   0   0    16757.55    16434.28     69.25 o 
   3   0   0     4109.88     4030.64     51.95 o 
   4   0   0     2566.09     2567.90     42.63 o 
   5   0   0      426.54      447.98     19.04 o 
   6   0   0     2764.51     2840.02     51.25 o 
   7   0   0        3.64      253.25     29.68 o 
   8   0   0       85.70      190.33     18.22 o 
   9   0   0       21.36       61.48     18.72 o 
  10   0   0        7.74       28.63     23.16 o 
  11   0   0       15.09       50.40     11.88 o 
  12   0   0        0.04       23.84     16.85 o 
   2   1   0        6.88        4.78      1.73 o 
   3   1   0      125.23      115.75      5.20 o 
   4   1   0     2316.01     2380.30     33.42 o 
   5   1   0        5.40        2.01      3.37 o 
   6   1   0     1414.63     1428.22     25.53 o 
   7   1   0       25.03       12.73      4.18 o 
   8   1   0        0.05        1.37      5.84 o 
   9   1   0        9.96       13.63      6.55 o 
  10   1   0       16.31       20.71      6.54 o 
  11   1   0        7.32        0.90      7.53 o 
  12   1   0        6.02       22.48      9.34 o 
   0   2   0        0.02       13.26      4.05 o 
   1   2   0       50.52       36.23      2.32 o 
   2   2   0    54280.93    52270.32    118.36 o 
   3   2   0      303.64      280.14      6.45 o 
   4   2   0     2835.97     2853.06     26.47 o 
   5   2   0       93.64      115.74     12.97 o 
   6   2   0       62.51       82.38      7.11 o 
   7   2   0       11.71       10.73      5.92 o 
   8   2   0      115.42      102.07     10.91 o 
   9   2   0      100.89       91.87     18.81 o 
  10   2   0       21.25        8.94      8.99 o 
  11   2   0       12.56        6.53      6.71 o 
  12   2   0       54.84       48.25     16.29 o 
   1   3   0       21.83       18.76      2.57 o 
   2   3   0     2667.74     2819.92     18.85 o 
   3   3   0        5.71        6.83      2.07 o 
   4   3   0      437.56      442.74      9.89 o 
   5   3   0       10.52        6.92      5.12 o 
   6   3   0       39.11       48.94      7.05 o 
   7   3   0       16.15       13.10      5.43 o 
   8   3   0       10.64       16.52      6.50 o 
   9   3   0       13.74        8.29      5.99 o 
  10   3   0      104.70      108.84     16.58 o 
  11   3   0        0.34       -9.24     14.08 o 
   0   4   0     3483.67     3546.00     41.21 o 
   1   4   0       58.11       48.42      3.85 o 
   2   4   0     5589.56     5545.04     28.02 o 
   3   4   0       13.10        8.08      2.43 o 
   4   4   0      131.96      120.05      5.94 o 
   5   4   0      248.43      271.25      9.10 o 
   6   4   0       53.37       55.99      5.49 o 
   7   4   0       67.74       60.73      6.11 o 
   8   4   0        0.84       -3.31      4.26 o 
   9   4   0        1.86        3.06      7.01 o 
  10   4   0      566.09      467.88     55.59 o 
  11   4   0        1.91      -15.76     15.76 o 
   1   5   0        0.03        1.60      2.90 o 
   2   5   0      579.61      591.99      9.89 o 
   3   5   0       43.19       44.32      5.64 o 
   4   5   0      125.36      141.81      7.82 o 
   5   5   0       12.49       49.44      4.46 o 
   6   5   0      350.44      360.76     11.31 o 
   7   5   0       18.94       16.56      5.64 o 
   8   5   0       81.26       93.07      9.87 o 
   9   5   0        0.41       20.39     18.58 o 
  10   5   0      393.82      275.07     46.61 o 
  11   5   0       41.42        7.02     19.42 o 
   0   6   0    26177.56    30975.74    211.63 o 
   1   6   0      101.17       88.11      6.18 o 
   2   6   0      204.19      176.49      9.10 o 
   3   6   0      194.33      216.24     13.84 o 
   4   6   0     1694.51     1946.74     22.83 o 
   5   6   0        0.25        0.45      1.74 o 
   7   6   0       82.09       83.87      8.05 o 
   8   6   0       12.18       14.62      8.37 o 
   9   6   0        1.67       12.52     17.09 o 
  10   6   0       48.06       16.59     17.82 o 
  11   6   0       55.79       21.10     17.87 o 
   1   7   0        2.91        3.55      3.73 o 
   2   7   0        7.61        8.89      3.10 o 
   3   7   0       19.10       14.62      2.51 o 
   4   7   0      169.47      157.07      6.92 o 
   5   7   0        0.74        8.76      5.40 o 
   6   7   0       66.05       77.93     10.06 o 
   8   7   0      161.87      184.02     15.27 o 
   9   7   0        4.45        9.65      8.84 o 
  10   7   0        0.72       -5.61     22.15 o 
   0   8   0       22.16       37.12     11.51 o 
   1   8   0       26.92       21.19      4.59 o 
   2   8   0      301.23      329.79     11.99 o 
   3   8   0      172.66      175.15     10.41 o 
   4   8   0        7.53        1.65      3.79 o 
   5   8   0        8.96        5.25      7.86 o 
   6   8   0     1188.82     1180.55     34.41 o 
   7   8   0        1.02       10.34      7.26 o 
   8   8   0      708.29      937.04     35.22 o 
   9   8   0      207.14      278.21     45.67 o 
  10   8   0      157.54      172.59     39.33 o 
   1   9   0        1.70        2.48      4.64 o 
   2   9   0       24.97       26.98      9.46 o 
   3   9   0        5.01        0.52      4.02 o 
   4   9   0      177.06      198.85     19.59 o 
   5   9   0       18.39       22.21      6.93 o 
   6   9   0      323.51      360.19     19.74 o 
   7   9   0        0.69        1.55      9.88 o 
   8   9   0       11.56       26.45     35.36 o 
   9   9   0        0.45       69.67     29.08 o 
  10   9   0       20.76       96.56     35.28 o 
   0  10   0       11.07       -0.51     11.12 o 
   1  10   0        4.21        3.83      5.74 o 
   2  10   0       98.85      109.98     11.95 o 
   3  10   0        0.01       -7.06     10.38 o 
   4  10   0       64.58       63.02      8.73 o 
   5  10   0        9.23       11.34      6.32 o 
   6  10   0      170.82      103.58     77.38 o 
   7  10   0        2.82        6.58     10.88 o 
   8  10   0      123.27      153.97     23.18 o 
   9  10   0        3.91       -8.31     17.25 o 
   1  11   0        0.01       -4.70      5.52 o 
   2  11   0      469.93      511.45     25.38 o 
   3  11   0       18.25       19.22     12.24 o 
   4  11   0      476.00      432.62     45.37 o 
   5  11   0        2.86      -15.49     15.49 o 
   6  11   0      232.51      228.75     36.00 o 
   7  11   0       35.17       63.86     25.52 o 
   8  11   0       34.72       81.01     27.21 o 
   0  12   0       15.44       43.21      9.42 o 
   1  12   0        0.64       16.60      7.12 o 
   2  12   0       44.44       45.86     11.74 o 
   3  12   0        0.45      -11.32     16.05 o 
   4  12   0      518.47      473.84     48.21 o 
   5  12   0       12.45      -14.51     16.78 o 
   6  12   0        6.24       28.10     16.46 o 
   7  12   0       13.53       37.69     21.85 o 
   1  13   0        7.10       11.54      8.98 o 
   2  13   0       27.82       21.46     15.43 o 
   3  13   0        0.05       -6.84      9.12 o 
   4  13   0      174.57      133.90     20.18 o 
   5  13   0       10.90       14.93     15.39 o 
   6  13   0       40.18       59.46     23.91 o 
   0  14   0       64.40      122.70     28.01 o 
   1  14   0        0.80       -1.38     10.09 o 
   2  14   0      258.80      248.31     25.07 o 
   3  14   0        0.26       17.77     11.25 o 
   4  14   0      197.25      214.22     24.66 o 
   5  14   0        8.72       29.88     21.96 o 
   1  15   0        0.46       -4.60     10.71 o 
   2  15   0       23.73       23.63     13.10 o 
   3  15   0        3.55        7.06     15.41 o 
 -12   1   1        2.58        4.89     11.47 o 
 -11   1   1        3.47       -3.40      6.94 o 
 -10   1   1       14.33        3.80      6.19 o 
  -9   1   1        9.02       11.88      8.29 o 
  -8   1   1       34.37       27.17      7.35 o 
  -7   1   1      208.88      212.36     11.62 o 
  -6   1   1      390.85      347.17     18.21 o 
  -5   1   1      517.76      505.64     17.14 o 
  -4   1   1       37.29       37.88      3.98 o 
  -3   1   1     1037.10     1026.32     16.24 o 
  -2   1   1      523.87      490.21      8.13 o 
  -1   1   1      171.08      163.11      7.72 o 
   1   1   1     1482.80     1298.65     29.96 o 
   2   1   1     4468.16     4189.13     17.01 o 
   3   1   1     1643.91     1444.34     12.32 o 
   4   1   1      614.71      584.95      9.27 o 
   5   1   1      111.27      111.70      6.35 o 
   6   1   1        4.71        3.84      3.39 o 
   7   1   1        0.56       -1.71      4.31 o 
   8   1   1        4.58        5.50      4.66 o 
   9   1   1        7.21        3.91      5.78 o 
  10   1   1       21.89       17.78      6.54 o 
  11   1   1       90.19       96.21     13.65 o 
  12   1   1       27.93       14.94      7.69 o 
 -12   2   1       83.00       81.81     17.29 o 
 -11   2   1        3.55       -0.83      9.52 o 
 -10   2   1       27.74       19.35      8.80 o 
  -9   2   1      212.62      211.51     16.20 o 
  -8   2   1        0.00       -5.24      5.75 o 
  -7   2   1      815.96      824.47     22.09 o 
  -6   2   1     1555.84     1512.19     27.14 o 
  -5   2   1     6664.21     6785.70     59.08 o 
  -4   2   1     1889.79     1897.80     21.88 o 
  -3   2   1       28.80       28.50      2.97 o 
  -2   2   1    27948.29    26584.70    128.97 o 
  -1   2   1    16873.35    15309.49    156.22 o 
   0   2   1      306.76      330.63      9.07 o 
   1   2   1    12402.01    11420.87    125.97 o 
   2   2   1    19214.76    17779.71     42.90 o 
   3   2   1     5340.86     5119.02     41.81 o 
   4   2   1     1609.49     1607.57     16.86 o 
   5   2   1       12.32       11.61      2.96 o 
   6   2   1      462.09      456.32     13.90 o 
   7   2   1        8.22        8.71      3.73 o 
   8   2   1       28.86       19.71      6.29 o 
   9   2   1      138.53      123.12     12.01 o 
  10   2   1       26.37       29.39      8.03 o 
  11   2   1       26.78       23.60      8.55 o 
  12   2   1        1.72      -13.47     13.47 o 
 -12   3   1      187.75      177.07     24.20 o 
 -11   3   1        0.20      -10.83     46.44 o 
 -10   3   1       12.83        2.57      7.19 o 
  -9   3   1        1.75        6.96      6.21 o 
  -8   3   1       33.82       40.66      8.59 o 
  -7   3   1       13.73       16.42      4.34 o 
  -6   3   1        0.16        6.01      3.91 o 
  -5   3   1      117.12      149.66      9.28 o 
  -4   3   1      279.88      321.16      8.94 o 
  -3   3   1       17.69        9.66      2.10 o 
  -2   3   1        5.09        0.46      2.45 o 
  -1   3   1        2.62       -0.32      2.74 o 
   0   3   1       35.17       54.30      5.62 o 
   1   3   1      960.57      890.36     20.77 o 
   2   3   1      540.87      583.49      7.85 o 
   3   3   1        0.06        0.56      1.47 o 
   4   3   1        4.96        6.81      2.30 o 
   5   3   1      247.33      267.31      9.14 o 
   6   3   1      139.10      146.65      8.75 o 
   7   3   1       47.89       51.37      5.80 o 
   8   3   1        9.26       -2.48      6.00 o 
   9   3   1      653.90      629.60     26.11 o 
  10   3   1        9.28       13.30      7.84 o 
  11   3   1       76.37       41.75     16.43 o 
 -11   4   1       18.66       19.36     23.29 o 
 -10   4   1       40.18       41.21     24.58 o 
  -9   4   1        3.84       10.37      5.80 o 
  -8   4   1       22.46       24.59      5.29 o 
  -7   4   1        1.30       -2.19      4.61 o 
  -6   4   1      128.19      135.93      9.45 o 
  -5   4   1       18.40       34.71      9.09 o 
  -4   4   1      464.89      523.83     11.44 o 
  -3   4   1     1553.05     1555.16     20.91 o 
  -2   4   1     6845.79     6909.19     51.86 o 
  -1   4   1     5284.65     5393.48     43.70 o 
   0   4   1     2529.41     2532.87     67.50 o 
   1   4   1      111.17       96.65      5.86 o 
   2   4   1      263.79      249.70      6.52 o 
   3   4   1      238.25      252.53      6.56 o 
   4   4   1       66.14       60.09      4.95 o 
   5   4   1      168.83      178.86      7.46 o 
   6   4   1       81.60       82.72      5.98 o 
   7   4   1       25.73       26.71      4.91 o 
   8   4   1       10.35       10.84      5.05 o 
   9   4   1        1.38       10.54     18.91 o 
  10   4   1       38.10       55.06     11.69 o 
  11   4   1        0.01       10.31     12.50 o 
 -11   5   1       47.11       55.11     27.62 o 
 -10   5   1      167.48      186.94     37.26 o 
  -9   5   1       26.32       24.67      9.99 o 
  -8   5   1       45.85       34.66      5.46 o 
  -7   5   1      104.64      118.82      7.99 o 
  -6   5   1        1.44       17.05      4.57 o 
  -5   5   1       18.08       20.58      4.27 o 
  -4   5   1      245.52      280.33     11.18 o 
  -3   5   1       32.81       25.95      2.74 o 
  -2   5   1       17.99       14.49      4.24 o 
  -1   5   1      183.62      179.57      7.95 o 
   0   5   1       67.68       55.33      7.05 o 
   1   5   1      431.84      406.28     12.56 o 
   2   5   1       54.04       49.24      3.85 o 
   3   5   1       24.51       34.33      4.00 o 
   4   5   1      212.03      249.70      7.44 o 
   5   5   1      123.51       96.68      4.87 o 
   6   5   1       98.14       86.90      5.88 o 
   7   5   1      390.99      404.94     13.10 o 
   8   5   1      222.37      248.62     19.61 o 
   9   5   1      220.47      204.43     19.36 o 
  10   5   1       20.45       27.67     20.31 o 
  11   5   1       69.19       59.09     14.61 o 
 -11   6   1        0.03      -24.81     24.81 o 
 -10   6   1        9.91      -19.28     19.28 o 
  -9   6   1       19.88       17.16     17.28 o 
  -8   6   1      104.58       96.60     13.78 o 
  -7   6   1      175.83      177.42      8.90 o 
  -6   6   1      137.17      161.58      7.67 o 
  -5   6   1      412.26      446.46     19.27 o 
  -4   6   1      368.78      354.36     13.33 o 
  -3   6   1     2676.71     2780.04     53.74 o 
  -2   6   1     5004.27     5428.21     68.27 o 
  -1   6   1     6289.82     6805.06     54.76 o 
   0   6   1     3034.78     3539.28     50.53 o 
   1   6   1      882.66      948.11     36.01 o 
   2   6   1      977.07     1059.38     17.90 o 
   3   6   1      487.73      588.27     12.04 o 
   4   6   1      244.67      248.27      9.09 o 
   5   6   1      135.91      134.59      8.72 o 
   6   6   1        6.48        9.67      8.09 o 
   7   6   1       10.80       11.73      5.84 o 
   8   6   1        1.26        6.64      5.49 o 
   9   6   1       38.15       40.45     20.28 o 
  10   6   1        0.86      -17.05     21.87 o 
  11   6   1       12.90       28.00     13.42 o 
 -10   7   1       13.72      -12.26     17.37 o 
  -9   7   1        3.53        8.38      8.33 o 
  -8   7   1        2.98        4.37      8.37 o 
  -7   7   1       45.94       45.89      8.31 o 
  -6   7   1      150.31      153.30     12.48 o 
  -5   7   1      485.19      525.47     21.25 o 
  -4   7   1      112.83      126.97     10.16 o 
  -3   7   1       23.94       25.73      2.94 o 
  -2   7   1       95.10       85.42      6.42 o 
  -1   7   1      208.85      197.91      9.54 o 
   0   7   1       70.87       49.23      8.28 o 
   1   7   1      490.47      511.02     23.25 o 
   2   7   1     1211.82     1390.50     39.99 o 
   3   7   1      299.75      336.27     13.13 o 
   4   7   1       28.18       26.11      7.28 o 
   5   7   1        9.54       -0.98      4.99 o 
   6   7   1        5.54        6.91      5.43 o 
   7   7   1        0.14       -0.42      6.43 o 
   8   7   1        0.12       -1.62      7.87 o 
   9   7   1      101.60       88.49     28.82 o 
  10   7   1       50.50       34.05     22.30 o 
 -10   8   1        6.00      -16.34     19.62 o 
  -9   8   1        3.07       51.63     28.73 o 
  -8   8   1       35.03       42.22     15.26 o 
  -7   8   1       71.30       51.40      8.93 o 
  -6   8   1      160.35      157.31     13.72 o 
  -5   8   1      432.17      435.51     20.50 o 
  -4   8   1      735.51      689.24     34.50 o 
  -3   8   1      243.95      261.00      8.29 o 
  -2   8   1      337.34      364.13     13.07 o 
  -1   8   1      200.46      209.71     10.57 o 
   0   8   1      231.53      268.63     26.98 o 
   1   8   1     1101.10     1321.11     40.21 o 
   2   8   1      547.83      722.77     57.17 o 
   3   8   1      223.01      262.24     10.42 o 
   4   8   1       99.87      102.97      9.07 o 
   5   8   1       36.14       24.63      8.15 o 
   6   8   1        1.98        6.63      5.68 o 
   7   8   1       24.16       33.26      8.67 o 
   8   8   1      414.61      422.74     33.31 o 
   9   8   1      425.22      521.28     59.28 o 
  10   8   1      300.50      336.15     52.54 o 
 -10   9   1       91.02       83.46     31.38 o 
  -9   9   1       22.09       -6.24     21.51 o 
  -8   9   1      248.74      283.33     28.92 o 
  -7   9   1       56.27       76.23     10.97 o 
  -6   9   1       65.80       64.28     11.35 o 
  -5   9   1       18.47       28.09      7.23 o 
  -4   9   1        4.14        1.34      5.65 o 
  -3   9   1        0.71       -0.77      2.18 o 
  -2   9   1        2.76       -0.04      6.66 o 
  -1   9   1        0.01       -0.35      4.49 o 
   0   9   1       12.57       23.13     12.46 o 
   1   9   1       10.95        6.98      4.59 o 
   2   9   1       27.48       35.09      7.42 o 
   3   9   1      163.00      176.65     16.61 o 
   4   9   1       61.33       66.88      9.27 o 
   5   9   1      326.03      349.41     17.94 o 
   6   9   1        3.79        5.87      5.73 o 
   7   9   1      149.16      180.62     31.28 o 
   8   9   1      746.55      755.51     45.31 o 
   9   9   1     1285.89     1275.94     60.87 o 
  -9  10   1        2.41       34.03     26.38 o 
  -8  10   1       81.99       77.11     17.96 o 
  -7  10   1       52.70       56.39     27.39 o 
  -6  10   1       50.19       51.94     19.74 o 
  -5  10   1        2.90       11.53      6.21 o 
  -4  10   1       46.40       52.80      8.40 o 
  -3  10   1        0.00        0.48      5.50 o 
  -2  10   1       60.35       72.89     10.70 o 
  -1  10   1       56.47       49.10      9.13 o 
   0  10   1        3.38        1.97      6.34 o 
   1  10   1       77.08       81.31      9.21 o 
   2  10   1       50.46       43.54      8.38 o 
   3  10   1      113.13      114.24     16.64 o 
   4  10   1      132.85      139.65     12.60 o 
   5  10   1       81.45       51.19     17.75 o 
   6  10   1        4.85       25.04     14.91 o 
   7  10   1       35.00       79.56     22.86 o 
   8  10   1      402.13      407.64     49.61 o 
   9  10   1      885.80      967.55     72.72 o 
  -8  11   1      350.98      409.07     36.75 o 
  -7  11   1       55.23       42.78     19.36 o 
  -6  11   1      114.90      126.89     20.44 o 
  -5  11   1      104.21       89.92     18.00 o 
  -4  11   1       41.90       36.19     28.82 o 
  -3  11   1        9.35        6.94      6.96 o 
  -2  11   1        0.24        3.63      6.04 o 
  -1  11   1        0.04       -0.73      5.97 o 
   0  11   1        0.34        1.58      4.23 o 
   1  11   1       42.28       34.49     12.03 o 
   2  11   1      213.26      209.34     13.84 o 
   3  11   1      200.68      154.89     27.70 o 
   4  11   1       63.36       62.46     19.04 o 
   5  11   1      522.59      511.38     49.07 o 
   6  11   1      171.31      133.51     28.36 o 
   7  11   1       80.44       85.49     23.58 o 
   8  11   1        2.20       17.75     15.84 o 
  -7  12   1        0.01       32.81     20.28 o 
  -6  12   1        0.85       -5.95     13.26 o 
  -5  12   1        3.44       14.14     13.92 o 
  -4  12   1       16.97       17.48     14.99 o 
  -3  12   1       34.08       26.35     15.76 o 
  -2  12   1       41.23       41.21     15.15 o 
  -1  12   1       88.38       88.99     10.77 o 
   0  12   1       42.22       35.78      6.64 o 
   1  12   1        0.31       -9.95      9.95 o 
   2  12   1        0.10        4.27      8.70 o 
   3  12   1        1.82        5.41      7.81 o 
   4  12   1       19.13       15.60      9.08 o 
   5  12   1      206.68      177.35     29.87 o 
   6  12   1      252.96      216.03     36.42 o 
   7  12   1      166.42      159.96     32.82 o 
  -6  13   1       18.67       29.27     20.82 o 
  -5  13   1        2.24        4.11     15.20 o 
  -4  13   1       52.85       66.24     22.63 o 
  -3  13   1       18.53        9.89     14.42 o 
  -2  13   1        9.67       34.81     13.63 o 
  -1  13   1        0.33       11.04     12.84 o 
   0  13   1        5.65        5.32      6.92 o 
   1  13   1       17.77       16.29      9.96 o 
   2  13   1       15.59       19.11     13.46 o 
   3  13   1       28.31       20.36     15.31 o 
   4  13   1      142.62      128.00     18.38 o 
   5  13   1      495.90      518.67     54.77 o 
   6  13   1      207.21      180.87     33.13 o 
  -5  14   1      105.41       87.87     24.35 o 
  -4  14   1       70.09       83.34     18.49 o 
  -3  14   1       14.61       -8.96     10.84 o 
  -2  14   1      237.24      212.82     24.24 o 
  -1  14   1      209.00      192.58     24.89 o 
   0  14   1       30.28       21.85     13.11 o 
   1  14   1       66.63       58.07     17.39 o 
   2  14   1      183.58      202.05     23.32 o 
   3  14   1      169.45      198.87     34.65 o 
   4  14   1        0.66       12.69     14.98 o 
   5  14   1       35.39        2.44     14.52 o 
  -3  15   1       11.15        2.29     17.24 o 
  -2  15   1        2.73      -12.88     12.88 o 
  -1  15   1        2.49        4.58     12.46 o 
   0  15   1        7.76       21.32     11.84 o 
   1  15   1       21.55       14.71     10.36 o 
   2  15   1       75.87       85.63     16.79 o 
   3  15   1       15.93       31.56     13.46 o 
 -12   0   2       15.89      -13.59     13.59 o 
 -11   0   2       11.61       18.39      8.50 o 
 -10   0   2        5.86        0.67      7.67 o 
  -9   0   2      697.40      632.74     49.69 o 
  -8   0   2      274.88      290.67     32.64 o 
  -7   0   2      249.88      282.95     19.43 o 
  -6   0   2     3573.34     3447.65     60.50 o 
  -5   0   2     5819.69     5891.65     96.46 o 
  -4   0   2       19.93       12.61      4.91 o 
  -3   0   2   535284.25   527219.94    498.78 o 
  -2   0   2       37.96       36.06      4.68 o 
   1   0   2     8832.14     8391.07     60.65 o 
   2   0   2      190.45      170.95      5.46 o 
   3   0   2     7203.39     6544.63     38.14 o 
   4   0   2       67.49       64.77      5.01 o 
   5   0   2      390.31      317.50     12.84 o 
   6   0   2        9.97        6.22      3.95 o 
   7   0   2       43.07       26.25      7.51 o 
   8   0   2       17.98       10.65      8.29 o 
   9   0   2        4.64        7.49      8.42 o 
  10   0   2       23.06       38.18     12.08 o 
  11   0   2        0.00       31.23     12.60 o 
  12   0   2       10.16        5.63     14.81 o 
 -12   1   2        0.42        4.31     13.75 o 
 -11   1   2        0.12       -5.50      6.81 o 
 -10   1   2        5.58        4.21     10.37 o 
  -9   1   2      222.31      252.26     18.14 o 
  -8   1   2       14.74        7.91      8.93 o 
  -7   1   2      491.05      537.77     21.94 o 
  -6   1   2       26.68       47.69     16.59 o 
  -5   1   2        4.93        2.35      4.72 o 
  -4   1   2       67.93       55.14      4.42 o 
  -3   1   2     2032.80     2045.60     26.99 o 
  -2   1   2        0.98       -1.90      2.49 o 
  -1   1   2      406.03      418.54      9.39 o 
   1   1   2     8170.43     7728.17     42.84 o 
   2   1   2        0.01        0.45      1.80 o 
   3   1   2     6865.82     6582.35     54.23 o 
   4   1   2       55.41       52.78      3.30 o 
   5   1   2       10.51        8.87      3.80 o 
   6   1   2       38.04       43.21      4.08 o 
   7   1   2       70.34       75.17      6.35 o 
   8   1   2        4.71        4.67      5.02 o 
   9   1   2       11.15       23.84      6.61 o 
  10   1   2       27.79       29.86      7.79 o 
  11   1   2      711.59      656.65     31.32 o 
  12   1   2       53.69       50.08     14.04 o 
 -12   2   2       53.65       25.20     26.72 o 
 -11   2   2       10.68       -6.40     27.35 o 
 -10   2   2       13.67       12.33      8.51 o 
  -9   2   2       19.70       12.80      7.86 o 
  -8   2   2      175.98      217.98     14.04 o 
  -7   2   2      785.78      843.17     22.36 o 
  -6   2   2      301.08      308.43     19.58 o 
  -5   2   2    24404.26    24530.85    295.77 o 
  -4   2   2       16.82       33.88      5.49 o 
  -3   2   2      202.16      275.91      8.78 o 
  -2   2   2       57.84       68.96      8.45 o 
  -1   2   2    30141.37    28928.03    135.23 o 
   0   2   2        3.75        5.85      3.21 o 
   1   2   2     5522.20     5446.60     36.50 o 
   2   2   2        3.41        1.02      1.51 o 
   3   2   2        7.40        6.12      2.55 o 
   4   2   2        4.97        5.38      2.78 o 
   5   2   2      763.87      721.23     13.73 o 
   6   2   2      127.03      109.66      6.98 o 
   7   2   2       60.24       66.99      6.18 o 
   8   2   2       12.75       16.93      5.31 o 
   9   2   2      177.95      186.89     13.25 o 
  10   2   2        0.40        8.81      5.73 o 
  11   2   2        0.77        9.43      8.29 o 
 -12   3   2        3.03       -6.40     11.44 o 
 -11   3   2       20.81      -25.70     25.70 o 
 -10   3   2        1.82       -7.45      7.45 o 
  -9   3   2       82.84       85.76     10.65 o 
  -8   3   2        3.54       -0.18      4.23 o 
  -7   3   2        2.17        6.95      5.72 o 
  -6   3   2        0.26        1.92      3.92 o 
  -5   3   2      557.65      578.41     16.96 o 
  -4   3   2       35.13       32.48      3.51 o 
  -3   3   2        7.16        9.28      1.90 o 
  -2   3   2      188.44      200.53      6.54 o 
  -1   3   2     3688.87     3885.63     40.29 o 
   0   3   2        0.04        5.92      7.23 o 
   1   3   2     3828.92     4014.39     70.75 o 
   2   3   2        4.00        6.05      1.63 o 
   3   3   2        5.37        8.35      1.96 o 
   4   3   2       37.63       30.44      3.34 o 
   5   3   2       42.58       39.23      3.76 o 
   6   3   2       23.19       16.72      6.61 o 
   7   3   2      458.19      420.30     17.68 o 
   8   3   2        3.07       -4.40      5.29 o 
   9   3   2      251.30      240.09     14.90 o 
  10   3   2        0.01       -4.99      7.05 o 
  11   3   2      232.18      245.33     20.34 o 
 -11   4   2        0.12      -28.96     28.96 o 
 -10   4   2       47.61       24.32     16.45 o 
  -9   4   2      120.56      121.60     10.37 o 
  -8   4   2      324.77      325.61     15.00 o 
  -7   4   2       42.81       43.23      7.10 o 
  -6   4   2       19.69       14.12      5.20 o 
  -5   4   2     2613.17     2648.00     31.01 o 
  -4   4   2      164.29      183.78      6.99 o 
  -3   4   2     1491.65     1506.76     20.14 o 
  -2   4   2      171.36      181.55      7.29 o 
  -1   4   2     2692.28     2565.89     31.01 o 
   0   4   2        4.57        3.16      3.66 o 
   1   4   2      799.45      698.71     11.18 o 
   2   4   2       90.60       91.12      3.99 o 
   3   4   2       23.82       13.12      2.05 o 
   4   4   2       39.89       34.26      3.25 o 
   5   4   2       41.70       36.27      3.47 o 
   6   4   2        5.71        5.69      3.24 o 
   7   4   2     1338.02     1323.19     30.89 o 
   8   4   2        0.05        4.65      4.40 o 
   9   4   2       55.90       45.90     11.44 o 
  10   4   2        8.56        7.55      6.94 o 
  11   4   2       46.44       21.08     21.78 o 
 -11   5   2       26.53      -18.67     22.57 o 
 -10   5   2        3.29       -0.77      9.26 o 
  -9   5   2       45.74       43.85     10.84 o 
  -8   5   2       22.24       15.04      5.53 o 
  -7   5   2        9.04       18.60      4.88 o 
  -6   5   2       53.37       59.87      5.92 o 
  -5   5   2      411.21      415.16     12.43 o 
  -4   5   2        0.03        6.41      3.53 o 
  -3   5   2       73.20       65.31      5.94 o 
  -2   5   2        4.14        4.16      1.77 o 
  -1   5   2      292.95      284.67     11.80 o 
   0   5   2        5.90        5.57      3.82 o 
   1   5   2      701.67      744.84     17.27 o 
   2   5   2        1.12       -0.68      2.25 o 
   3   5   2     1274.45     1353.51     17.09 o 
   4   5   2       46.33       42.13      3.43 o 
   5   5   2      126.33      142.50      7.16 o 
   6   5   2        0.42        2.05      3.86 o 
   7   5   2     1494.47     1484.00     36.17 o 
   8   5   2       32.14       36.18      9.73 o 
   9   5   2      537.46      531.57     47.28 o 
  10   5   2       38.03       13.46     14.08 o 
  11   5   2       16.34        5.10     20.93 o 
 -11   6   2       19.64       15.36     22.17 o 
 -10   6   2       37.82       32.10     12.10 o 
  -9   6   2        4.76       -9.97     10.58 o 
  -8   6   2        0.56        5.77     13.68 o 
  -7   6   2      436.52      492.91     15.16 o 
  -6   6   2      235.34      276.50     11.68 o 
  -5   6   2       73.02      100.37     10.56 o 
  -4   6   2       92.44      132.15     11.27 o 
  -3   6   2    16003.25    17490.27    126.00 o 
  -2   6   2        3.22       -3.95      3.95 o 
  -1   6   2      232.63      246.67     10.00 o 
   0   6   2       18.75       12.77      4.34 o 
   1   6   2     4282.85     4883.71     78.33 o 
   2   6   2        4.00        7.01      3.17 o 
   3   6   2        1.67        2.27      2.27 o 
   4   6   2       69.20       60.92      4.52 o 
   5   6   2        1.89        2.59      2.89 o 
   6   6   2        4.76       10.87      4.63 o 
   7   6   2      114.05      103.43      8.68 o 
   8   6   2       45.39       39.57     13.13 o 
   9   6   2      328.31      279.19     42.56 o 
  10   6   2       32.79       57.52     24.23 o 
  11   6   2        1.79        4.10     15.46 o 
 -11   7   2       41.03       31.95     23.72 o 
 -10   7   2       12.92       40.92     20.98 o 
  -9   7   2       59.30       84.26     23.31 o 
  -8   7   2        2.54       -4.36      7.24 o 
  -7   7   2       48.28       71.54     10.25 o 
  -6   7   2       27.81       25.51      7.23 o 
  -5   7   2        0.12        7.56      8.75 o 
  -4   7   2        1.24       -0.73      4.56 o 
  -3   7   2       61.93       52.68      4.50 o 
  -2   7   2        1.94        1.00      3.41 o 
  -1   7   2       47.16       66.15      6.26 o 
   0   7   2       10.81       21.09      5.44 o 
   1   7   2      320.90      357.09     16.86 o 
   2   7   2       16.39       10.33      3.59 o 
   3   7   2       51.55       44.34      4.83 o 
   4   7   2        9.89       17.94      3.31 o 
   5   7   2      345.40      367.53     11.41 o 
   6   7   2        0.84        2.69      6.27 o 
   7   7   2        0.05       -5.65      5.65 o 
   8   7   2       76.36       88.35     51.89 o 
   9   7   2      136.93      165.79     34.53 o 
 -10   8   2        5.03       20.07     21.71 o 
  -9   8   2      417.15      407.01     30.32 o 
  -8   8   2        5.04       28.29      9.96 o 
  -7   8   2       11.93       20.47      7.40 o 
  -6   8   2      233.67      250.28     17.21 o 
  -5   8   2      485.45      437.21     28.86 o 
  -4   8   2        0.21       -2.34      4.77 o 
  -3   8   2       16.80       13.35      3.75 o 
  -2   8   2       32.56       29.77      4.76 o 
  -1   8   2       20.77       26.69      4.66 o 
   0   8   2       23.39       24.90     11.27 o 
   1   8   2        1.06        8.65      4.45 o 
   2   8   2        0.01        1.53      3.91 o 
   3   8   2     2488.34     2572.92     43.52 o 
   4   8   2        0.56        7.80      4.69 o 
   5   8   2     2143.92     2091.41     36.15 o 
   6   8   2      187.01      199.69     14.03 o 
   7   8   2      280.59      316.98     18.37 o 
   8   8   2       77.70       61.24     29.49 o 
   9   8   2        7.46       -5.78     13.74 o 
 -10   9   2        0.26       -8.63     23.86 o 
  -9   9   2      266.15      255.01     44.69 o 
  -8   9   2       25.42       64.06     23.79 o 
  -7   9   2      130.95      130.00     13.75 o 
  -6   9   2        9.70        9.38      9.66 o 
  -5   9   2        2.78       10.58      6.47 o 
  -4   9   2        1.75       -0.61      6.56 o 
  -3   9   2       18.02       16.57      3.60 o 
  -2   9   2        1.10        5.90      4.27 o 
  -1   9   2       45.99       43.20      7.31 o 
   0   9   2        0.13        3.91      9.68 o 
   1   9   2      172.27      173.85     12.70 o 
   2   9   2        5.68       15.96      4.97 o 
   3   9   2      251.37      249.53     11.43 o 
   4   9   2        0.13        7.16      5.77 o 
   5   9   2        7.46       10.39      5.12 o 
   6   9   2       11.29       32.09     16.98 o 
   7   9   2       45.12       59.42     18.56 o 
   8   9   2       32.07       21.68     15.00 o 
   9   9   2      163.75      137.46     29.29 o 
  -9  10   2       75.05       51.98     24.77 o 
  -8  10   2        5.69       16.27     21.30 o 
  -7  10   2        2.48       41.26     15.16 o 
  -6  10   2        0.14       11.98     15.18 o 
  -5  10   2       59.22       76.53     10.46 o 
  -4  10   2        5.03        7.87      6.09 o 
  -3  10   2       16.39       10.71      9.90 o 
  -2  10   2        0.01       -4.16      5.06 o 
  -1  10   2      129.02      121.57     13.20 o 
   0  10   2        0.01        4.04      5.96 o 
   1  10   2      276.31      274.66     14.78 o 
   2  10   2       17.53       20.84      5.41 o 
   3  10   2      277.65      315.75     29.82 o 
   4  10   2        0.00       -7.32     11.48 o 
   5  10   2      319.36      313.58     37.45 o 
   6  10   2       23.98       29.35     15.84 o 
   7  10   2     1683.99     1621.49     89.45 o 
   8  10   2       60.75       98.99     25.92 o 
   9  10   2      173.68      174.90     33.44 o 
  -8  11   2       11.86       17.88     13.82 o 
  -7  11   2      276.59      291.26     30.23 o 
  -6  11   2       25.20       31.31     13.21 o 
  -5  11   2      249.74      247.90     25.30 o 
  -4  11   2        1.75       -7.65      7.65 o 
  -3  11   2        6.02        1.81      8.61 o 
  -2  11   2        0.03       -6.98      6.98 o 
  -1  11   2      566.78      527.43     26.87 o 
   0  11   2        2.47        2.76      4.59 o 
   1  11   2      569.15      501.93     20.68 o 
   2  11   2        4.65       -2.87     12.08 o 
   3  11   2      523.33      481.19     30.50 o 
   4  11   2       21.36       21.02      8.92 o 
   5  11   2       59.82       65.94     12.38 o 
   6  11   2       40.44       44.30     19.07 o 
   7  11   2      845.04      742.39     65.34 o 
   8  11   2       83.35       85.71     25.90 o 
  -7  12   2      370.65      346.17     33.87 o 
  -6  12   2        2.07       19.04     11.18 o 
  -5  12   2       18.19       35.44     19.95 o 
  -4  12   2        7.43        6.66     14.13 o 
  -3  12   2        8.71        4.78     12.47 o 
  -2  12   2        0.18        0.25     19.42 o 
  -1  12   2       82.03       63.88     11.05 o 
   0  12   2        2.74        0.44      6.33 o 
   1  12   2      505.33      429.01     30.15 o 
   2  12   2        4.39       10.45     12.78 o 
   3  12   2       12.31        8.20      8.83 o 
   4  12   2       28.85       15.03     26.39 o 
   5  12   2       37.55       53.30     19.80 o 
   6  12   2       66.62       61.62     22.85 o 
   7  12   2      114.02       83.12     23.59 o 
  -6  13   2        0.00       10.85     16.37 o 
  -5  13   2        8.83       11.14     16.43 o 
  -4  13   2        8.46        8.81     16.17 o 
  -3  13   2        2.62        1.91     16.80 o 
  -2  13   2        0.07      -16.51     16.51 o 
  -1  13   2       62.00       50.84     26.28 o 
   0  13   2        4.52       10.99      6.87 o 
   1  13   2      327.39      273.17     19.83 o 
   2  13   2        5.54       13.47      9.02 o 
   3  13   2       71.18       81.93     15.77 o 
   4  13   2        7.99        5.13      9.52 o 
   5  13   2      129.50      152.57     30.96 o 
   6  13   2       15.34       17.66     16.04 o 
  -5  14   2      156.03      105.53     28.53 o 
  -4  14   2        9.14       38.50     20.13 o 
  -3  14   2       43.41       68.33     21.77 o 
  -2  14   2        1.43       10.46     30.83 o 
  -1  14   2      253.85      215.47     23.95 o 
   0  14   2        2.74       27.73     11.74 o 
   1  14   2      176.63      257.47     25.57 o 
   2  14   2       11.41       11.37      8.71 o 
   3  14   2       50.58       28.02     11.11 o 
   4  14   2        9.64      -12.83     14.21 o 
   5  14   2       11.19        9.75     20.27 o 
  -3  15   2        2.78      -12.98     12.98 o 
  -2  15   2        0.16        8.71     11.76 o 
  -1  15   2       32.14       38.78     13.22 o 
   0  15   2        4.68       11.39     19.94 o 
   1  15   2       18.23       11.58     10.72 o 
   2  15   2        8.92       25.74     10.81 o 
   3  15   2        2.66       -2.29      9.43 o 
 -12   1   3        7.71      -10.77     22.64 o 
 -11   1   3        2.65        0.54      6.38 o 
 -10   1   3       42.69       38.61      9.42 o 
  -9   1   3      110.95      101.27     16.23 o 
  -8   1   3        3.02       16.11      7.12 o 
  -7   1   3       14.38       17.46      7.88 o 
  -6   1   3      917.32      968.24     38.49 o 
  -5   1   3      118.72      125.91     10.96 o 
  -4   1   3       27.38       23.33      4.21 o 
  -3   1   3       54.59       42.83      8.23 o 
  -2   1   3     3221.92     2940.28     37.40 o 
  -1   1   3     6598.03     5876.22     27.00 o 
   0   1   3     3940.14     3435.45     36.12 o 
   1   1   3      340.81      292.48      7.21 o 
   2   1   3      103.05      101.89      4.64 o 
   3   1   3        6.43        9.86      2.12 o 
   4   1   3       76.21       74.30      3.46 o 
   5   1   3        5.54        8.72      2.78 o 
   6   1   3       48.40       56.32      5.14 o 
   7   1   3       87.89       91.64      7.94 o 
   8   1   3      107.42       98.63      9.59 o 
   9   1   3       40.15       50.99      8.50 o 
  10   1   3       54.47       56.49     10.27 o 
  11   1   3      216.23      207.65     34.25 o 
 -12   2   3       81.88       49.63     14.61 o 
 -11   2   3        0.41       -2.07     13.06 o 
 -10   2   3      323.18      293.45     20.13 o 
  -9   2   3      392.12      371.73     17.79 o 
  -8   2   3     1690.26     1842.86     43.20 o 
  -7   2   3       70.81       88.44     12.22 o 
  -6   2   3        6.44       11.59      6.20 o 
  -5   2   3    13826.05    14109.02    301.12 o 
  -4   2   3     2372.17     2399.74     33.56 o 
  -3   2   3      667.32      679.67     12.44 o 
  -2   2   3    11706.08    11112.31     59.14 o 
  -1   2   3    17019.91    15713.69     60.44 o 
   0   2   3     7441.50     6941.09     35.83 o 
   1   2   3     1406.34     1268.33     17.74 o 
   2   2   3      167.84      154.99      4.76 o 
   3   2   3      672.16      638.64      9.94 o 
   4   2   3        3.56        5.34      3.08 o 
   5   2   3      151.39      141.75      8.12 o 
   6   2   3      260.63      222.98      8.59 o 
   7   2   3       96.52      102.39      6.73 o 
   8   2   3      109.20      110.85      9.64 o 
   9   2   3       20.90       22.50      8.54 o 
  10   2   3       64.34       45.69      8.68 o 
  11   2   3       10.47        6.85     10.65 o 
 -12   3   3        3.88      -26.62     26.62 o 
 -11   3   3        7.28       -7.08     17.12 o 
 -10   3   3       16.02       19.77     13.00 o 
  -9   3   3        0.86       16.58      5.41 o 
  -8   3   3       42.94       48.46      8.59 o 
  -7   3   3      110.44      120.90     10.32 o 
  -6   3   3        0.06        3.92      3.81 o 
  -5   3   3       88.94       66.51      6.68 o 
  -4   3   3        5.73        6.27      2.89 o 
  -3   3   3       24.95       12.45      1.97 o 
  -2   3   3      841.38      887.97     15.24 o 
  -1   3   3      865.61      862.33     12.22 o 
   0   3   3       64.61       84.82      7.30 o 
   1   3   3      134.27      143.83      6.82 o 
   2   3   3     1883.81     1817.40     15.75 o 
   3   3   3     1596.42     1579.24     17.75 o 
   4   3   3      210.03      192.78      7.79 o 
   5   3   3       92.86       92.13      7.24 o 
   6   3   3     1938.01     1776.33     67.13 o 
   7   3   3        1.19       -3.52      4.21 o 
   8   3   3      233.63      215.65     25.39 o 
   9   3   3      701.23      627.74     27.26 o 
  10   3   3      939.58      896.08     34.36 o 
  11   3   3      181.67      164.17     20.07 o 
 -11   4   3        1.09      -20.02     20.02 o 
 -10   4   3        1.03       -3.77      9.40 o 
  -9   4   3       64.46       65.47      8.67 o 
  -8   4   3        0.23       16.49      5.77 o 
  -7   4   3      843.00      836.08     24.24 o 
  -6   4   3      603.92      627.12     18.90 o 
  -5   4   3     3510.41     3562.77     70.32 o 
  -4   4   3     1265.99     1232.33     36.63 o 
  -3   4   3      749.76      803.78     15.29 o 
  -2   4   3       10.80       12.62      3.34 o 
  -1   4   3      554.06      515.02     11.67 o 
   0   4   3      181.11      182.12     15.76 o 
   1   4   3      384.65      358.10     11.84 o 
   2   4   3      699.57      651.44     10.86 o 
   3   4   3      226.40      226.47      6.30 o 
   4   4   3        1.56        1.88      2.16 o 
   5   4   3        1.11        2.99      4.79 o 
   6   4   3        8.93       22.03      6.26 o 
   7   4   3       72.29       58.49      8.08 o 
   8   4   3       11.94        8.97      7.97 o 
   9   4   3        0.02       -0.94      6.18 o 
  10   4   3       12.30       21.79     10.18 o 
  11   4   3        2.10        6.93     16.63 o 
 -11   5   3       34.66       12.18     19.16 o 
 -10   5   3       51.99       45.96     12.82 o 
  -9   5   3        8.22        5.99      9.40 o 
  -8   5   3       27.93       34.11      6.26 o 
  -7   5   3       90.79      103.80      8.60 o 
  -6   5   3      120.97      126.09      8.41 o 
  -5   5   3        6.00        3.71      4.70 o 
  -4   5   3      167.26      209.32     12.59 o 
  -3   5   3       87.35      124.19      7.79 o 
  -2   5   3       70.09       64.34      4.91 o 
  -1   5   3      121.74      112.49      8.28 o 
   0   5   3      191.38      165.64      9.21 o 
   1   5   3      403.44      385.46      8.90 o 
   2   5   3      145.48      180.67      7.52 o 
   3   5   3      200.69      192.47      6.74 o 
   4   5   3      832.31      845.98     13.76 o 
   5   5   3      667.71      714.29     14.05 o 
   6   5   3      505.30      476.34     20.17 o 
   7   5   3       49.94       67.08      9.02 o 
   8   5   3      123.36      100.25     15.74 o 
   9   5   3       28.97       40.74     10.05 o 
  10   5   3      184.54      184.87     31.78 o 
  11   5   3       12.04       -9.35     16.23 o 
 -11   6   3       56.49       94.47     32.82 o 
 -10   6   3       86.35       73.89     14.46 o 
  -9   6   3       70.32       76.92     15.40 o 
  -8   6   3      181.58      186.70     19.42 o 
  -7   6   3       90.91       77.83      9.26 o 
  -6   6   3     1259.13     1624.16     26.21 o 
  -5   6   3     1873.06     2028.86     41.23 o 
  -4   6   3     3079.90     3300.81     48.98 o 
  -3   6   3     1642.83     2003.86     30.55 o 
  -2   6   3     1036.07     1091.33     25.65 o 
  -1   6   3      945.16      999.07     23.79 o 
   0   6   3     1129.67     1249.68     25.80 o 
   1   6   3       91.71      126.57      6.30 o 
   2   6   3      149.29      162.96      6.98 o 
   3   6   3        1.25       78.82      6.29 o 
   4   6   3       12.43       10.83      2.47 o 
   5   6   3        0.27        0.83      3.74 o 
   6   6   3       74.53      223.06     15.35 o 
   7   6   3        0.54        9.37     10.66 o 
   8   6   3        0.63       -1.98      6.72 o 
  10   6   3       12.79       38.89     23.19 o 
  11   6   3       33.33       65.98     25.12 o 
 -11   7   3        4.10       -0.49     17.72 o 
 -10   7   3       22.75       28.03     18.03 o 
  -9   7   3       51.62       64.02     14.74 o 
  -8   7   3      159.83      150.87     17.81 o 
  -7   7   3        5.47        5.37      9.50 o 
  -6   7   3       11.11       18.55      6.92 o 
  -5   7   3        9.57       17.81      5.98 o 
  -4   7   3      143.17      141.66     12.80 o 
  -3   7   3       57.79       55.35      7.91 o 
  -2   7   3      451.49      512.37     18.90 o 
  -1   7   3     1427.19     1598.27     27.25 o 
   0   7   3      309.92      454.99     20.43 o 
   1   7   3        8.86        1.66      3.24 o 
   2   7   3       12.60       29.39      3.89 o 
   3   7   3       20.93       13.55      3.84 o 
   4   7   3       28.42       28.72      4.14 o 
   5   7   3       11.15       11.08      3.03 o 
   6   7   3       51.95       35.58      6.56 o 
   7   7   3       24.33       21.19     13.53 o 
   8   7   3      861.17      839.93     58.86 o 
   9   7   3        7.61      -13.84     14.61 o 
  10   7   3      240.70      250.17     37.35 o 
 -10   8   3       53.24       78.55     27.38 o 
  -9   8   3       91.69       87.32     30.03 o 
  -8   8   3      236.68      243.43     22.59 o 
  -7   8   3      361.55      357.15     21.13 o 
  -6   8   3      151.09      163.88     14.73 o 
  -5   8   3      261.17      268.09     17.63 o 
  -4   8   3       30.30       42.75      7.61 o 
  -3   8   3       51.05       51.53      7.08 o 
  -2   8   3      702.72      862.07     21.53 o 
  -1   8   3      408.13      581.59     21.20 o 
   0   8   3      168.38      255.48     16.62 o 
   1   8   3      160.42      180.24     11.91 o 
   2   8   3       46.33       51.33      5.99 o 
   3   8   3        1.52        4.87      2.64 o 
   4   8   3       97.65      117.55      7.87 o 
   5   8   3      634.39      680.15     33.90 o 
   6   8   3      698.67      705.85     27.24 o 
   7   8   3      458.67      444.79     43.30 o 
   8   8   3      671.87      677.67     55.33 o 
   9   8   3       59.66       31.34     13.37 o 
  10   8   3       26.55       18.64     18.00 o 
 -10   9   3       39.52       78.39     27.72 o 
  -9   9   3        7.77       -9.50     18.44 o 
  -8   9   3        2.01       14.66     23.73 o 
  -7   9   3        1.94        2.61     18.26 o 
  -6   9   3        2.55       -6.36      6.36 o 
  -5   9   3        9.38        9.14      8.66 o 
  -4   9   3        0.05        1.07     10.66 o 
  -3   9   3       26.05       16.02      4.68 o 
  -2   9   3        8.25       -1.58      3.92 o 
  -1   9   3       13.57        5.90      4.63 o 
   0   9   3      151.59      141.17     21.97 o 
   1   9   3       39.79       44.04      6.86 o 
   2   9   3      336.63      335.90     13.54 o 
   3   9   3      177.65      188.96      8.89 o 
   4   9   3      222.14      209.43     11.28 o 
   5   9   3     1630.52     1611.31     79.00 o 
   6   9   3     2862.50     2868.72    110.29 o 
   7   9   3      526.49      518.65     49.50 o 
   8   9   3       60.61       81.02     22.11 o 
   9   9   3        6.76      -18.34     18.34 o 
  -9  10   3       27.29       39.39     24.41 o 
  -8  10   3        6.46       41.62     24.69 o 
  -7  10   3       27.69       22.96     24.92 o 
  -6  10   3        3.80        1.51      7.69 o 
  -5  10   3       38.31       52.27      9.08 o 
  -4  10   3       25.55       36.90      7.40 o 
  -3  10   3        0.66       -2.36      5.75 o 
  -2  10   3       73.76       57.47      8.46 o 
  -1  10   3      147.00      134.06     11.48 o 
   0  10   3      229.73      198.50     16.77 o 
   1  10   3      211.85      225.21     16.42 o 
   2  10   3       19.81       12.77      4.23 o 
   3  10   3        1.97        5.06      8.17 o 
   4  10   3      188.18      156.69     18.87 o 
   5  10   3     1034.84     1049.37     82.71 o 
   6  10   3     1956.99     2003.38     96.04 o 
   7  10   3      781.75      724.24     59.95 o 
   8  10   3        6.24       36.34     19.52 o 
   9  10   3       16.97       10.41     15.50 o 
  -8  11   3       35.23       48.58     29.50 o 
  -7  11   3       27.56       45.28     36.12 o 
  -6  11   3       14.25       11.73     12.17 o 
  -5  11   3        0.33       -2.26      6.47 o 
  -4  11   3        0.91        8.83      6.90 o 
  -3  11   3        1.52       17.94      7.04 o 
  -2  11   3       27.49       32.39      7.43 o 
  -1  11   3      313.62      299.39     21.01 o 
   0  11   3      193.55      194.35     12.67 o 
   1  11   3       22.34       21.97      6.95 o 
   2  11   3      619.98      584.71     32.85 o 
   3  11   3      390.97      365.99     26.68 o 
   4  11   3        1.34        0.08      8.76 o 
   5  11   3        1.29       -5.80     14.61 o 
   6  11   3       10.63       10.80     16.44 o 
   7  11   3      850.70      756.50     63.43 o 
   8  11   3      453.53      459.14     53.06 o 
  -7  12   3       48.12       51.23     15.78 o 
  -6  12   3       16.78       62.51     16.19 o 
  -5  12   3        7.30        0.48     15.27 o 
  -4  12   3       81.13       68.00     14.42 o 
  -3  12   3       29.11       65.51     10.43 o 
  -2  12   3        8.05       -6.51      8.17 o 
  -1  12   3        0.54       -2.05     10.12 o 
   0  12   3       12.76       27.81      8.00 o 
   1  12   3       93.87       99.64     15.99 o 
   2  12   3      468.29      471.54     31.69 o 
   3  12   3      718.83      679.80     37.29 o 
   4  12   3      341.94      287.03     36.22 o 
   5  12   3        4.42       -1.31     11.87 o 
   6  12   3      163.07      192.60     33.18 o 
   7  12   3       32.37        6.75     11.66 o 
  -6  13   3       21.83       17.10     12.99 o 
  -5  13   3       18.62       14.43     14.93 o 
  -4  13   3       20.68        8.39     15.31 o 
  -3  13   3        0.14       14.61     13.98 o 
  -2  13   3        0.74      -16.14     16.14 o 
  -1  13   3       44.18       38.55     10.76 o 
   0  13   3       35.04       44.21     10.27 o 
   1  13   3      108.38      125.06     14.53 o 
   2  13   3      604.91      611.57     36.72 o 
   3  13   3      405.39      407.04     31.00 o 
   4  13   3       84.51       71.42     23.76 o 
   5  13   3       14.44        9.22     15.74 o 
   6  13   3        2.05      -18.37     18.37 o 
  -5  14   3      151.75      177.91     36.21 o 
  -4  14   3      103.73      132.10     30.45 o 
  -3  14   3       24.14       36.54     17.80 o 
  -2  14   3       37.54       38.14     18.32 o 
  -1  14   3      187.31      187.90     23.23 o 
   0  14   3      122.82      165.02     21.56 o 
   1  14   3        3.68       -7.83      7.83 o 
   2  14   3       41.83       29.28     11.45 o 
   3  14   3       11.29       17.75     11.05 o 
   4  14   3        5.70       -6.71     16.50 o 
   5  14   3        0.02        2.54     16.17 o 
  -3  15   3        0.24       26.27     14.66 o 
  -2  15   3       18.95       23.32     28.26 o 
  -1  15   3       99.43      117.63     19.31 o 
   0  15   3       85.74      122.52     24.66 o 
   1  15   3        3.92       31.38     13.37 o 
   2  15   3       37.84       28.85     12.02 o 
   3  15   3        0.27       31.07     19.05 o 
 -12   0   4      159.30      114.83     18.10 o 
 -11   0   4      123.47       93.29     16.13 o 
 -10   0   4        1.01       -3.98     12.53 o 
  -9   0   4     1709.00     1674.43     82.80 o 
  -8   0   4     1601.05     1691.53     50.37 o 
  -7   0   4        9.50       11.09      8.27 o 
  -6   0   4    99999.63   100449.20    442.21 o 
  -5   0   4      182.45      169.18     18.32 o 
  -4   0   4     6520.28     6692.61     95.78 o 
  -3   0   4     3105.97     2943.28     39.50 o 
  -2   0   4     8494.47     8530.78     84.99 o 
  -1   0   4       62.11       46.76      4.37 o 
   0   0   4     4779.34     4122.70     28.13 o 
   1   0   4       27.90       26.09      4.19 o 
   2   0   4     1951.88     1587.48     33.41 o 
   3   0   4        1.44        1.43      2.87 o 
   4   0   4      424.25      387.99     11.86 o 
   5   0   4       23.25       31.92      9.84 o 
   6   0   4       33.82       18.61      6.53 o 
   7   0   4       43.95       37.62      8.44 o 
   8   0   4       10.81       12.86     12.91 o 
   9   0   4        6.27       21.44     14.88 o 
  10   0   4       89.03       83.50     19.73 o 
  11   0   4        0.68       -9.32     11.37 o 
 -12   1   4       32.97       10.52     21.82 o 
 -11   1   4       12.22        4.28      9.18 o 
 -10   1   4      127.25      123.67     14.37 o 
  -9   1   4        0.04       16.63      9.01 o 
  -8   1   4       20.49       39.29     10.72 o 
  -7   1   4      130.04      116.76     12.73 o 
  -6   1   4     1400.33     1439.18     38.21 o 
  -5   1   4        0.84        5.05      5.26 o 
  -4   1   4     1040.51     1034.74     43.60 o 
  -3   1   4      621.62      580.13     13.82 o 
  -2   1   4     8746.12     8441.00     40.87 o 
  -1   1   4        4.32        3.63      2.28 o 
   0   1   4    11688.08    10854.92     31.37 o 
   1   1   4        1.43        0.46      2.68 o 
   2   1   4      221.78      220.47      6.77 o 
   3   1   4       42.02       46.87      3.70 o 
   4   1   4      331.19      317.53      8.60 o 
   5   1   4        3.21        3.17      3.13 o 
   6   1   4       40.88       36.63      6.62 o 
   7   1   4       36.91       43.43     11.46 o 
   8   1   4     1710.44     1693.12     41.56 o 
   9   1   4      109.48      117.91     23.90 o 
  10   1   4        1.18        6.05      8.63 o 
  11   1   4      112.68      130.04     18.42 o 
 -12   2   4        2.50      -18.79     18.79 o 
 -11   2   4      182.49      134.35     21.06 o 
 -10   2   4      206.67      199.13     14.62 o 
  -9   2   4      195.21      184.76     13.09 o 
  -8   2   4     9836.57     9775.01    279.11 o 
  -7   2   4        2.64        6.38      6.44 o 
  -6   2   4      377.45      422.44     23.83 o 
  -5   2   4      300.46      339.78     42.47 o 
  -4   2   4     2048.93     2121.54     38.89 o 
  -3   2   4       94.04       95.48      5.25 o 
  -2   2   4     4346.10     4283.25     27.59 o 
  -1   2   4        4.69        9.17      2.12 o 
   0   2   4     1267.73     1145.59     10.95 o 
   1   2   4        0.01       -1.44      2.37 o 
   2   2   4     4322.99     4030.04     26.25 o 
   3   2   4       60.02       58.23      3.53 o 
   4   2   4      107.31      114.05      5.37 o 
   5   2   4        1.11        4.74      3.96 o 
   6   2   4      493.39      471.86     15.86 o 
   7   2   4        4.52       11.34      5.31 o 
   8   2   4       10.92        4.91      6.08 o 
   9   2   4        0.00        7.37     13.17 o 
  10   2   4       14.16        4.43      7.56 o 
  11   2   4        0.21       33.06     12.27 o 
 -12   3   4       72.06      102.42     28.58 o 
 -11   3   4        0.00       21.78     19.32 o 
 -10   3   4        4.88        4.96      5.43 o 
  -9   3   4        6.26       18.58      9.08 o 
  -8   3   4      101.41      126.36     12.34 o 
  -7   3   4        1.41       -3.23      6.93 o 
  -6   3   4       17.95        8.33      6.48 o 
  -5   3   4      594.53      624.45     33.56 o 
  -4   3   4     1002.98     1098.44     40.03 o 
  -3   3   4       13.32       16.14      3.11 o 
  -2   3   4     6424.83     6658.83     51.26 o 
  -1   3   4        5.95        5.13      1.61 o 
   0   3   4      225.21      253.45      8.26 o 
   1   3   4       11.48       10.96      2.65 o 
   2   3   4     1366.19     1364.32     16.43 o 
   3   3   4       13.28       13.39      2.56 o 
   4   3   4     1906.07     2023.72     25.61 o 
   5   3   4        6.78       11.81      3.60 o 
   6   3   4      660.12      662.21     19.52 o 
   7   3   4        1.42        1.07      5.48 o 
   8   3   4      719.50      722.44     27.52 o 
   9   3   4       53.21       81.85     25.72 o 
  10   3   4      117.38      110.49     15.77 o 
  11   3   4        0.44       -0.85     10.78 o 
 -11   4   4      274.49      235.88     40.74 o 
 -10   4   4      230.88      229.78     24.24 o 
  -9   4   4        6.10       13.05     11.00 o 
  -8   4   4      971.76      999.14     28.98 o 
  -7   4   4       48.70       55.05      7.08 o 
  -6   4   4      325.15      335.34     13.88 o 
  -5   4   4      400.49      390.60     13.82 o 
  -4   4   4       11.09        1.72      6.10 o 
  -3   4   4       20.95       25.38      4.05 o 
  -2   4   4      610.98      560.97     12.05 o 
  -1   4   4        0.82       -1.67      1.73 o 
   0   4   4      387.42      366.06      7.64 o 
   1   4   4        5.70        8.11      6.46 o 
   2   4   4      451.84      405.48      9.42 o 
   3   4   4        5.42        5.45      1.98 o 
   4   4   4     3356.94     3549.51     39.44 o 
   5   4   4        9.99       14.32      5.25 o 
   6   4   4      108.83      127.76     10.90 o 
   7   4   4       24.55       20.48      5.26 o 
   8   4   4      137.87      175.46     16.89 o 
   9   4   4        0.12        6.48      8.11 o 
  10   4   4       33.48       34.72     11.17 o 
  11   4   4       24.09       12.50     15.54 o 
 -11   5   4       26.37       21.84     43.68 o 
 -10   5   4        0.00        4.45     13.16 o 
  -9   5   4       35.84       27.84      9.77 o 
  -8   5   4      211.72      201.33     12.91 o 
  -7   5   4        1.65       -2.47     13.08 o 
  -6   5   4       68.00       67.29      7.80 o 
  -5   5   4       32.84       30.87      3.62 o 
  -4   5   4       99.40       91.76      8.69 o 
  -3   5   4        5.56       14.30      4.44 o 
  -2   5   4     1181.96     1265.89     20.77 o 
  -1   5   4        0.41        2.11      2.08 o 
   0   5   4     1793.19     1905.46     24.72 o 
   1   5   4       15.46       18.02      4.90 o 
   2   5   4       69.29       66.19      6.50 o 
   3   5   4        1.17        0.09      1.85 o 
   4   5   4     4683.25     4919.62     49.15 o 
   5   5   4       10.30       15.96      6.16 o 
   6   5   4     1571.51     1701.64     43.74 o 
   7   5   4       78.72       84.10     11.04 o 
   8   5   4       57.78       60.31      8.55 o 
   9   5   4       87.16       85.01     13.57 o 
  10   5   4        3.66      -13.75     14.64 o 
  11   5   4       43.07       49.33     22.90 o 
 -11   6   4        0.25       10.68     10.28 o 
 -10   6   4       95.78       82.20     28.68 o 
  -9   6   4      150.00      160.54     20.52 o 
  -8   6   4       19.19       21.32      9.60 o 
  -7   6   4       55.84       72.75     13.74 o 
  -6   6   4     5342.70     5540.31     46.81 o 
  -5   6   4       33.81       41.38     20.77 o 
  -4   6   4      104.39      114.86     10.17 o 
  -3   6   4       37.92       46.95      6.94 o 
  -2   6   4     4278.96     4869.68     45.92 o 
  -1   6   4       12.28        6.06      3.40 o 
   0   6   4      179.39      159.45     11.15 o 
   1   6   4        0.00        1.68      2.20 o 
   2   6   4       20.24       17.57      2.43 o 
   3   6   4        8.59        6.38      1.88 o 
   4   6   4      130.26      135.80      6.84 o 
   5   6   4       16.83       16.61     15.20 o 
   6   6   4      571.97      604.19     27.72 o 
   7   6   4       11.19        7.12     10.70 o 
   8   6   4        0.33      -13.99     13.99 o 
   9   6   4        4.99       33.52     20.20 o 
  10   6   4      169.55      187.19     33.25 o 
 -11   7   4        3.34       -0.19     19.34 o 
 -10   7   4        7.56        4.44     14.39 o 
  -9   7   4       37.35       57.27     14.09 o 
  -8   7   4        0.01       -1.83      7.54 o 
  -7   7   4        3.04        4.01     11.55 o 
  -6   7   4       77.78       89.98     16.68 o 
  -5   7   4        5.04       11.36      7.15 o 
  -4   7   4      108.56      138.86     11.53 o 
  -3   7   4       19.05       26.26      5.70 o 
  -2   7   4      209.20      192.43     13.79 o 
  -1   7   4       14.82       21.45      5.52 o 
   0   7   4       33.67       20.26      6.07 o 
   1   7   4        0.00        0.84      2.05 o 
   2   7   4      407.30      362.93      9.85 o 
   3   7   4        1.36        0.70      2.24 o 
   4   7   4        4.82        5.87      2.23 o 
   5   7   4       72.21       81.68      7.15 o 
   6   7   4       94.07      105.64     21.53 o 
   7   7   4       45.87       57.28     19.05 o 
   8   7   4      500.38      559.83     48.01 o 
   9   7   4       44.23       31.94     31.83 o 
  10   7   4      353.36      415.70     47.72 o 
 -10   8   4        8.53        9.81     10.50 o 
  -9   8   4      186.47      173.48     20.50 o 
  -8   8   4      327.88      461.95     30.94 o 
  -7   8   4        8.74       11.60     14.42 o 
  -6   8   4        2.76        5.27      5.85 o 
  -5   8   4       10.69       23.88      7.15 o 
  -4   8   4       27.31      162.91     13.61 o 
  -3   8   4       32.32       37.61      7.39 o 
  -2   8   4       10.99        8.90      5.33 o 
  -1   8   4       39.03       32.30      6.24 o 
   0   8   4     2882.49     3001.22     54.87 o 
   1   8   4        5.72       11.71      8.55 o 
   2   8   4     4244.44     4401.89     41.15 o 
   3   8   4       41.27       40.80      4.33 o 
   4   8   4      375.28      427.27     14.10 o 
   5   8   4       31.59       50.60      9.86 o 
   6   8   4       23.07       29.71     15.57 o 
   7   8   4       10.34       28.82     15.77 o 
   8   8   4       68.11      146.67     29.55 o 
   9   8   4        5.67      -12.13     12.13 o 
  10   8   4      100.43      112.50     30.27 o 
 -10   9   4       69.05       63.66     23.05 o 
  -9   9   4        9.54       18.84     22.26 o 
  -8   9   4        1.93       11.72      9.19 o 
  -7   9   4        1.74       11.07     11.51 o 
  -6   9   4       58.05       75.01     16.27 o 
  -5   9   4        0.07        1.11      5.90 o 
  -4   9   4       23.09       24.42      6.68 o 
  -3   9   4        3.17        1.82      4.54 o 
  -2   9   4      125.28      128.37     11.37 o 
  -1   9   4        3.71        3.97      5.21 o 
   0   9   4      114.61       97.32      9.09 o 
   1   9   4        0.41        5.16      4.15 o 
   2   9   4      223.31      236.12     10.67 o 
   3   9   4       14.39       14.43     12.35 o 
   4   9   4      118.68      130.56     14.19 o 
   5   9   4       25.34       37.00     11.55 o 
   6   9   4      391.66      389.20     41.46 o 
   7   9   4       14.51       -0.67      9.83 o 
   8   9   4     1458.02     1579.36     87.92 o 
   9   9   4      118.13      112.46     24.43 o 
  -9  10   4        1.78        2.41     21.47 o 
  -8  10   4       17.99        0.05     16.69 o 
  -7  10   4        3.74        6.72     10.41 o 
  -6  10   4       46.60       46.31     10.87 o 
  -5  10   4        5.57        4.37      9.79 o 
  -4  10   4      152.26      131.07     12.77 o 
  -3  10   4        0.53        8.42      5.96 o 
  -2  10   4      369.77      338.23     18.16 o 
  -1  10   4       11.39        1.69      6.94 o 
   0  10   4      268.14      263.55     13.39 o 
   1  10   4       24.25       24.17     10.31 o 
   2  10   4      399.11      390.78     33.67 o 
   3  10   4       43.68       45.70     10.98 o 
   4  10   4     2832.41     2788.24     65.30 o 
   5  10   4       65.00       81.53     22.78 o 
   6  10   4      438.20      483.19     47.84 o 
   7  10   4       11.06       27.98     16.08 o 
   8  10   4      100.13       88.33     23.00 o 
   9  10   4        0.15      -10.36     13.32 o 
  -8  11   4       95.97      102.25     31.89 o 
  -7  11   4        8.58       -0.15     26.06 o 
  -6  11   4        8.99        6.05     29.89 o 
  -5  11   4        0.03        3.77      7.00 o 
  -4  11   4      439.28      441.89     22.88 o 
  -3  11   4        1.96       -0.32      5.65 o 
  -2  11   4      474.54      423.72     21.77 o 
  -1  11   4       40.83       31.21      6.91 o 
   0  11   4      611.92      591.45     20.91 o 
   1  11   4       15.83       -4.88     11.41 o 
   2  11   4       45.89       49.12     11.91 o 
   3  11   4       13.42       33.64     10.58 o 
   4  11   4     1992.68     2067.09    148.07 o 
   5  11   4       39.42       58.56     18.80 o 
   6  11   4      179.63      177.30     31.34 o 
   7  11   4        0.18        5.92     12.50 o 
   8  11   4      304.35      301.98     42.62 o 
  -7  12   4       15.75       22.35     26.04 o 
  -6  12   4        3.13        5.14     19.72 o 
  -5  12   4        0.36       -1.30     10.69 o 
  -4  12   4       84.62       91.85     11.90 o 
  -3  12   4       17.56        8.42      6.64 o 
  -2  12   4      391.29      291.75     20.93 o 
  -1  12   4        0.01       -2.12     18.35 o 
   0  12   4       93.80       94.33     13.39 o 
   1  12   4       39.72       38.83     23.10 o 
   2  12   4       13.30       36.44     13.31 o 
   3  12   4       71.03       85.26     15.09 o 
   4  12   4      385.92      373.78     33.26 o 
   5  12   4        4.06       -4.08     12.70 o 
   6  12   4      240.11      211.67     34.55 o 
   7  12   4       11.28       44.57     20.31 o 
  -6  13   4        6.09       29.96     36.82 o 
  -5  13   4        6.61       -7.28     10.58 o 
  -4  13   4       80.60       50.03     14.22 o 
  -3  13   4       19.12       27.43     16.97 o 
  -2  13   4      375.93      295.58     23.22 o 
  -1  13   4        0.45       -7.39      7.39 o 
   0  13   4       84.48       76.30     14.42 o 
   1  13   4        0.05       -1.24      7.43 o 
   2  13   4      119.35      124.35     18.81 o 
   3  13   4        2.19      -10.68     10.68 o 
   4  13   4       94.16       61.51     21.14 o 
   5  13   4       22.79       20.61     11.90 o 
   6  13   4      123.69       89.28     24.91 o 
  -5  14   4        1.94      -14.34     14.34 o 
  -4  14   4      161.98      144.00     30.72 o 
  -3  14   4        0.70      -11.25     16.79 o 
  -2  14   4       78.92      135.42     30.63 o 
  -1  14   4       21.26       19.06     13.91 o 
   0  14   4       31.16       12.37     11.12 o 
   1  14   4       10.01       26.84     11.01 o 
   2  14   4        3.02        5.38      9.53 o 
   3  14   4        0.27       23.07     19.29 o 
   4  14   4       92.58      132.61     29.75 o 
   5  14   4       20.89       35.07     19.60 o 
  -3  15   4       11.14       39.78     18.56 o 
  -2  15   4       17.63       31.48     13.73 o 
  -1  15   4        0.03        4.58     10.82 o 
   0  15   4        6.26       44.63     15.41 o 
   1  15   4        0.41        9.15     11.01 o 
   2  15   4       27.59       18.92     10.34 o 
   3  15   4        2.48       17.04     18.75 o 
 -12   1   5       48.53       12.58     14.78 o 
 -11   1   5       31.06       35.86     10.47 o 
 -10   1   5       23.59        3.44      7.02 o 
  -9   1   5      570.13      567.77     27.23 o 
  -8   1   5        7.12       23.66      9.68 o 
  -7   1   5       48.12       50.87     10.50 o 
  -6   1   5        4.68       11.59      7.53 o 
  -5   1   5     1581.63     1545.31     52.02 o 
  -4   1   5     1690.42     1623.83     34.76 o 
  -3   1   5     2933.99     2814.47     28.58 o 
  -2   1   5       24.50       39.15      5.91 o 
  -1   1   5        7.58       11.94      2.26 o 
   0   1   5      179.95      152.93      4.38 o 
   1   1   5      492.25      462.83     10.34 o 
   2   1   5        0.47        0.69      2.88 o 
   3   1   5      284.72      292.74      9.20 o 
   4   1   5      426.58      418.63     10.68 o 
   5   1   5       42.10       42.16      4.82 o 
   6   1   5       53.69       65.58     20.52 o 
   7   1   5       18.94       22.04      7.80 o 
   8   1   5      456.59      449.22     26.31 o 
   9   1   5      358.00      357.69     24.89 o 
  10   1   5      237.27      224.85     34.87 o 
  11   1   5        1.40       -1.14     10.89 o 
 -12   2   5       97.71       70.61     25.65 o 
 -11   2   5      398.82      452.15     37.17 o 
 -10   2   5       12.52        3.56      8.08 o 
  -9   2   5       14.55       20.04     10.89 o 
  -8   2   5     5989.37     5487.80    194.20 o 
  -7   2   5      370.85      364.68     21.29 o 
  -6   2   5      393.95      393.95     30.34 o 
  -5   2   5     2689.99     2655.74     61.96 o 
  -4   2   5     4279.15     4142.37    135.74 o 
  -3   2   5     2088.73     2036.10     29.08 o 
  -2   2   5       65.22       69.31      4.59 o 
  -1   2   5      290.53      269.86      5.55 o 
   0   2   5      228.09      218.44      5.12 o 
   1   2   5       18.42       22.66      2.81 o 
   2   2   5      274.94      260.37      9.92 o 
   3   2   5      486.79      449.35      9.59 o 
   4   2   5      268.27      271.27      8.89 o 
   5   2   5      354.61      354.50     14.54 o 
   6   2   5      203.60      202.25     11.91 o 
   7   2   5      226.78      224.11     17.29 o 
   8   2   5        6.89        9.95      8.67 o 
   9   2   5      275.76      301.54     22.91 o 
  10   2   5      108.66      104.21     15.30 o 
  11   2   5      107.18       97.66     16.10 o 
 -12   3   5        6.42        3.32     18.14 o 
 -11   3   5       21.23       36.74     18.55 o 
 -10   3   5       55.64       44.94     10.88 o 
  -9   3   5        4.69       13.00      6.82 o 
  -8   3   5       67.51       89.87     10.86 o 
  -7   3   5        0.12       12.82     10.87 o 
  -6   3   5        5.82       20.22      9.47 o 
  -5   3   5      257.47      289.48     29.49 o 
  -4   3   5      327.35      368.63     21.98 o 
  -3   3   5      418.20      384.50     11.20 o 
  -2   3   5      196.12      174.26      4.82 o 
  -1   3   5     2795.92     2682.52     16.11 o 
   0   3   5     4433.11     3996.64     58.97 o 
   1   3   5      575.35      562.88     13.31 o 
   2   3   5      639.61      604.88     10.24 o 
   3   3   5     3953.45     3896.19     47.83 o 
   4   3   5       73.53       71.08      5.20 o 
   5   3   5      739.87      726.34     17.96 o 
   6   3   5     2426.11     2454.98     41.72 o 
   7   3   5     2798.49     2798.61     47.03 o 
   8   3   5      478.87      466.98     26.25 o 
   9   3   5       48.25       64.46     14.09 o 
  10   3   5       12.34       21.78      9.65 o 
  11   3   5       31.35       45.51     20.95 o 
 -11   4   5        2.56       40.80     15.08 o 
 -10   4   5      923.80      825.26     43.22 o 
  -9   4   5      312.91      292.59     25.28 o 
  -8   4   5     1567.46     1601.49     36.70 o 
  -7   4   5      221.20      207.11     12.46 o 
  -6   4   5      102.11      119.19      9.33 o 
  -5   4   5       35.91       34.18      6.13 o 
  -4   4   5      181.54      170.87     15.84 o 
  -3   4   5        4.27       11.57      4.44 o 
  -2   4   5      248.84      234.15      8.15 o 
  -1   4   5      771.17      711.03     11.12 o 
   0   4   5      102.28      102.43      4.28 o 
   1   4   5        2.47        0.10      3.79 o 
   2   4   5       18.73       11.92      3.15 o 
   3   4   5      102.59       92.39      3.72 o 
   4   4   5       83.06       78.25      6.76 o 
   5   4   5       95.10       91.72      7.11 o 
   6   4   5      164.23      168.95     12.18 o 
   7   4   5       86.23       82.71      9.53 o 
   8   4   5        1.41       -5.48      5.48 o 
   9   4   5      283.85      271.87     22.62 o 
  10   4   5        2.47       -4.74      8.45 o 
  11   4   5        0.65      -23.87     23.87 o 
 -11   5   5       24.16       19.13     17.00 o 
 -10   5   5       25.30       31.27     11.63 o 
  -9   5   5       87.90       68.42     14.06 o 
  -8   5   5        0.10       -1.99      9.45 o 
  -7   5   5      121.98      139.85      9.57 o 
  -6   5   5       35.29       51.97      9.98 o 
  -5   5   5        5.62        5.74      4.76 o 
  -4   5   5       88.52      114.31     14.36 o 
  -3   5   5      122.40      147.06     11.75 o 
  -2   5   5      234.79      241.79      9.68 o 
  -1   5   5      134.60      160.14      5.95 o 
   0   5   5      163.44      174.77      6.13 o 
   1   5   5     1161.19     1006.27     35.48 o 
   2   5   5     1314.76     1232.61     26.78 o 
   3   5   5      612.83      625.75     15.06 o 
   4   5   5       49.10       51.52      4.07 o 
   5   5   5      115.95      110.31      8.21 o 
   6   5   5       92.83       95.35     10.10 o 
   7   5   5      159.16      166.65     13.69 o 
   8   5   5       14.30       11.78      5.75 o 
   9   5   5      343.87      342.10     25.07 o 
  10   5   5        1.25       12.21     16.51 o 
  11   5   5        3.49       21.13     15.05 o 
 -11   6   5       66.48       69.65     17.82 o 
 -10   6   5       20.12        3.23     10.36 o 
  -9   6   5      467.91      505.24     34.39 o 
  -8   6   5      651.72      627.58     35.02 o 
  -7   6   5     1106.78     1140.67     43.66 o 
  -6   6   5      506.84      546.15     39.42 o 
  -5   6   5      553.92      590.44     27.76 o 
  -4   6   5      254.97      302.88     16.11 o 
  -3   6   5      836.88      927.44     25.71 o 
  -2   6   5        6.99        4.91      3.31 o 
  -1   6   5       60.38       63.02      4.43 o 
   0   6   5       37.96       51.48      8.40 o 
   1   6   5       19.41       17.12      7.14 o 
   2   6   5       63.81       46.82      4.89 o 
   3   6   5      215.37      186.37      7.77 o 
   4   6   5       13.98       18.88      3.73 o 
   5   6   5        7.80        4.46      4.05 o 
   6   6   5      183.92      190.95     16.73 o 
   7   6   5      128.18      104.20     11.20 o 
   8   6   5       63.01       81.94     13.50 o 
   9   6   5      109.68      108.28     16.38 o 
  10   6   5       18.27        7.04     13.11 o 
 -11   7   5       43.62       68.14     16.94 o 
 -10   7   5        1.59        3.72     12.83 o 
  -9   7   5        6.79       17.97     12.22 o 
  -8   7   5        0.99       -9.89      9.89 o 
  -7   7   5      100.66      109.34     28.55 o 
  -6   7   5       40.37       42.94     10.31 o 
  -5   7   5      146.27      166.64     13.42 o 
  -4   7   5      739.08      879.73     27.38 o 
  -3   7   5      169.62      206.13     13.22 o 
  -2   7   5       96.69       83.03      6.81 o 
  -1   7   5       40.25       54.93      4.21 o 
   0   7   5       80.34       50.96      4.85 o 
   1   7   5       46.30       48.56      4.12 o 
   2   7   5       16.00        8.16      7.59 o 
   3   7   5        6.20        5.83      6.02 o 
   4   7   5        0.07        1.80      4.41 o 
   5   7   5      534.27      513.52     15.35 o 
   6   7   5       18.17       13.56     13.70 o 
   7   7   5      350.43      361.14     39.37 o 
   8   7   5       20.67       19.61     23.17 o 
   9   7   5       17.02        0.06     11.70 o 
  10   7   5        0.34        2.00     14.99 o 
 -10   8   5      157.46      148.35     24.01 o 
  -9   8   5       80.68       56.50     25.16 o 
  -8   8   5      188.43      171.78     20.83 o 
  -7   8   5        1.43        1.56      8.30 o 
  -6   8   5        0.45        6.03      6.16 o 
  -5   8   5      236.55      264.60     17.16 o 
  -4   8   5      201.25      233.26     15.24 o 
  -3   8   5       79.58      102.38     11.13 o 
  -2   8   5      133.74      121.74     11.57 o 
  -1   8   5       41.68       38.97      5.22 o 
   0   8   5       26.44       22.99      3.70 o 
   1   8   5      251.36      243.90      7.78 o 
   2   8   5      686.15      737.63     38.74 o 
   3   8   5      821.08      771.34     38.57 o 
   4   8   5      499.56      501.62     23.92 o 
   5   8   5      834.59      827.30     29.27 o 
   6   8   5      106.20      122.64     23.54 o 
   7   8   5       76.49       71.11     19.52 o 
   8   8   5      101.45      116.54     34.40 o 
   9   8   5      613.30      627.67     39.80 o 
 -10   9   5        1.40      -14.68     21.27 o 
  -9   9   5        7.32        2.08     20.25 o 
  -8   9   5        8.39        5.51     11.04 o 
  -7   9   5        0.56        4.46      8.34 o 
  -6   9   5       19.36        9.63      6.68 o 
  -5   9   5        3.94        8.83      6.84 o 
  -4   9   5        1.32        0.64      5.50 o 
  -3   9   5       34.38       32.61      7.07 o 
  -2   9   5        8.88       11.06      3.33 o 
  -1   9   5      212.58      190.31     10.10 o 
   0   9   5      515.17      497.99     14.35 o 
   1   9   5      290.27      269.05     17.63 o 
   2   9   5     2679.60     2670.73     79.36 o 
   3   9   5     4155.43     4264.92    124.51 o 
   4   9   5     1099.15     1091.41     44.79 o 
   5   9   5      160.20      172.16     27.14 o 
   6   9   5       21.05       16.75     10.07 o 
   7   9   5      740.57      712.94     56.86 o 
   8   9   5       66.43       58.07     16.50 o 
   9   9   5      590.86      589.64     39.96 o 
  -9  10   5        6.83        0.56     24.15 o 
  -8  10   5       21.43       53.29     24.13 o 
  -7  10   5        9.90       17.37      9.94 o 
  -6  10   5        0.20       -3.02      7.64 o 
  -5  10   5       48.25       55.68      9.96 o 
  -4  10   5      216.06      213.84     17.67 o 
  -3  10   5      306.40      269.40     16.98 o 
  -2  10   5      169.72      142.79      8.88 o 
  -1  10   5        1.18       -2.38      8.43 o 
   0  10   5       86.12       66.07      6.11 o 
   1  10   5      346.14      359.21     16.58 o 
   2  10   5     1748.70     1755.92     69.11 o 
   3  10   5     3094.11     3027.10     68.85 o 
   4  10   5     1098.13     1076.46     40.25 o 
   5  10   5        2.31       -4.98     11.39 o 
   6  10   5       16.78       12.76     11.12 o 
   7  10   5        4.17       11.98     10.63 o 
   8  10   5        6.80       12.74      9.22 o 
  -8  11   5        0.04      -23.92     24.14 o 
  -7  11   5        0.42      -11.22     18.11 o 
  -6  11   5        0.97       14.45      7.81 o 
  -5  11   5       18.63       18.48     13.84 o 
  -4  11   5      314.97      304.54     20.41 o 
  -3  11   5       91.06       86.98     10.96 o 
  -2  11   5        2.56        7.59      6.37 o 
  -1  11   5      539.45      479.82     22.22 o 
   0  11   5      501.35      521.50     28.94 o 
   1  11   5       81.46       38.63     13.97 o 
   2  11   5        0.96        3.97     11.00 o 
   3  11   5      157.76      165.11     18.46 o 
   4  11   5     1175.16     1142.58     53.01 o 
   5  11   5      573.33      538.29     49.76 o 
   6  11   5      399.67      350.60     42.36 o 
   7  11   5       63.81       68.10     21.56 o 
   8  11   5      136.95      161.69     22.51 o 
  -7  12   5       33.98        6.93     12.76 o 
  -6  12   5       16.16       25.97     27.47 o 
  -5  12   5        2.18       24.42     14.42 o 
  -4  12   5        0.04        1.19      6.41 o 
  -3  12   5       39.51       48.18     11.30 o 
  -2  12   5      155.06      136.46     14.51 o 
  -1  12   5      742.60      635.46     32.72 o 
   0  12   5     1239.41     1280.67     46.90 o 
   1  12   5      578.19      556.63     36.60 o 
   2  12   5        8.62        9.30      8.68 o 
   3  12   5      222.59      189.55     21.80 o 
   4  12   5       25.88       40.47     18.04 o 
   5  12   5      150.32      158.67     29.67 o 
   6  12   5      185.20      142.15     28.04 o 
   7  12   5       56.32       53.93     17.22 o 
  -6  13   5        0.95        3.01     11.46 o 
  -5  13   5       17.33       20.50     12.78 o 
  -4  13   5       55.71       21.85     13.02 o 
  -3  13   5       37.89       47.22     11.90 o 
  -2  13   5       20.67        2.73      7.20 o 
  -1  13   5      432.78      387.17     26.89 o 
   0  13   5      488.61      469.22     30.67 o 
   1  13   5      187.21      195.89     17.50 o 
   2  13   5        8.58       -1.90      9.22 o 
   3  13   5        7.03       27.48     11.05 o 
   4  13   5        0.33       22.22     17.34 o 
   5  13   5        8.38      -11.92     11.92 o 
   6  13   5       53.84       28.10     16.60 o 
  -5  14   5       10.95       14.63     31.93 o 
  -4  14   5      112.01      107.05     26.03 o 
  -3  14   5       34.79       60.87     24.06 o 
  -2  14   5       40.20       26.22     16.96 o 
  -1  14   5       37.60       22.90     16.07 o 
   0  14   5        3.10       -0.70      7.02 o 
   1  14   5       10.23       11.82     12.80 o 
   2  14   5        1.80       -6.37      9.83 o 
   3  14   5       11.20       20.25     17.00 o 
   4  14   5       40.16       36.53     20.29 o 
  -3  15   5      127.35       95.34     27.42 o 
  -2  15   5       11.49       56.80     19.54 o 
  -1  15   5        0.08       -1.74     21.44 o 
   0  15   5       15.96       41.92     14.03 o 
   1  15   5       52.77       76.37     16.22 o 
   2  15   5      227.07      239.94     26.59 o 
 -12   0   6      639.82      520.77     36.02 o 
 -11   0   6      665.01      653.39     60.99 o 
 -10   0   6       16.47      206.64     38.97 o 
  -9   0   6    22586.45    25472.77    281.16 o 
  -8   0   6      217.93      204.52     25.34 o 
  -7   0   6     1213.17     1350.82     57.13 o 
  -6   0   6     1786.40     1792.79     61.47 o 
  -5   0   6     2374.37     2558.74     68.18 o 
  -4   0   6       91.84      101.64     13.61 o 
  -3   0   6      335.44      474.65     23.92 o 
  -2   0   6      172.64      168.80     11.80 o 
  -1   0   6      774.37      617.20     25.13 o 
   0   0   6        0.77        4.35      3.52 o 
   1   0   6     2462.89     2470.79     47.94 o 
   2   0   6        6.24        7.56      4.11 o 
   3   0   6      607.12      681.13     22.68 o 
   4   0   6       64.51       55.90      5.12 o 
   5   0   6      104.77      110.95     16.17 o 
   6   0   6        5.41        1.78      8.55 o 
   7   0   6      297.17      228.47     24.81 o 
   8   0   6        0.29       -4.29     10.35 o 
   9   0   6      518.40      531.48     44.92 o 
  10   0   6        1.82       17.49     13.13 o 
  11   0   6      100.96      126.48     25.74 o 
 -12   1   6        4.14       57.53     18.54 o 
 -11   1   6       65.18       83.59     21.74 o 
 -10   1   6      152.29      131.74     15.16 o 
  -9   1   6      530.86      619.71     27.71 o 
  -8   1   6        0.58       17.64      8.51 o 
  -7   1   6      701.42      670.46     38.60 o 
  -6   1   6      547.19      517.37     23.73 o 
  -5   1   6     3544.74     3611.86     56.91 o 
  -4   1   6       75.48       58.16      8.06 o 
  -3   1   6     3561.56     3523.24     37.00 o 
  -2   1   6       82.04       74.95      4.88 o 
  -1   1   6      341.14      315.05      7.37 o 
   0   1   6        0.18       -0.61      2.40 o 
   1   1   6      794.78      721.09     13.57 o 
   2   1   6        4.07        6.38      3.05 o 
   3   1   6       69.53       65.17      5.65 o 
   4   1   6       37.26       41.47      5.63 o 
   5   1   6     4453.82     4628.13     43.55 o 
   6   1   6      155.09      142.36      9.95 o 
   7   1   6       23.87       29.23      8.82 o 
   8   1   6      136.10      129.25     20.23 o 
   9   1   6       60.69       86.11     20.50 o 
  10   1   6       17.03       15.79     19.98 o 
  11   1   6       91.70       95.69     21.78 o 
 -12   2   6      111.38       78.70     29.20 o 
 -11   2   6     4082.04     3761.08     77.78 o 
 -10   2   6       23.80       19.44      9.19 o 
  -9   2   6      278.83      251.96     23.18 o 
  -8   2   6      265.59      335.30     60.97 o 
  -7   2   6       64.46       76.40     11.14 o 
  -6   2   6       56.77       62.54      9.53 o 
  -5   2   6     1235.83     1283.27     45.29 o 
  -4   2   6        4.11       -1.86      5.00 o 
  -3   2   6     1094.85     1004.86     17.74 o 
  -2   2   6        3.17        0.02      3.50 o 
  -1   2   6     5078.10     4773.68     48.85 o 
   0   2   6        1.89        3.36      1.91 o 
   1   2   6        4.38       -1.59      2.42 o 
   2   2   6        9.65        7.98      1.97 o 
   3   2   6     1399.19     1341.04     25.32 o 
   4   2   6       21.04       19.77      3.34 o 
   5   2   6      297.50      267.09     11.30 o 
   6   2   6        0.66        2.56      4.23 o 
   7   2   6        0.31        7.10     11.87 o 
   8   2   6        6.98        1.06      6.26 o 
   9   2   6      537.30      522.49     30.40 o 
  10   2   6        0.00        8.03      9.46 o 
  11   2   6       95.31      105.83     16.39 o 
 -12   3   6       16.80      -14.65     18.94 o 
 -11   3   6       30.55       51.32     16.42 o 
 -10   3   6        0.71       20.13      8.87 o 
  -9   3   6       17.92       34.17      9.14 o 
  -8   3   6      612.61      546.35     31.62 o 
  -7   3   6       75.33       64.39     15.09 o 
  -6   3   6       23.06       27.61      8.01 o 
  -5   3   6     2955.72     3048.83     74.94 o 
  -4   3   6        6.56        8.25      4.85 o 
  -3   3   6      235.12      234.27     10.37 o 
  -2   3   6       14.26       13.38      2.17 o 
  -1   3   6     3805.07     3818.48     20.65 o 
   0   3   6        0.14        0.58      1.51 o 
   1   3   6     4355.52     4695.52     39.01 o 
   2   3   6        0.20        0.68      3.47 o 
   3   3   6     1955.47     2298.98     25.81 o 
   4   3   6        0.63        7.11      4.44 o 
   5   3   6     1994.49     2063.19     37.48 o 
   6   3   6       80.34       89.35     11.67 o 
   7   3   6      215.42      226.10     14.31 o 
   8   3   6        0.00        0.42      6.70 o 
   9   3   6      249.32      299.32     23.31 o 
  10   3   6        3.60        1.92      8.43 o 
  11   3   6       41.16       37.77     12.98 o 
 -11   4   6      300.82      314.52     30.90 o 
 -10   4   6        0.35        7.62     17.53 o 
  -9   4   6       88.79       88.47     15.82 o 
  -8   4   6      255.06      294.08     16.15 o 
  -7   4   6      191.00      205.96     21.26 o 
  -6   4   6       17.05       30.52     10.68 o 
  -5   4   6       41.51       40.04     11.64 o 
  -4   4   6        0.76        1.84      4.24 o 
  -3   4   6      191.93      183.43      9.14 o 
  -2   4   6       69.26       71.69      4.63 o 
  -1   4   6      576.79      564.12      9.73 o 
   0   4   6        0.01        1.53      1.69 o 
   1   4   6     6435.99     6930.94     43.68 o 
   2   4   6       22.64       15.01      4.74 o 
   3   4   6       90.06      117.39      5.37 o 
   4   4   6       30.70       26.50      3.37 o 
   5   4   6      333.65      325.83     12.39 o 
   6   4   6        0.94        0.46      4.87 o 
   7   4   6      200.51      213.14     14.63 o 
   8   4   6       32.02       28.30      7.37 o 
   9   4   6      119.63      127.79     16.15 o 
  10   4   6        9.69        6.92     11.01 o 
  11   4   6       63.66       67.02     20.36 o 
 -11   5   6      100.84      103.59     29.17 o 
 -10   5   6        4.70       43.23     16.44 o 
  -9   5   6       30.39       21.71     11.10 o 
  -8   5   6       60.79       71.66     13.02 o 
  -7   5   6       60.45       51.82      6.43 o 
  -6   5   6        8.73        4.37      2.76 o 
  -5   5   6      819.31      893.16     42.35 o 
  -4   5   6       13.00       12.11      6.86 o 
  -3   5   6      811.57      896.94     37.70 o 
  -2   5   6       25.43       47.12     29.94 o 
  -1   5   6        0.03        1.53      2.31 o 
   0   5   6       20.74       24.97      4.25 o 
   1   5   6     9643.35    10097.68    105.79 o 
   2   5   6        1.62        4.41      3.31 o 
   3   5   6     3384.46     3432.37     40.94 o 
   4   5   6       53.48       62.33      5.17 o 
   5   5   6      172.50      194.89      9.69 o 
   6   5   6       99.12      110.31     10.75 o 
   7   5   6       55.33       56.40      8.59 o 
   8   5   6       29.94       22.69      8.53 o 
   9   5   6      327.26      346.03     28.95 o 
  10   5   6       71.71       82.28     22.39 o 
 -11   6   6        1.19        0.94     11.22 o 
 -10   6   6       31.36       53.75     14.66 o 
  -9   6   6     1436.75     1391.83     62.89 o 
  -8   6   6       62.93       46.42     14.34 o 
  -7   6   6       44.52       57.27     12.21 o 
  -6   6   6       51.43       44.37     10.21 o 
  -5   6   6     1951.68     2223.26     53.59 o 
  -4   6   6       10.04       13.67      7.42 o 
  -3   6   6      430.80      702.17     27.66 o 
  -2   6   6       57.70       42.22      5.92 o 
  -1   6   6      156.68      166.79      6.84 o 
   0   6   6        4.77        4.16      1.78 o 
   1   6   6        7.81       13.35      5.32 o 
   2   6   6        0.01        0.88      2.95 o 
   3   6   6     1187.67     1263.64     36.34 o 
   4   6   6        0.43        1.26      7.79 o 
   5   6   6        0.43        1.18      1.92 o 
   6   6   6       18.02       23.11      8.77 o 
   7   6   6      478.20      495.30     23.15 o 
   8   6   6       18.39       32.92      7.36 o 
   9   6   6       74.90       81.34     16.37 o 
  10   6   6      178.01      190.47     34.47 o 
 -10   7   6       11.60       15.99     36.37 o 
  -9   7   6       40.20       31.00     28.54 o 
  -8   7   6        3.62       -1.74      8.46 o 
  -7   7   6      119.81      134.34     17.20 o 
  -6   7   6       36.10       30.05      8.78 o 
  -5   7   6       31.36       15.82      6.15 o 
  -4   7   6        1.30       21.57     13.63 o 
  -3   7   6       31.54       11.69      7.11 o 
  -2   7   6       15.90       17.58      4.25 o 
  -1   7   6      141.92      112.84      5.72 o 
   0   7   6       11.31       11.24      2.46 o 
   1   7   6       41.70       32.62      6.17 o 
   2   7   6       22.85       14.82      3.39 o 
   3   7   6        2.67       -1.10      6.30 o 
   4   7   6       11.77       11.18      2.54 o 
   5   7   6     1263.28     1218.15     68.33 o 
   6   7   6       45.56       48.19     25.73 o 
   7   7   6      421.14      480.09     30.32 o 
   8   7   6      203.49      194.70     30.95 o 
   9   7   6      229.27      192.66     34.86 o 
  10   7   6       64.44       52.56     27.93 o 
 -10   8   6       18.20        0.26      9.79 o 
  -9   8   6        0.44        6.43     15.82 o 
  -8   8   6        2.30       12.35     24.56 o 
  -7   8   6       88.07       88.41     14.82 o 
  -6   8   6       89.14       91.63     13.80 o 
  -5   8   6       13.90       25.21     13.34 o 
  -4   8   6      113.14      112.95     11.08 o 
  -3   8   6     1385.22     1477.58     35.92 o 
  -2   8   6        3.52        3.34      2.17 o 
  -1   8   6     4590.40     4624.71     50.09 o 
   0   8   6       15.22       16.93      3.08 o 
   1   8   6      336.96      321.37     16.49 o 
   2   8   6        0.15       -9.01      9.01 o 
   3   8   6       20.73       15.84      7.19 o 
   4   8   6       18.54       23.40      6.85 o 
   5   8   6      325.73      301.57     34.71 o 
   6   8   6        5.04       20.14     16.24 o 
   7   8   6       94.63      111.65     17.03 o 
   8   8   6       99.74      115.95     18.29 o 
   9   8   6        8.57        7.14     24.71 o 
 -10   9   6        0.70      -27.80     27.80 o 
  -9   9   6       79.77       79.05     32.89 o 
  -8   9   6        0.98      -11.75     11.75 o 
  -7   9   6        2.67      -10.43     10.43 o 
  -6   9   6        2.49        5.35      9.08 o 
  -5   9   6       60.58       76.96     10.77 o 
  -4   9   6        5.65       -1.90      5.89 o 
  -3   9   6       39.58       64.67      9.78 o 
  -2   9   6        7.33       15.62      7.62 o 
  -1   9   6      816.82      800.14     16.22 o 
   0   9   6        0.02        0.10      2.57 o 
   1   9   6      249.99      231.66     15.46 o 
   2   9   6        0.53       12.17      9.41 o 
   3   9   6      541.36      586.21     35.68 o 
   4   9   6        4.91        4.87      5.85 o 
   5   9   6     3035.61     3009.65    107.78 o 
   6   9   6       92.24       95.56     22.30 o 
   7   9   6      321.80      363.38     28.92 o 
   8   9   6       15.43       -2.47      9.65 o 
   9   9   6      335.81      352.31     31.37 o 
  -9  10   6       78.98       93.54     34.84 o 
  -8  10   6        9.06       -2.48      8.86 o 
  -7  10   6      109.26      122.80     17.13 o 
  -6  10   6        0.02        0.23      9.50 o 
  -5  10   6      238.42      227.42     17.38 o 
  -4  10   6        0.09       10.49     10.35 o 
  -3  10   6      113.28      129.03     12.69 o 
  -2  10   6      108.12       97.23      8.18 o 
  -1  10   6      227.07      239.99     11.44 o 
   0  10   6       21.74       14.48      5.81 o 
   1  10   6     3503.56     3510.95     99.98 o 
   2  10   6       71.03       65.96     15.97 o 
   3  10   6      807.86      836.31     47.80 o 
   4  10   6        2.72      -15.21     19.45 o 
   5  10   6      459.05      452.35     43.92 o 
   6  10   6        1.04        6.89      9.25 o 
   7  10   6      282.56      254.66     25.44 o 
   8  10   6      163.13      167.19     22.36 o 
  -8  11   6        0.64       -0.25     21.59 o 
  -7  11   6      237.22      198.92     39.63 o 
  -6  11   6        7.50        1.70      9.54 o 
  -5  11   6      289.13      270.75     19.55 o 
  -4  11   6       57.09       70.77     10.43 o 
  -3  11   6      354.51      355.16     20.38 o 
  -2  11   6       19.83       14.50      7.38 o 
  -1  11   6        7.92        7.92      4.10 o 
   0  11   6        0.67        0.11      4.44 o 
   1  11   6     3105.19     3287.87    102.79 o 
   2  11   6        1.73       -0.01     10.14 o 
   3  11   6      547.75      553.41     31.30 o 
   4  11   6        6.75       -0.52     11.22 o 
   5  11   6      617.99      592.52     52.93 o 
   6  11   6       25.37       -3.96     13.01 o 
   7  11   6       90.99       90.78     20.25 o 
   8  11   6       42.02       36.28     15.56 o 
  -7  12   6       64.45       20.89     21.28 o 
  -6  12   6       31.06       25.10     21.53 o 
  -5  12   6      235.67      259.40     20.14 o 
  -4  12   6        1.31       -1.68     12.07 o 
  -3  12   6      173.12      182.13     15.92 o 
  -2  12   6       22.85       26.12      8.02 o 
  -1  12   6        2.02       14.70     10.48 o 
   0  12   6       38.72       27.57      8.42 o 
   1  12   6      960.91      954.01     41.62 o 
   2  12   6        5.47       10.41     17.28 o 
   3  12   6      274.94      274.71     23.66 o 
   4  12   6        3.92      -17.64     17.64 o 
   5  12   6      105.04       92.43     23.84 o 
   6  12   6        5.46        2.27      9.34 o 
   7  12   6       30.82       38.16     22.67 o 
  -6  13   6       24.37       27.05     13.15 o 
  -5  13   6      250.22      220.39     26.38 o 
  -4  13   6        0.22       -0.07     10.69 o 
  -3  13   6       52.06       43.18     14.62 o 
  -2  13   6       14.34       15.57      7.61 o 
  -1  13   6       36.70       55.73     12.20 o 
   0  13   6       10.75       28.00     11.03 o 
   1  13   6       30.40       22.88      9.81 o 
   2  13   6        5.38       15.31      9.19 o 
   3  13   6       37.75       26.89     19.59 o 
   4  13   6       17.21        8.06     17.85 o 
   5  13   6        7.76       32.65     16.80 o 
   6  13   6       13.92       -7.09     10.11 o 
  -5  14   6       19.89       17.06     18.70 o 
  -4  14   6       40.94       44.78     14.51 o 
  -3  14   6       17.83       35.27     20.08 o 
  -2  14   6        0.26       15.44     16.83 o 
  -1  14   6        1.87       -7.82      7.82 o 
   0  14   6       12.34       13.57      8.96 o 
   1  14   6       39.67       60.42     11.93 o 
   2  14   6        4.07       10.21      9.01 o 
   3  14   6       21.55       12.54     13.01 o 
   4  14   6        0.62        5.36     12.16 o 
  -3  15   6        8.71        3.30     13.91 o 
  -2  15   6        1.54       26.86     17.66 o 
  -1  15   6       32.70       16.25     17.91 o 
   0  15   6        0.12       11.38     16.78 o 
   1  15   6       50.87       54.68     26.20 o 
   2  15   6        5.29       29.73     13.69 o 
 -12   1   7      280.95      260.48     49.67 o 
 -11   1   7        2.65       27.60     14.39 o 
 -10   1   7       24.81       14.20     10.00 o 
  -9   1   7       19.69       72.63     14.13 o 
  -8   1   7      576.81      569.46     29.39 o 
  -7   1   7      271.36      290.57     20.05 o 
  -6   1   7     1009.51     1014.70     45.57 o 
  -5   1   7      147.61      166.87     13.00 o 
  -4   1   7        0.43        0.25      5.75 o 
  -3   1   7      203.11      204.62      8.51 o 
  -2   1   7      346.82      315.49      9.47 o 
  -1   1   7       15.00       17.16      2.77 o 
   0   1   7      903.55      846.25     14.34 o 
   1   1   7     1313.97     1239.74     19.07 o 
   2   1   7      147.72      132.18      7.87 o 
   3   1   7       65.16       74.28     17.90 o 
   4   1   7       11.48        9.99      3.33 o 
   5   1   7      855.86      822.38     21.39 o 
   6   1   7      628.48      644.99     19.91 o 
   7   1   7      298.35      319.21     21.35 o 
   8   1   7       19.87       18.26      7.08 o 
   9   1   7       15.57       27.50      9.83 o 
  10   1   7        4.12        5.63      7.69 o 
  11   1   7       49.95       30.22     11.54 o 
 -12   2   7       22.83       -0.05     18.46 o 
 -11   2   7     2619.51     2347.15     62.38 o 
 -10   2   7      101.45      101.29     18.05 o 
  -9   2   7      137.63      122.63     21.66 o 
  -8   2   7      468.20      428.29     26.18 o 
  -7   2   7      913.97      905.18     34.32 o 
  -6   2   7      224.95      232.42     16.67 o 
  -5   2   7       10.73       -2.64      5.17 o 
  -4   2   7      103.19      109.85     10.05 o 
  -3   2   7       36.65       24.17      4.38 o 
  -2   2   7        0.41        1.28      2.36 o 
  -1   2   7      225.86      204.36      5.79 o 
   0   2   7      473.67      408.53      8.69 o 
   1   2   7      294.78      241.91      7.80 o 
   2   2   7      627.71      593.88     24.18 o 
   3   2   7      948.58      966.47     28.07 o 
   4   2   7      911.53      987.08     19.54 o 
   5   2   7        3.92        8.40      3.79 o 
   6   2   7      813.19      816.96     27.22 o 
   7   2   7      373.08      365.04     16.78 o 
   8   2   7      229.32      239.11     20.08 o 
   9   2   7        2.22        3.41      8.24 o 
  10   2   7       49.68       37.52     21.61 o 
  11   2   7       66.86      102.62     19.69 o 
 -12   3   7        0.88        4.87     10.33 o 
 -11   3   7       38.15      127.24     20.21 o 
 -10   3   7        5.31        7.42      9.20 o 
  -9   3   7       65.76       72.47     13.87 o 
  -8   3   7       70.49       79.98     17.58 o 
  -7   3   7      126.65      135.15     14.45 o 
  -6   3   7      272.74      247.31     17.42 o 
  -5   3   7       61.52       47.00      8.70 o 
  -4   3   7      949.90      998.69     44.86 o 
  -3   3   7     2138.84     2105.23     34.85 o 
  -2   3   7      722.60      685.86     11.04 o 
  -1   3   7     1261.32     1243.86     13.36 o 
   0   3   7     3309.48     3408.97     24.72 o 
   1   3   7      696.84      761.37     16.03 o 
   2   3   7     1438.80     1416.73     28.78 o 
   3   3   7     6670.83     6991.57     53.22 o 
   4   3   7     7570.17     8205.59     54.25 o 
   5   3   7     1123.67     1180.39     20.60 o 
   6   3   7       37.83       44.13      7.22 o 
   7   3   7        0.81        6.16      6.20 o 
   8   3   7       91.21      109.77     20.78 o 
   9   3   7       10.11       26.04     10.15 o 
  10   3   7        2.36        0.48      8.46 o 
  11   3   7        0.78       -5.58     13.21 o 
 -11   4   7      731.06      642.45     44.78 o 
 -10   4   7       61.73       44.88     12.92 o 
  -9   4   7       19.12       30.95     15.63 o 
  -8   4   7       11.15        7.60      4.81 o 
  -7   4   7       65.92      114.62     19.90 o 
  -6   4   7        1.16       11.38     10.25 o 
  -5   4   7       38.88       39.38      7.74 o 
  -4   4   7      224.84      237.85     14.45 o 
  -3   4   7       37.44       30.84      3.00 o 
  -2   4   7        0.11        2.05      2.16 o 
  -1   4   7       13.63       10.47      1.93 o 
   0   4   7      124.45      125.39      4.29 o 
   1   4   7       60.46       71.73      5.89 o 
   2   4   7      330.85      319.91     21.85 o 
   3   4   7     1169.31     1242.39     29.73 o 
   4   4   7      684.41      741.84     15.52 o 
   5   4   7       70.07       85.20      7.10 o 
   6   4   7      447.82      445.61     19.82 o 
   7   4   7        2.07        4.54      7.92 o 
   8   4   7       11.20       11.75      6.03 o 
   9   4   7       49.89       56.65     13.74 o 
  10   4   7       11.04        2.45      8.69 o 
  11   4   7        0.11        8.83     16.05 o 
 -11   5   7        9.64       26.95     12.17 o 
 -10   5   7       51.81       51.82     14.59 o 
  -9   5   7       17.96       34.18     12.05 o 
  -8   5   7       11.97        7.14     14.38 o 
  -7   5   7       92.75      102.72     11.67 o 
  -6   5   7       61.13       71.42      6.25 o 
  -5   5   7       54.74       66.16     13.38 o 
  -4   5   7      100.96       89.53     13.57 o 
  -3   5   7       82.37       76.25     12.81 o 
  -2   5   7      384.06      402.79     16.53 o 
  -1   5   7     1029.58     1007.63     17.57 o 
   0   5   7      333.72      380.39     20.02 o 
   1   5   7        0.69       15.60      5.11 o 
   2   5   7        0.14        1.91      6.16 o 
   3   5   7       56.17       46.66      3.79 o 
   4   5   7       74.95       74.85      4.83 o 
   5   5   7       11.54       14.60      4.44 o 
   6   5   7      185.08      192.47     13.88 o 
   7   5   7        5.57       -0.92      6.34 o 
   8   5   7        0.04        1.34      6.27 o 
   9   5   7       27.89       15.79      8.76 o 
  10   5   7      435.84      465.48     49.18 o 
 -11   6   7      210.74      203.82     24.89 o 
 -10   6   7      355.86      350.48     30.28 o 
  -9   6   7      117.27      120.47     18.06 o 
  -8   6   7      184.91      193.82     21.00 o 
  -7   6   7       74.26       87.30     14.21 o 
  -6   6   7      372.42      391.38     25.22 o 
  -5   6   7        0.09       -7.46      7.46 o 
  -4   6   7        7.91       14.09      7.98 o 
  -3   6   7      183.54      183.02     18.86 o 
  -2   6   7       80.71       70.35      5.32 o 
  -1   6   7      242.24      232.92      8.34 o 
   0   6   7      429.53      395.82      9.60 o 
   1   6   7      149.94      159.58     11.22 o 
   2   6   7       22.42       32.70      6.22 o 
   3   6   7      406.47      458.90     17.72 o 
   4   6   7      525.85      481.33     15.84 o 
   5   6   7       45.42       44.94      5.64 o 
   6   6   7      184.84      192.74     15.54 o 
   7   6   7       72.19       79.51      9.85 o 
   8   6   7       83.57       93.29     11.53 o 
   9   6   7       91.66       84.97     19.97 o 
  10   6   7      477.32      459.92     51.38 o 
 -10   7   7       58.98       85.40     20.30 o 
  -9   7   7       30.15       17.32     17.10 o 
  -8   7   7       33.50       38.17     11.82 o 
  -7   7   7      340.73      375.03     26.75 o 
  -6   7   7       26.37       25.80      8.73 o 
  -5   7   7      117.26      126.74     14.63 o 
  -4   7   7       88.77       78.04     11.07 o 
  -3   7   7      171.87      170.05     14.55 o 
  -2   7   7       64.04       63.73      4.66 o 
  -1   7   7        9.89       10.74      3.60 o 
   0   7   7       11.95       10.81      3.36 o 
   1   7   7       11.37        8.62      4.89 o 
   2   7   7       42.01       32.72      4.27 o 
   3   7   7       59.39       57.97      7.52 o 
   4   7   7      419.11      413.00     17.37 o 
   5   7   7        1.63       17.51      9.13 o 
   6   7   7        5.30       22.87     20.78 o 
   7   7   7       14.18       25.37     15.62 o 
   8   7   7      927.82      994.87     35.77 o 
   9   7   7       91.75       60.82     14.85 o 
  10   7   7       40.35      109.18     30.52 o 
 -10   8   7        0.13        4.11     10.47 o 
  -9   8   7        4.42       23.98     11.69 o 
  -8   8   7       80.04       73.90     13.91 o 
  -7   8   7       58.74       53.71     12.71 o 
  -6   8   7       26.48       28.44      9.44 o 
  -5   8   7       96.17      124.88     15.36 o 
  -4   8   7       23.55       24.68      7.66 o 
  -3   8   7       33.89       59.99      9.02 o 
  -2   8   7      263.36      260.56      9.11 o 
  -1   8   7      642.53      646.39     13.91 o 
   0   8   7      580.82      562.44     11.85 o 
   1   8   7      325.36      325.08     13.65 o 
   2   8   7      500.79      480.47     34.22 o 
   3   8   7      150.21      170.89     13.42 o 
   4   8   7      116.66      118.71      9.84 o 
   5   8   7      316.75      299.33     23.35 o 
   6   8   7     1438.05     1454.66     66.38 o 
   7   8   7     1319.77     1345.28     52.66 o 
   8   8   7     1329.47     1331.32     54.89 o 
   9   8   7      290.93      315.88     28.73 o 
  -9   9   7        7.61       26.05     15.68 o 
  -8   9   7        3.93       -6.23     11.62 o 
  -7   9   7        2.31        2.56      8.56 o 
  -6   9   7        0.30       -0.58      7.76 o 
  -5   9   7        0.89       -8.77      8.77 o 
  -4   9   7       61.59       58.95      9.83 o 
  -3   9   7      505.64      518.83     22.86 o 
  -2   9   7      219.49      192.18      8.66 o 
  -1   9   7     2991.11     2858.63     42.71 o 
   0   9   7     3669.94     3541.18     31.42 o 
   1   9   7     1686.95     1688.92     32.38 o 
   2   9   7      287.31      241.84     16.85 o 
   3   9   7      191.25      185.33     14.93 o 
   4   9   7     1248.20     1276.57     32.89 o 
   5   9   7       56.94       63.87     12.91 o 
   6   9   7     1146.88     1162.53     48.19 o 
   7   9   7      910.94      916.49     74.67 o 
   8   9   7      911.01     1014.17     49.67 o 
   9   9   7      181.70      153.88     26.30 o 
  -9  10   7        0.87      -24.93     24.93 o 
  -8  10   7       28.87       49.12     12.70 o 
  -7  10   7      176.95      168.97     19.70 o 
  -6  10   7      226.67      240.95     23.12 o 
  -5  10   7       92.95      115.97     13.88 o 
  -4  10   7       11.78       15.25      9.66 o 
  -3  10   7      229.82      221.28     16.14 o 
  -2  10   7      321.03      300.24     25.65 o 
  -1  10   7     1737.74     1697.14     45.60 o 
   0  10   7     2940.08     2750.09     39.61 o 
   1  10   7     1224.24     1254.14     29.49 o 
   2  10   7        0.27       -8.02      8.02 o 
   3  10   7      247.19      250.54     18.47 o 
   4  10   7       90.61       96.43     13.76 o 
   5  10   7       62.78       39.95     11.74 o 
   6  10   7        1.01       16.33      9.18 o 
   7  10   7      247.67      251.73     25.67 o 
   8  10   7      139.26      163.81     21.95 o 
  -8  11   7       15.58      -28.66     28.66 o 
  -7  11   7      224.19      225.17     24.06 o 
  -6  11   7       18.46        6.77      8.62 o 
  -5  11   7       47.13       54.02     10.14 o 
  -4  11   7      301.61      307.71     20.08 o 
  -3  11   7      362.68      360.53     20.98 o 
  -2  11   7      222.64      244.12     17.66 o 
  -1  11   7       11.17       17.82      5.18 o 
   0  11   7      486.23      482.60     17.84 o 
   1  11   7      972.20     1004.84     36.16 o 
   2  11   7      508.23      480.65     26.21 o 
   3  11   7      371.77      337.04     19.71 o 
   4  11   7      232.27      219.20     23.74 o 
   5  11   7      226.94      223.29     22.72 o 
   6  11   7        0.36       -4.66      9.33 o 
   7  11   7      137.58      169.72     21.18 o 
  -7  12   7        0.69      -17.97     21.12 o 
  -6  12   7       62.03       47.65     23.59 o 
  -5  12   7      105.28      102.20     12.83 o 
  -4  12   7      738.42      674.03     34.89 o 
  -3  12   7     1230.26     1207.61     39.15 o 
  -2  12   7      639.64      612.54     27.59 o 
  -1  12   7       16.17        8.88      6.28 o 
   0  12   7      145.98      142.71     17.18 o 
   1  12   7        0.05        6.14      5.82 o 
   2  12   7      194.15      192.86     18.19 o 
   3  12   7      289.45      274.11     18.47 o 
   4  12   7      172.60      177.56     20.02 o 
   5  12   7        5.38       -1.93      8.50 o 
   6  12   7        0.44        1.14     17.25 o 
  -6  13   7       31.84       30.33     22.41 o 
  -5  13   7        2.88        3.45     10.37 o 
  -4  13   7      167.19      176.07     22.72 o 
  -3  13   7      391.84      398.17     23.43 o 
  -2  13   7      179.09      171.61     19.11 o 
  -1  13   7       12.02       38.97     12.07 o 
   0  13   7        7.12       11.55      8.81 o 
   1  13   7        3.21        7.39      8.64 o 
   2  13   7       48.24       51.34     11.65 o 
   3  13   7       57.39       48.30     12.34 o 
   4  13   7        9.60       15.66      9.57 o 
   5  13   7        5.53       14.95      9.76 o 
  -5  14   7      108.38      154.06     23.77 o 
  -4  14   7       26.15       17.13     11.36 o 
  -3  14   7        2.09       22.03     20.66 o 
  -2  14   7       60.49      101.26     25.93 o 
  -1  14   7       22.56       30.03     12.29 o 
   0  14   7        8.86        6.62      9.29 o 
   1  14   7        7.99       32.81     12.15 o 
   2  14   7       52.72       84.81     39.89 o 
   3  14   7        2.77       17.99     17.02 o 
   4  14   7        0.49       29.33     11.51 o 
  -2  15   7       26.93       64.85     21.78 o 
  -1  15   7      151.16      155.73     32.61 o 
   0  15   7       98.78      110.92     27.91 o 
   1  15   7       20.03       16.15     19.62 o 
 -12   0   8     5810.49     6783.34    205.54 o 
 -11   0   8      182.82      354.87     51.13 o 
 -10   0   8      210.06      194.12     31.11 o 
  -9   0   8      636.47      651.62     47.52 o 
  -8   0   8      316.68      339.90     33.18 o 
  -7   0   8       17.44       14.52     11.38 o 
  -6   0   8       24.80       31.09     10.79 o 
  -5   0   8      304.80      332.26     26.41 o 
  -4   0   8       70.67      284.37     24.87 o 
  -3   0   8       16.07        7.48      6.40 o 
  -2   0   8     1419.87     1387.13     45.50 o 
  -1   0   8        1.70        6.88      3.51 o 
   0   0   8     2636.67     2755.59     39.04 o 
   1   0   8       24.38       19.46      6.94 o 
   2   0   8      451.87      505.66     28.02 o 
   3   0   8        7.59        3.98      6.11 o 
   4   0   8      897.77      950.50     32.89 o 
   5   0   8        0.45       -3.13      3.13 o 
   6   0   8      748.94      733.88     42.20 o 
   7   0   8        0.00       25.95     14.39 o 
   8   0   8      154.32      121.93     21.72 o 
   9   0   8        0.02        3.46     10.79 o 
  10   0   8        3.15        0.10     10.06 o 
  11   0   8       69.39       77.78     22.99 o 
 -12   1   8      154.69      179.09     27.33 o 
 -11   1   8        7.93       12.43     11.39 o 
 -10   1   8      365.62      325.83     36.03 o 
  -9   1   8      275.57      252.66     21.54 o 
  -8   1   8     1218.74     1186.68     42.29 o 
  -7   1   8       94.31       68.31     10.68 o 
  -6   1   8      290.55      311.26     19.64 o 
  -5   1   8       57.02       61.92     12.95 o 
  -4   1   8       24.13       26.92      5.67 o 
  -3   1   8       10.43        9.43      4.37 o 
  -2   1   8     1118.62     1094.39     19.92 o 
  -1   1   8        1.12        2.50      3.07 o 
   0   1   8       82.90       74.76      4.51 o 
   1   1   8       19.91       22.99      3.84 o 
   2   1   8    11012.38    11804.15     92.93 o 
   3   1   8      102.97      110.60     11.97 o 
   4   1   8      111.09       96.01      7.65 o 
   5   1   8      108.79      111.76      8.61 o 
   6   1   8      223.73      230.46     12.42 o 
   7   1   8       13.09       14.89      8.24 o 
   8   1   8      346.99      366.24     24.69 o 
   9   1   8       48.80       43.12     17.43 o 
  10   1   8       30.15       41.82     11.55 o 
  11   1   8       19.93       38.81     12.84 o 
 -12   2   8      202.27      201.20     29.01 o 
 -11   2   8      155.98      168.88     32.68 o 
 -10   2   8        4.12       30.23     29.64 o 
  -9   2   8       19.11       33.18     16.37 o 
  -8   2   8      164.62      148.72     17.26 o 
  -7   2   8       18.11       15.91     11.64 o 
  -6   2   8      375.05      372.02     20.81 o 
  -5   2   8        0.82       10.38      6.24 o 
  -4   2   8     1208.33     1155.67     31.08 o 
  -3   2   8        4.50        5.31      3.41 o 
  -2   2   8        1.85        2.68      2.39 o 
  -1   2   8        5.44        7.08      2.45 o 
   0   2   8     1426.26     1305.77     14.71 o 
   1   2   8        0.49        1.19      2.50 o 
   2   2   8     2182.59     2345.57     41.70 o 
   3   2   8        0.40        4.53      4.79 o 
   4   2   8       53.82       65.57      7.19 o 
   5   2   8       14.97       18.66      4.83 o 
   6   2   8     1406.73     1344.93     31.37 o 
   7   2   8        3.20        2.41      4.29 o 
   8   2   8      284.37      300.24     22.69 o 
   9   2   8        7.15       11.15      9.06 o 
  10   2   8       12.90       11.92      9.29 o 
  11   2   8       17.93       39.29     19.79 o 
 -11   3   8      421.07      355.98     31.99 o 
 -10   3   8        3.92       -1.58      9.51 o 
  -9   3   8       19.48       12.18     11.49 o 
  -8   3   8      792.87      781.51     34.62 o 
  -7   3   8        0.18       -2.61      5.88 o 
  -6   3   8      115.02      117.26     12.61 o 
  -5   3   8       46.13       45.77      7.80 o 
  -4   3   8     2315.44     2225.81     43.31 o 
  -3   3   8       10.65       14.19      3.51 o 
  -2   3   8     3897.22     4059.76     31.86 o 
  -1   3   8       69.63       58.39      3.61 o 
   0   3   8     2882.64     3287.47     21.89 o 
   1   3   8        8.29       17.40      3.85 o 
   2   3   8     3351.07     3554.87     44.54 o 
   3   3   8       46.35       41.32      7.74 o 
   4   3   8      371.88      388.62     12.58 o 
   5   3   8        2.33        1.82      3.76 o 
   6   3   8      930.19      975.48     23.56 o 
   7   3   8        1.13       12.09      6.17 o 
   8   3   8       21.77       21.67      6.68 o 
   9   3   8        0.27       -2.85     10.01 o 
  10   3   8        7.99       12.00     18.86 o 
  11   3   8        5.72       12.83     10.33 o 
 -11   4   8      108.47      126.25     22.25 o 
 -10   4   8      230.90      233.66     24.66 o 
  -9   4   8       11.53        2.32     21.05 o 
  -8   4   8       35.53       35.97     12.31 o 
  -7   4   8        1.46        8.34      9.68 o 
  -6   4   8       48.37       36.52     10.49 o 
  -5   4   8       31.87       40.25      8.28 o 
  -4   4   8       77.14       63.67      5.35 o 
  -3   4   8        5.52        5.67      2.42 o 
  -2   4   8     4104.80     4430.68     32.46 o 
  -1   4   8        0.16       -0.34      1.80 o 
   0   4   8        4.67       13.44      2.03 o 
   1   4   8        4.99        8.43      4.03 o 
   2   4   8      659.82      605.31     14.90 o 
   3   4   8        1.44       -1.10      5.22 o 
   4   4   8      694.22      750.91     16.39 o 
   5   4   8       27.32       30.24      4.21 o 
   6   4   8      431.01      482.83     21.02 o 
   7   4   8       14.78       19.02      6.61 o 
   8   4   8       81.20       71.76      9.64 o 
   9   4   8       22.98       30.56     10.09 o 
  10   4   8        7.35       11.88     11.45 o 
 -11   5   8       53.35       46.60     14.39 o 
 -10   5   8       43.43       46.94     14.47 o 
  -9   5   8        0.57       -8.44     10.11 o 
  -8   5   8      363.81      348.45     28.29 o 
  -7   5   8       22.19       15.12      4.30 o 
  -6   5   8      168.55      153.34      8.82 o 
  -5   5   8       92.75      118.09     17.78 o 
  -4   5   8       22.93       31.75     10.87 o 
  -3   5   8       47.91       58.96      7.51 o 
  -2   5   8     7800.77     7989.23     56.78 o 
  -1   5   8        0.05        3.42      4.15 o 
   0   5   8     3413.05     3519.45     31.44 o 
   1   5   8        0.04       -3.70      3.70 o 
   2   5   8      422.91      528.04     30.17 o 
   3   5   8       31.74       31.10      9.06 o 
   4   5   8      212.23      257.84      9.35 o 
   5   5   8        2.65        2.34      3.23 o 
   6   5   8      588.80      615.47     24.53 o 
   7   5   8       85.87      107.17     12.54 o 
   8   5   8      275.15      283.60     18.47 o 
   9   5   8        4.39        3.07     10.75 o 
  10   5   8      309.06      327.35     27.21 o 
 -11   6   8       55.42       33.04     12.87 o 
 -10   6   8       26.17       60.12     15.05 o 
  -9   6   8       20.77       17.13      9.26 o 
  -8   6   8      659.39      677.83     37.06 o 
  -7   6   8       17.00       13.27      8.36 o 
  -6   6   8      366.11      347.68     30.43 o 
  -5   6   8       72.23       64.35     13.45 o 
  -4   6   8      220.30      255.66     23.85 o 
  -3   6   8        0.12       -6.66      6.66 o 
  -2   6   8      113.06      115.37      6.61 o 
  -1   6   8        0.00       -0.14      3.62 o 
   0   6   8     1745.60     1728.25     54.75 o 
   1   6   8        0.72       11.19      7.39 o 
   2   6   8        7.95        6.82      7.55 o 
   3   6   8        8.41       -0.85      7.78 o 
   4   6   8     1031.97     1005.78     19.94 o 
   5   6   8       33.08       25.68      4.47 o 
   6   6   8       23.98       14.27      7.63 o 
   7   6   8      190.07      204.71     16.24 o 
   8   6   8        3.59        2.56      8.33 o 
   9   6   8        6.49        8.44      7.16 o 
  10   6   8      120.25      156.92     30.71 o 
 -10   7   8       77.45       51.50     20.89 o 
  -9   7   8       30.75       19.97     12.72 o 
  -8   7   8        0.23       -9.71     24.61 o 
  -7   7   8        5.13        7.89      7.80 o 
  -6   7   8       42.65       42.14     10.46 o 
  -5   7   8       32.78       50.05     12.69 o 
  -4   7   8        2.22        9.19      7.88 o 
  -3   7   8       44.93       35.68      9.88 o 
  -2   7   8       94.32       85.00      6.19 o 
  -1   7   8        0.70        1.53      2.75 o 
   0   7   8       99.69       77.80      7.77 o 
   1   7   8        0.28        3.27      4.43 o 
   2   7   8     2388.85     2273.80     43.76 o 
   3   7   8       36.07       42.31      7.64 o 
   4   7   8      315.63      348.40     31.50 o 
   5   7   8      198.61      211.49     19.93 o 
   6   7   8      672.67      706.62     35.42 o 
   7   7   8       60.77       78.03     15.79 o 
   8   7   8      811.80      861.48     42.90 o 
   9   7   8       68.30       74.54     14.90 o 
 -10   8   8       76.49       63.33     16.02 o 
  -9   8   8       72.85       68.66     14.86 o 
  -8   8   8       17.40       -8.92     10.29 o 
  -7   8   8      148.57      153.30     18.92 o 
  -6   8   8      378.79      390.05     26.93 o 
  -5   8   8        3.55       -2.66      8.53 o 
  -4   8   8     2817.20     3100.05     66.88 o 
  -3   8   8       72.09       76.30     10.34 o 
  -2   8   8      221.84      207.89     10.04 o 
  -1   8   8       17.73       17.35      3.42 o 
   0   8   8        3.45        5.50      1.83 o 
   1   8   8        3.57        3.57      3.86 o 
   2   8   8      934.67      854.23     37.29 o 
   3   8   8        6.71        4.17      8.44 o 
   4   8   8       17.94       72.44     20.14 o 
   5   8   8      107.96      124.73     30.69 o 
   6   8   8        8.62       22.07     11.07 o 
   7   8   8        4.25       12.68     14.82 o 
   8   8   8      544.52      629.34     71.84 o 
   9   8   8       35.33       33.17     12.61 o 
  -9   9   8        4.48       15.66     11.78 o 
  -8   9   8       20.99       57.56     28.33 o 
  -7   9   8       10.70       11.95     17.34 o 
  -6   9   8       17.02       18.90     11.23 o 
  -5   9   8       26.58       23.55      8.60 o 
  -4   9   8     1059.66     1065.97     33.75 o 
  -3   9   8        9.51       18.07      7.21 o 
  -2   9   8      264.38      260.68     10.31 o 
  -1   9   8       86.71       92.84      7.56 o 
   0   9   8      375.40      338.14     11.88 o 
   1   9   8        7.28        0.35      4.52 o 
   2   9   8     4062.26     3913.75    100.10 o 
   3   9   8       22.17       11.70      9.13 o 
   4   9   8      524.74      507.11     29.86 o 
   5   9   8        0.75       10.38     10.05 o 
   6   9   8      747.15      816.35     40.97 o 
   7   9   8        3.87        8.22      9.76 o 
   8   9   8       10.71       10.81     23.60 o 
  -9  10   8        2.59       28.86     12.72 o 
  -8  10   8      102.45       93.43     19.08 o 
  -7  10   8        7.24        2.76      8.59 o 
  -6  10   8       34.54       45.64     23.21 o 
  -5  10   8      188.03      197.94     20.15 o 
  -4  10   8       42.59       60.76     12.53 o 
  -3  10   8        0.06       13.14      7.33 o 
  -2  10   8     3104.30     3152.66     80.88 o 
  -1  10   8       71.23       58.60      6.98 o 
   0  10   8      847.48      812.03     21.73 o 
   1  10   8        1.33        0.64      6.16 o 
   2  10   8     1093.54     1101.15     57.78 o 
   3  10   8        0.51       -7.17      7.62 o 
   4  10   8      328.65      278.21     22.99 o 
   5  10   8      166.29      142.33     18.31 o 
   6  10   8     1015.94     1027.02     46.81 o 
   7  10   8       17.35       21.37     10.41 o 
   8  10   8        2.65       10.31     11.51 o 
  -8  11   8      150.26      134.69     37.87 o 
  -7  11   8       34.93       56.03     14.57 o 
  -6  11   8      121.08      121.63     17.76 o 
  -5  11   8       20.20       23.98     10.00 o 
  -4  11   8        6.05       14.00      7.34 o 
  -3  11   8        0.00       18.64      8.59 o 
  -2  11   8     2983.39     2925.28     63.62 o 
  -1  11   8       10.11       27.76      8.28 o 
   0  11   8      886.90      874.43     23.70 o 
   1  11   8       37.50       37.86      7.75 o 
   2  11   8      836.82      803.99     33.66 o 
   3  11   8       15.74       12.00      7.43 o 
   4  11   8       91.68      102.08     25.46 o 
   5  11   8       53.26       51.54     12.07 o 
   6  11   8      507.21      511.74     34.39 o 
   7  11   8       96.84       78.97     16.23 o 
  -7  12   8        0.51      -13.94     18.52 o 
  -6  12   8      139.62      174.92     37.24 o 
  -5  12   8        3.36       39.36     10.67 o 
  -4  12   8       47.82       86.77     20.50 o 
  -3  12   8       11.19        4.27      8.56 o 
  -2  12   8     1389.05     1402.92     41.65 o 
  -1  12   8       29.32       27.34      7.45 o 
   0  12   8      331.74      358.82     26.49 o 
   1  12   8        7.90        6.96      6.51 o 
   2  12   8      177.39      172.17     17.11 o 
   3  12   8        7.10      -12.68     23.08 o 
   4  12   8       57.15       65.48     12.75 o 
   5  12   8        3.70        0.50     12.81 o 
   6  12   8      192.38      220.38     24.31 o 
  -6  13   8       10.69      -10.22     17.82 o 
  -5  13   8       27.08       37.31     14.47 o 
  -4  13   8        0.00        6.42      7.57 o 
  -3  13   8       56.39       63.18     10.14 o 
  -2  13   8        2.81       -1.85      6.61 o 
  -1  13   8        0.00       -2.44      8.78 o 
   0  13   8        0.39        3.66     15.79 o 
   1  13   8        0.01       -3.67      8.88 o 
   2  13   8        2.79       -9.05      9.05 o 
   3  13   8        3.36      -10.45     12.90 o 
   4  13   8        5.92        7.69      9.43 o 
   5  13   8       11.26       25.42     27.10 o 
  -4  14   8        8.17        6.41     22.85 o 
  -3  14   8       50.93       58.96     15.00 o 
  -2  14   8       16.60       41.79     25.77 o 
  -1  14   8        2.43        5.16      8.24 o 
   0  14   8        3.55        8.42     14.23 o 
   1  14   8        0.93       -5.10     10.85 o 
   2  14   8        4.46      -11.86     11.86 o 
   3  14   8       16.82       -5.01     17.44 o 
  -1  15   8        6.16       45.26     20.51 o 
   0  15   8      158.78      177.39     21.90 o 
   1  15   8        0.80       -4.09      8.54 o 
 -12   1   9       41.37       73.51     21.12 o 
 -11   1   9      204.17      179.22     48.25 o 
 -10   1   9       52.14       55.68     13.07 o 
  -9   1   9      318.84      301.79     27.87 o 
  -8   1   9      110.40      114.94     24.41 o 
  -7   1   9        1.96       -7.71      7.71 o 
  -6   1   9      102.69      103.46     12.68 o 
  -5   1   9       22.48       13.76      9.11 o 
  -4   1   9       24.34       15.39      7.38 o 
  -3   1   9     1010.07      990.00     27.14 o 
  -2   1   9     1333.17     1267.25     20.39 o 
  -1   1   9      956.71      907.50     14.97 o 
   0   1   9       26.83       34.78      3.93 o 
   1   1   9      192.12      228.60      9.29 o 
   2   1   9      950.06     1042.80     44.90 o 
   3   1   9      795.31      855.78     29.42 o 
   4   1   9      194.63      194.48      8.39 o 
   5   1   9      108.95      100.15      8.22 o 
   6   1   9        0.05       11.84      5.15 o 
   7   1   9        0.22        5.45      5.92 o 
   8   1   9       86.81       75.72     12.27 o 
   9   1   9       32.77       41.43     12.43 o 
  10   1   9       22.40       23.00      8.90 o 
  11   1   9       13.60        4.52     12.94 o 
 -12   2   9       33.72       62.91     19.52 o 
 -11   2   9       73.75       38.85     19.94 o 
 -10   2   9      275.77      240.40     33.72 o 
  -9   2   9       15.19       13.59     13.68 o 
  -8   2   9        0.40       -0.90     13.78 o 
  -7   2   9       48.23       42.52      9.12 o 
  -6   2   9       17.04       12.30      6.93 o 
  -5   2   9        4.20        3.96      7.87 o 
  -4   2   9      113.85      100.90     10.34 o 
  -3   2   9      174.07      159.51     12.15 o 
  -2   2   9        5.27       -2.42      2.79 o 
  -1   2   9      294.26      248.34     12.63 o 
   0   2   9     1610.01     1593.21     21.10 o 
   1   2   9     2013.14     2265.22     29.63 o 
   2   2   9       41.95       56.58      8.08 o 
   3   2   9     1715.15     1722.30     40.52 o 
   4   2   9     1219.54     1260.60     29.20 o 
   5   2   9      490.07      505.25     18.83 o 
   6   2   9       19.35       21.03      5.96 o 
   7   2   9      141.62      135.66     12.23 o 
   8   2   9      130.07      132.16     16.22 o 
   9   2   9        1.40       -3.42      8.42 o 
  10   2   9      203.82      192.96     20.91 o 
 -11   3   9        9.68       -6.29     10.46 o 
 -10   3   9       55.82       44.65     12.82 o 
  -9   3   9      100.36       82.42     18.95 o 
  -8   3   9        5.92        1.90      7.54 o 
  -7   3   9      307.21      335.95     21.83 o 
  -6   3   9      526.49      619.30     27.60 o 
  -5   3   9      316.49      278.72     24.72 o 
  -4   3   9      735.19      811.54     34.89 o 
  -3   3   9     1034.40     1029.94     20.97 o 
  -2   3   9     1054.90     1051.28     17.26 o 
  -1   3   9     1394.49     1423.30     23.60 o 
   0   3   9     8886.17     9659.69     46.96 o 
   1   3   9    11506.01    12338.77     60.93 o 
   2   3   9     1675.83     1839.38     30.98 o 
   3   3   9       62.63       42.35     11.23 o 
   4   3   9      106.87       94.09      6.91 o 
   5   3   9      162.34      155.06      9.82 o 
   6   3   9        1.65       -1.97      4.78 o 
   7   3   9       18.70       13.83      5.38 o 
   8   3   9        0.53       -1.47      7.47 o 
   9   3   9      109.47      106.67     16.42 o 
  10   3   9        1.32       -7.05      9.13 o 
 -11   4   9        2.44       -1.33     10.64 o 
 -10   4   9       31.28       23.31      9.89 o 
  -9   4   9        0.01       -8.09     10.03 o 
  -8   4   9        8.50       21.84     13.69 o 
  -7   4   9       24.31       29.04      8.00 o 
  -6   4   9        2.63       -5.97      6.10 o 
  -5   4   9        8.35       10.45      5.53 o 
  -4   4   9        6.98        6.85      3.77 o 
  -3   4   9        7.61        9.84      3.15 o 
  -2   4   9      209.25      236.64      8.33 o 
  -1   4   9      445.53      449.62      9.72 o 
   0   4   9     2035.89     2275.53     19.06 o 
   1   4   9     2414.02     2621.35     24.77 o 
   2   4   9      540.01      535.03     25.18 o 
   3   4   9      257.93      294.64     12.44 o 
   4   4   9       16.57       18.71      5.56 o 
   5   4   9       33.27       36.47      4.58 o 
   6   4   9      121.56      144.55     12.55 o 
   7   4   9       65.99       72.13     12.28 o 
   8   4   9        5.94        5.82     11.68 o 
   9   4   9       22.48       19.96     14.49 o 
  10   4   9        9.00       17.81     10.23 o 
 -11   5   9        6.82        0.10     10.32 o 
 -10   5   9       82.55       81.20     16.92 o 
  -9   5   9       30.34       37.82     12.89 o 
  -8   5   9       23.74       13.79     12.70 o 
  -7   5   9       25.64        5.39      9.26 o 
  -6   5   9       22.38       12.67      8.97 o 
  -5   5   9       48.68       49.31      9.86 o 
  -4   5   9      320.37      328.03     19.33 o 
  -3   5   9      158.24      162.84     16.85 o 
  -2   5   9      173.51      192.75      7.52 o 
  -1   5   9      145.38      171.54      6.71 o 
   0   5   9       37.49       39.41      2.81 o 
   1   5   9       12.93       20.90      5.11 o 
   2   5   9       11.97       35.59      9.95 o 
   3   5   9       32.37       34.45      3.56 o 
   4   5   9       15.83       14.48      3.08 o 
   5   5   9        4.22        3.70      2.78 o 
   6   5   9       83.06       74.33      9.81 o 
   7   5   9      786.28      822.72     30.30 o 
   8   5   9      113.53      125.97     13.08 o 
   9   5   9       23.46        4.20     10.25 o 
  10   5   9        2.21      -11.32     11.32 o 
 -11   6   9       52.20       49.09     15.02 o 
 -10   6   9       44.92       62.82     15.49 o 
  -9   6   9      146.00      118.91     26.00 o 
  -8   6   9        1.01        5.20     12.84 o 
  -7   6   9        5.97        1.73     10.48 o 
  -6   6   9      186.63      223.58     25.56 o 
  -5   6   9      170.55      133.62     19.47 o 
  -4   6   9      168.35      172.62     20.13 o 
  -3   6   9      352.93      535.89     34.54 o 
  -2   6   9      487.79      494.47     14.09 o 
  -1   6   9       11.45       19.63      3.65 o 
   0   6   9      570.54      633.92     45.56 o 
   1   6   9      987.92      951.48     28.14 o 
   2   6   9       30.77       23.91      8.84 o 
   3   6   9      233.06      256.77     24.60 o 
   4   6   9      227.70      168.12     21.98 o 
   5   6   9        4.60       16.21      7.89 o 
   6   6   9      107.05      107.50     11.65 o 
   7   6   9      525.19      561.22     25.84 o 
   8   6   9        3.49        0.34      6.58 o 
   9   6   9       62.04       36.62     10.84 o 
  10   6   9       42.28       17.87     12.51 o 
 -10   7   9      168.33      166.73     21.94 o 
  -9   7   9        0.58       -1.60     11.94 o 
  -8   7   9       85.53       50.98     13.54 o 
  -7   7   9       58.52       71.60     16.51 o 
  -6   7   9      277.17      318.78     30.28 o 
  -5   7   9       56.97       54.50     13.66 o 
  -4   7   9      172.62      161.22     20.83 o 
  -3   7   9       61.92       45.05     12.83 o 
  -2   7   9       10.19        8.63      3.26 o 
  -1   7   9       48.22       50.96      5.08 o 
   0   7   9      132.34      133.58     11.52 o 
   1   7   9      448.02      408.97     26.51 o 
   2   7   9       86.81       62.90     12.43 o 
   3   7   9       17.03        9.82      8.12 o 
   4   7   9      163.19      156.21     22.35 o 
   5   7   9     1354.27     1324.00     54.18 o 
   6   7   9      330.48      307.50     24.02 o 
   7   7   9       17.57       59.27     13.56 o 
   8   7   9        0.52       10.18     21.93 o 
   9   7   9       16.81       21.65     11.13 o 
 -10   8   9       12.01       -1.17     10.97 o 
  -9   8   9        6.28       -2.77      9.77 o 
  -8   8   9       90.70       77.31     15.53 o 
  -7   8   9       15.80       23.83     11.89 o 
  -6   8   9       60.00       58.02     13.89 o 
  -5   8   9      149.95      152.80     16.61 o 
  -4   8   9      641.37      686.96     41.16 o 
  -3   8   9      230.56      245.59     24.91 o 
  -2   8   9       47.90       44.85      4.90 o 
  -1   8   9       36.97       42.14      4.52 o 
   0   8   9      185.69      196.97     12.01 o 
   1   8   9       69.45       59.58      8.85 o 
   2   8   9      404.46      402.50     14.39 o 
   3   8   9     2593.11     2497.06     78.43 o 
   4   8   9     3336.67     3381.92     97.85 o 
   5   8   9     2903.68     2868.24     72.70 o 
   6   8   9      476.56      473.26     49.72 o 
   7   8   9      154.77      195.49     21.94 o 
   8   8   9       12.33       21.84     11.30 o 
   9   8   9        5.62       22.10     11.97 o 
  -9   9   9        3.95      -12.13     13.65 o 
  -8   9   9        0.20       -8.74     12.22 o 
  -7   9   9        9.84       -2.61      8.34 o 
  -6   9   9      236.08      306.32     25.02 o 
  -5   9   9      120.82      111.50     15.59 o 
  -4   9   9     2252.40     2348.82     65.16 o 
  -3   9   9     2015.03     2018.04     55.13 o 
  -2   9   9     1582.47     1521.51     48.45 o 
  -1   9   9      280.54      280.92     12.24 o 
   0   9   9      391.72      390.77     14.66 o 
   1   9   9     1206.87     1166.40     27.29 o 
   2   9   9       40.86       40.20      5.76 o 
   3   9   9     1756.53     1712.08     49.30 o 
   4   9   9     2001.26     2163.20     81.11 o 
   5   9   9     1575.22     1602.02     55.00 o 
   6   9   9      277.32      283.22     24.31 o 
   7   9   9       22.62       37.41     13.92 o 
   8   9   9       60.10      100.87     18.36 o 
  -9  10   9      108.58      128.76     21.37 o 
  -8  10   9       55.79       65.47     14.53 o 
  -7  10   9       15.25       46.64     13.29 o 
  -6  10   9      260.50      272.75     24.96 o 
  -5  10   9      179.60      202.52     36.46 o 
  -4  10   9     1094.64     1122.89     43.90 o 
  -3  10   9     1528.09     1481.22     41.05 o 
  -2  10   9     1188.29     1175.34     35.58 o 
  -1  10   9        0.05       -0.28      3.90 o 
   0  10   9      557.73      540.81     18.14 o 
   1  10   9      344.14      315.99     15.30 o 
   2  10   9      207.67      188.41     17.41 o 
   3  10   9       95.35       85.32     21.33 o 
   4  10   9      282.90      266.23     23.11 o 
   5  10   9      194.25      215.24     25.14 o 
   6  10   9      479.44      473.90     51.25 o 
   7  10   9      293.32      283.80     27.42 o 
   8  10   9       73.39       64.77     15.19 o 
  -8  11   9       62.62       96.92     18.42 o 
  -7  11   9      107.03      127.08     18.84 o 
  -6  11   9      158.78      159.65     19.85 o 
  -5  11   9      189.62      199.89     21.36 o 
  -4  11   9       20.03       18.61     11.03 o 
  -3  11   9      620.79      597.11     27.24 o 
  -2  11   9      464.79      478.07     24.15 o 
  -1  11   9      283.52      271.40     17.48 o 
   0  11   9      139.75      124.15      9.32 o 
   1  11   9      363.96      351.24     18.74 o 
   2  11   9      285.64      299.38     20.91 o 
   3  11   9       56.65       61.36     16.57 o 
   4  11   9       67.37       51.87     11.26 o 
   5  11   9       14.76       17.62     18.29 o 
   6  11   9       68.05       64.32     14.91 o 
   7  11   9       67.04       49.18     13.00 o 
  -7  12   9      462.57      445.45     57.05 o 
  -6  12   9      757.70      830.09     99.41 o 
  -5  12   9      452.05      485.80     43.17 o 
  -4  12   9       20.88       67.52     13.94 o 
  -3  12   9       28.38       41.63      9.43 o 
  -2  12   9       49.25       81.06     22.45 o 
  -1  12   9      171.01      170.92     15.12 o 
   0  12   9      277.49      294.16     24.87 o 
   1  12   9      297.88      296.81     18.70 o 
   2  12   9       44.52       44.43      9.85 o 
   3  12   9       12.44       33.28     14.18 o 
   4  12   9        8.83       -3.77      8.77 o 
   5  12   9        1.68        1.32      7.26 o 
   6  12   9        7.32       37.25     12.69 o 
  -6  13   9      223.27      213.28     38.89 o 
  -5  13   9       90.67      163.76     33.98 o 
  -4  13   9       23.71       24.34      8.67 o 
  -3  13   9        3.35       -7.43      9.55 o 
  -2  13   9        4.46       20.91     16.33 o 
  -1  13   9       97.38       89.76     14.68 o 
   0  13   9       54.44       65.45     26.08 o 
   1  13   9       11.63        8.58      8.99 o 
   2  13   9        0.70       30.54     18.57 o 
   3  13   9       55.27       53.59     16.53 o 
   4  13   9       10.06        6.25      9.12 o 
   5  13   9       69.36       91.14     16.48 o 
  -4  14   9       83.78       88.16     18.17 o 
  -3  14   9        6.72       38.24     12.40 o 
  -2  14   9        1.39       -5.15     22.06 o 
  -1  14   9        0.01       25.96     11.78 o 
   0  14   9        3.01        6.01      8.60 o 
   1  14   9        0.00       12.07      8.64 o 
   2  14   9       21.72       33.96     16.13 o 
   3  14   9      165.97      179.71     33.59 o 
 -12   0  10      192.67      132.53     30.94 o 
 -11   0  10       23.29       45.42     20.87 o 
 -10   0  10        2.36       18.32     12.69 o 
  -9   0  10       96.17      109.11     21.22 o 
  -8   0  10      170.24      150.93     22.60 o 
  -7   0  10      101.51       99.47     17.88 o 
  -6   0  10       17.50        8.44      8.68 o 
  -5   0  10      168.20      151.46     19.55 o 
  -4   0  10        1.91       -7.00      7.00 o 
  -3   0  10     1941.53     1900.96     53.73 o 
  -2   0  10        6.85       13.17      6.89 o 
  -1   0  10     1901.02     2111.17     31.17 o 
   0   0  10        4.02        1.90      6.14 o 
   1   0  10     1504.66     1624.28     35.41 o 
   2   0  10        8.91       15.47     10.55 o 
   3   0  10     1225.21     1309.57     50.24 o 
   4   0  10        3.16        3.07      7.93 o 
   5   0  10      203.15      195.66     11.49 o 
   6   0  10        0.00        4.42      3.58 o 
   7   0  10      311.62      315.63     31.86 o 
   8   0  10       63.74       37.51     13.55 o 
   9   0  10      579.12      605.31     49.01 o 
  10   0  10      466.03      508.88     47.44 o 
 -12   1  10       93.67       89.85     15.58 o 
 -11   1  10      433.63      427.77     31.68 o 
 -10   1  10       75.34       72.78     17.55 o 
  -9   1  10        0.07        4.19     15.89 o 
  -8   1  10       20.62       10.83      7.34 o 
  -7   1  10        0.70        3.49     13.76 o 
  -6   1  10        1.54        8.22     13.61 o 
  -5   1  10      655.87      659.71     26.73 o 
  -4   1  10        6.67        2.71      6.03 o 
  -3   1  10      125.90      121.71     10.51 o 
  -2   1  10       13.25       13.90      3.34 o 
  -1   1  10    10650.92    11525.32     55.36 o 
   0   1  10        0.11        1.57      3.22 o 
   1   1  10      259.33      261.72     12.01 o 
   2   1  10       17.11       18.40      6.47 o 
   3   1  10      423.38      439.52     21.19 o 
   4   1  10        3.30       -4.58      9.70 o 
   5   1  10      933.14      987.24     25.14 o 
   6   1  10       47.48       47.19      6.47 o 
   7   1  10       28.30       34.45      6.59 o 
   8   1  10       35.85       57.58     12.15 o 
   9   1  10       42.45       45.37     12.51 o 
  10   1  10       94.97      103.83     17.07 o 
 -11   2  10       13.23       31.90     19.23 o 
 -10   2  10       15.80        4.88      8.99 o 
  -9   2  10      121.05      124.43     16.16 o 
  -8   2  10        0.73       -3.97      8.25 o 
  -7   2  10      298.46      265.48     19.89 o 
  -6   2  10        1.83        5.40      5.91 o 
  -5   2  10        0.23       -5.65      5.65 o 
  -4   2  10        0.05        1.91      7.91 o 
  -3   2  10      143.34      108.54      9.93 o 
  -2   2  10       76.57       79.89      5.56 o 
  -1   2  10     2661.34     2806.73     28.91 o 
   0   2  10        4.11        1.93      2.89 o 
   1   2  10      289.07      326.52     14.42 o 
   2   2  10        0.30       -3.15      6.15 o 
   3   2  10     3165.87     3343.26     57.64 o 
   4   2  10        3.78        1.28      6.87 o 
   5   2  10      513.06      555.29     20.37 o 
   6   2  10       11.40       16.17      7.15 o 
   7   2  10       51.48       42.35      7.47 o 
   8   2  10        5.76       25.92      9.42 o 
   9   2  10      706.61      713.96     41.00 o 
  10   2  10        0.20        8.58      9.75 o 
 -11   3  10      141.04      153.54     21.99 o 
 -10   3  10        8.66        9.63     13.04 o 
  -9   3  10       59.00       66.79     12.12 o 
  -8   3  10       41.28       44.50     15.23 o 
  -7   3  10      951.33      937.87     36.71 o 
  -6   3  10       16.84       25.16      7.33 o 
  -5   3  10     1627.03     1674.48     42.18 o 
  -4   3  10      140.88      133.78     12.24 o 
  -3   3  10     1215.29     1247.56     27.38 o 
  -2   3  10       19.04       22.03      3.69 o 
  -1   3  10     2533.33     2805.31     42.43 o 
   0   3  10        0.04        0.66      3.18 o 
   1   3  10      403.72      442.85     14.99 o 
   2   3  10        7.99        6.98      3.57 o 
   3   3  10     2095.22     1851.16     89.92 o 
   4   3  10       12.51        7.38      6.54 o 
   5   3  10        0.37       -4.31      4.31 o 
   6   3  10        1.64        1.20      5.14 o 
   7   3  10        0.02        1.59      5.32 o 
   8   3  10        2.51        5.84      7.31 o 
   9   3  10      347.39      336.14     27.14 o 
  10   3  10       28.33       42.59     12.35 o 
 -11   4  10       82.38       77.73     27.82 o 
 -10   4  10        4.75       10.86     15.60 o 
  -9   4  10       13.80       30.37     16.39 o 
  -8   4  10        4.88        1.36      7.00 o 
  -7   4  10        0.22        7.13      6.65 o 
  -6   4  10        1.77       -2.15      6.12 o 
  -5   4  10     1334.39     1327.39     38.00 o 
  -4   4  10       32.82       28.58      4.57 o 
  -3   4  10        6.67        8.16      3.36 o 
  -2   4  10        0.96        1.39      2.75 o 
  -1   4  10      490.93      495.59     10.77 o 
   0   4  10        0.17        3.40      2.09 o 
   1   4  10     1304.69     1324.36     19.31 o 
   2   4  10       12.21       14.11      3.38 o 
   3   4  10      950.36     1009.28     46.23 o 
   4   4  10        7.20        9.77      3.78 o 
   5   4  10      120.55      103.61      7.85 o 
   6   4  10       23.31       33.41      7.81 o 
   7   4  10       28.03       21.71      6.56 o 
   8   4  10       34.72       31.82      8.50 o 
   9   4  10        5.84       20.29     34.66 o 
  10   4  10       53.00       26.79     10.30 o 
 -11   5  10       97.08       92.72     17.70 o 
 -10   5  10       12.71       17.35     10.07 o 
  -9   5  10       19.37       37.66     14.70 o 
  -8   5  10       82.99       78.20     18.63 o 
  -7   5  10       22.93       28.71     12.81 o 
  -6   5  10       36.97       39.90      8.78 o 
  -5   5  10     3040.61     3006.50     35.35 o 
  -4   5  10        3.66        8.07      2.55 o 
  -3   5  10     1346.71     1487.09     23.58 o 
  -2   5  10       77.03       89.16      5.61 o 
  -1   5  10      641.65      795.05     13.23 o 
   0   5  10        0.40       -1.28      1.64 o 
   1   5  10      369.16      453.22     18.82 o 
   2   5  10        2.47        4.73      4.04 o 
   3   5  10      613.16      627.89     17.71 o 
   4   5  10       64.28       68.53      6.70 o 
   5   5  10      220.12      248.20     11.57 o 
   6   5  10        3.94        6.30      6.33 o 
   7   5  10      605.90      601.81     26.26 o 
   8   5  10        9.80        9.02      6.84 o 
   9   5  10      149.99      154.11     19.34 o 
  10   5  10        8.29        1.26     11.39 o 
 -11   6  10      205.48      187.02     25.42 o 
 -10   6  10       19.67        2.61     24.17 o 
  -9   6  10      217.48      196.77     22.86 o 
  -8   6  10       40.02       33.22     14.54 o 
  -7   6  10      146.64      166.42     23.89 o 
  -6   6  10        0.14       -9.91      9.91 o 
  -5   6  10      242.31      257.69     26.37 o 
  -4   6  10       12.70       28.09      9.67 o 
  -3   6  10     1356.01     1322.25     54.27 o 
  -2   6  10       13.83       31.57      6.62 o 
  -1   6  10       47.44       47.28      4.94 o 
   0   6  10       27.83       31.89      5.56 o 
   1   6  10     1215.24     1358.42     46.69 o 
   2   6  10        7.24        7.09      7.67 o 
   3   6  10        0.25       -6.74      7.44 o 
   4   6  10      110.72       94.35      5.59 o 
   5   6  10       96.16      131.35     16.92 o 
   6   6  10        0.36        1.79     22.05 o 
   7   6  10      117.94      114.89     12.66 o 
   8   6  10        3.55        6.55      8.73 o 
   9   6  10      159.41      202.25     22.57 o 
 -10   7  10       20.66       23.64     13.24 o 
  -9   7  10       57.29       54.92     26.86 o 
  -8   7  10       22.12       12.77      8.88 o 
  -7   7  10       13.14       32.17     12.69 o 
  -6   7  10       88.60       87.91     17.89 o 
  -5   7  10      135.05      128.62     19.70 o 
  -4   7  10        6.89        7.43      7.54 o 
  -3   7  10      322.33      323.05     28.02 o 
  -2   7  10        1.69        4.23      3.25 o 
  -1   7  10     2728.38     2555.52     61.50 o 
   0   7  10       18.69       13.83     10.81 o 
   1   7  10       96.56      111.37     14.34 o 
   2   7  10       85.65       69.03     13.22 o 
   3   7  10     1498.24     1445.42     58.71 o 
   4   7  10       24.14       40.72     14.27 o 
   5   7  10     1871.09     1898.75     56.23 o 
   6   7  10       96.83       90.23     14.33 o 
   7   7  10      372.33      401.36     28.77 o 
   8   7  10       49.59       46.02     12.57 o 
   9   7  10      158.88      165.30     31.75 o 
 -10   8  10      118.51      118.50     20.21 o 
  -9   8  10       99.83       79.96     16.33 o 
  -8   8  10        7.49       21.74     24.71 o 
  -7   8  10     1263.63     1239.71     51.13 o 
  -6   8  10       60.57       75.18     19.83 o 
  -5   8  10      111.72      102.18     18.10 o 
  -4   8  10       19.32       26.16     10.94 o 
  -3   8  10        0.73        4.71      9.46 o 
  -2   8  10       20.90       17.52      3.61 o 
  -1   8  10     1338.27     1291.23     23.65 o 
   0   8  10        5.53        8.67     13.25 o 
   1   8  10       20.10       16.52      7.34 o 
   2   8  10       47.04       35.75     10.90 o 
   3   8  10        0.43       31.90     14.38 o 
   4   8  10        0.76       33.52     14.26 o 
   5   8  10      565.19      578.20     32.45 o 
   6   8  10       34.63       36.08     13.51 o 
   7   8  10       82.56      105.21     17.26 o 
   8   8  10        6.82       -0.19     10.09 o 
   9   8  10        5.07        8.13     13.56 o 
  -9   9  10       12.58       14.43     27.78 o 
  -8   9  10       30.00       17.02     10.98 o 
  -7   9  10      726.73      702.52     45.88 o 
  -6   9  10        9.94       20.52     11.83 o 
  -5   9  10      174.70      192.37     20.18 o 
  -4   9  10      217.17      236.64     21.48 o 
  -3   9  10      123.88      103.15     14.45 o 
  -2   9  10       37.67       22.86      9.18 o 
  -1   9  10     2971.06     2934.98     50.30 o 
   0   9  10        0.60        5.09      7.33 o 
   1   9  10      432.66      415.93     19.55 o 
   2   9  10        4.96       18.38      6.11 o 
   3   9  10     1294.41     1359.11     61.41 o 
   4   9  10       25.21       19.25     15.21 o 
   5   9  10      147.28      154.88     18.51 o 
   6   9  10       38.50       30.13     12.29 o 
   7   9  10      211.34      197.79     22.97 o 
   8   9  10       47.58       76.09     16.57 o 
  -9  10  10       12.98       29.25     15.94 o 
  -8  10  10      188.18      201.39     38.16 o 
  -7  10  10        1.36        2.91      9.98 o 
  -6  10  10        6.29       20.39     14.97 o 
  -5  10  10     1977.55     2095.16     65.15 o 
  -4  10  10       68.90       71.73     13.61 o 
  -3  10  10      412.81      424.49     27.43 o 
  -2  10  10       10.43       17.76      9.77 o 
  -1  10  10     1444.94     1373.01     27.64 o 
   0  10  10       16.63       14.50      5.12 o 
   1  10  10      203.27      193.17     11.12 o 
   2  10  10       60.83       61.06     14.53 o 
   3  10  10     1466.83     1431.76     64.37 o 
   4  10  10       17.08       -0.87      9.41 o 
   5  10  10       45.17       30.61      9.54 o 
   6  10  10        0.07        7.91     10.53 o 
   7  10  10      152.80      139.13     20.25 o 
  -8  11  10       16.06        9.07     10.05 o 
  -7  11  10       44.50       42.09     13.01 o 
  -6  11  10        0.16       12.95     12.03 o 
  -5  11  10     1837.17     1770.76     87.23 o 
  -4  11  10       29.41       44.00     12.42 o 
  -3  11  10      758.55      752.50     36.56 o 
  -2  11  10       79.42       66.87     10.66 o 
  -1  11  10      659.03      625.68     26.58 o 
   0  11  10        2.86        6.92      4.97 o 
   1  11  10       88.02       65.86     11.26 o 
   2  11  10       32.52       16.91      7.24 o 
   3  11  10      417.42      436.96     37.13 o 
   4  11  10       49.91       34.12      9.36 o 
   5  11  10      210.24      258.46     24.21 o 
   6  11  10       31.08       18.57      9.67 o 
   7  11  10      120.21      151.95     21.59 o 
  -7  12  10       89.47      107.33     20.22 o 
  -6  12  10        2.16        7.50     18.14 o 
  -5  12  10     1219.25     1224.29     51.33 o 
  -4  12  10       36.35       55.64     16.94 o 
  -3  12  10      355.57      309.57     23.84 o 
  -2  12  10       28.74       37.74      9.36 o 
  -1  12  10      195.14      166.22     14.73 o 
   0  12  10        0.11       -7.05      7.47 o 
   1  12  10       23.57       34.52      8.45 o 
   2  12  10        0.01        2.55      7.01 o 
   3  12  10      151.21      206.57     26.74 o 
   4  12  10       57.37       48.30     10.65 o 
   5  12  10       27.20       15.89      9.62 o 
   6  12  10        0.45        6.89     12.65 o 
  -6  13  10       73.55      146.52     35.22 o 
  -5  13  10       60.25       55.49     30.35 o 
  -4  13  10        0.09       12.66     11.40 o 
  -3  13  10        4.13       -3.07     19.76 o 
  -2  13  10        3.76       26.41     29.24 o 
  -1  13  10        1.80        8.90      8.29 o 
   0  13  10        0.44       13.26      9.95 o 
   1  13  10       79.03      129.48     17.97 o 
   2  13  10        3.28       -9.07     14.74 o 
   3  13  10       80.42      103.28     17.74 o 
   4  13  10       32.33       18.78      8.90 o 
  -4  14  10       15.39        0.98     15.91 o 
  -3  14  10        0.10        6.26     11.01 o 
  -2  14  10        8.15       16.94      8.52 o 
  -1  14  10        6.80       12.21     13.08 o 
   0  14  10        3.95       19.01     10.55 o 
   1  14  10      141.45      160.03     31.87 o 
   2  14  10       14.32       22.83     19.56 o 
   3  14  10      388.40      435.57     53.50 o 
 -11   1  11       46.64       42.67     17.34 o 
 -10   1  11        5.19       -0.19      9.93 o 
  -9   1  11       61.08       57.27     11.85 o 
  -8   1  11        5.28       15.12     17.45 o 
  -7   1  11       14.33       27.77      8.73 o 
  -6   1  11      508.11      535.13     26.55 o 
  -5   1  11      562.15      575.95     25.71 o 
  -4   1  11      741.96      759.13     29.00 o 
  -3   1  11        3.03        5.01      6.81 o 
  -2   1  11      316.19      317.68     12.71 o 
  -1   1  11      260.08      297.95     12.33 o 
   0   1  11      441.21      456.31     15.54 o 
   1   1  11        8.22        5.94      3.21 o 
   2   1  11      275.07      241.43     15.99 o 
   3   1  11       11.72       14.52      5.93 o 
   4   1  11       60.46       65.32      9.81 o 
   5   1  11      182.34      193.20     12.13 o 
   6   1  11       56.63       49.63      6.94 o 
   7   1  11       21.93       29.23     10.47 o 
   8   1  11       33.98       42.13     12.36 o 
   9   1  11        0.90       18.93      8.66 o 
  10   1  11       12.19       39.61     20.59 o 
 -11   2  11        3.44        0.63     13.59 o 
 -10   2  11       37.74       18.24     14.39 o 
  -9   2  11       12.23       -8.82      8.82 o 
  -8   2  11        0.08       -7.86      7.86 o 
  -7   2  11       33.00       28.72      8.44 o 
  -6   2  11       30.35       32.29     12.44 o 
  -5   2  11       40.02       43.96      8.21 o 
  -4   2  11       15.19        6.63      5.61 o 
  -3   2  11     1037.90      988.78     32.92 o 
  -2   2  11     1208.85     1298.02     21.57 o 
  -1   2  11      105.99      134.52      7.21 o 
   0   2  11     1627.63     1654.30     37.82 o 
   1   2  11     2692.75     2799.06     43.72 o 
   2   2  11      783.50      865.16     52.01 o 
   3   2  11       65.14       71.00     13.21 o 
   4   2  11      301.82      303.84     19.22 o 
   5   2  11      180.29      185.16     16.33 o 
   6   2  11        2.61        1.06      5.35 o 
   7   2  11      471.94      443.98     20.04 o 
   8   2  11      856.95      833.36     39.17 o 
   9   2  11      409.54      422.35     30.22 o 
  10   2  11       73.58       89.33     15.06 o 
 -11   3  11        0.92      -13.57     13.57 o 
 -10   3  11      112.64       56.85     18.50 o 
  -9   3  11      141.38      137.72     17.22 o 
  -8   3  11       90.77      107.63     25.03 o 
  -7   3  11      322.55      350.32     28.71 o 
  -6   3  11      149.76      129.21     13.68 o 
  -5   3  11      508.79      454.30     23.32 o 
  -4   3  11      657.07      642.43     31.32 o 
  -3   3  11     4748.75     4964.57     50.04 o 
  -2   3  11     5474.30     5838.37     44.86 o 
  -1   3  11      928.60     1001.88     16.29 o 
   0   3  11      126.64      111.55      8.57 o 
   1   3  11      401.47      374.26     15.11 o 
   2   3  11      102.02      107.10      6.83 o 
   3   3  11        0.19        1.21      2.32 o 
   4   3  11       19.62        9.78      5.63 o 
   5   3  11        8.32        8.29      7.21 o 
   6   3  11       87.54       82.13      9.88 o 
   7   3  11        1.75       -2.64      6.17 o 
   8   3  11       61.22       79.67     13.50 o 
   9   3  11      151.35      158.73     19.42 o 
  10   3  11        0.44       -4.27      9.42 o 
 -11   4  11        0.13       -7.05     10.34 o 
 -10   4  11        0.48       -3.37     13.36 o 
  -9   4  11        1.91       -5.20     10.28 o 
  -8   4  11       25.06       32.23      9.83 o 
  -7   4  11        6.62       20.53      7.94 o 
  -6   4  11        6.05       -5.18      6.08 o 
  -5   4  11      357.08      315.13     19.32 o 
  -4   4  11      230.92      231.04     14.33 o 
  -3   4  11     1115.63     1140.16     23.16 o 
  -2   4  11     2589.47     2809.84     30.44 o 
  -1   4  11      860.22      880.35     15.17 o 
   0   4  11        8.30       10.15      3.56 o 
   1   4  11      306.83      338.98     10.84 o 
   2   4  11       49.83       51.38      4.80 o 
   3   4  11      175.30      168.56     10.06 o 
   4   4  11      140.84      167.74     10.99 o 
   5   4  11       16.48       12.36      4.39 o 
   6   4  11       12.30       16.22      7.18 o 
   7   4  11        6.00       19.43      7.97 o 
   8   4  11        9.72        5.09      8.14 o 
   9   4  11       19.05       23.19     11.02 o 
  10   4  11       16.29       27.73     20.13 o 
 -11   5  11       14.83       20.98     11.65 o 
 -10   5  11        4.96        2.26     10.52 o 
  -9   5  11        6.29       16.07     10.50 o 
  -8   5  11       10.61       23.08     13.60 o 
  -7   5  11       75.70       75.95     11.97 o 
  -6   5  11       50.61       42.33      8.93 o 
  -5   5  11      308.37      295.72     12.24 o 
  -4   5  11      223.83      240.03     10.17 o 
  -3   5  11      319.48      347.69     12.46 o 
  -2   5  11       37.46       53.53      4.77 o 
  -1   5  11       17.66       29.44      3.52 o 
   0   5  11        3.98        3.70      2.60 o 
   1   5  11       35.16       35.85      3.26 o 
   2   5  11        4.39        7.13      3.36 o 
   3   5  11      228.63      217.47     20.15 o 
   4   5  11     1326.89     1247.59     28.94 o 
   5   5  11      321.95      309.44     21.93 o 
   6   5  11       43.93       29.39     11.98 o 
   7   5  11        7.40       10.82      7.00 o 
   8   5  11        2.03        6.27      7.16 o 
   9   5  11        6.44        7.92      9.60 o 
 -10   6  11        9.93        4.82     17.40 o 
  -9   6  11      128.95      109.86     18.95 o 
  -8   6  11      189.38      168.60     26.44 o 
  -7   6  11       85.59       81.30     17.27 o 
  -6   6  11      163.55      175.46     24.18 o 
  -5   6  11      490.63      501.90     36.36 o 
  -4   6  11        1.84        9.03      5.68 o 
  -3   6  11      566.40      571.98     24.85 o 
  -2   6  11      744.95      719.35     18.57 o 
  -1   6  11      494.04      438.27     14.23 o 
   0   6  11      102.05      109.95     11.29 o 
   1   6  11      417.37      353.47     25.16 o 
   2   6  11       41.62       37.94     10.78 o 
   3   6  11      113.45      124.84     18.06 o 
   4   6  11      380.46      296.52     50.21 o 
   5   6  11        1.88       -9.53      9.53 o 
   6   6  11       97.64      117.82     15.27 o 
   7   6  11       58.77       68.28     10.72 o 
   8   6  11       11.04        7.63     17.55 o 
   9   6  11       40.34       37.45     11.84 o 
 -10   7  11       20.29       20.95     11.18 o 
  -9   7  11      288.06      316.48     28.92 o 
  -8   7  11       35.33       24.47     13.90 o 
  -7   7  11      326.54      351.18     35.37 o 
  -6   7  11       19.76       25.27      9.63 o 
  -5   7  11        0.96       -6.48      9.29 o 
  -4   7  11       60.86       58.16     13.72 o 
  -3   7  11      141.09      143.49     20.48 o 
  -2   7  11      320.76      312.89     12.49 o 
  -1   7  11      430.68      405.09     29.98 o 
   0   7  11      247.64      235.67     16.36 o 
   1   7  11      662.77      560.48     31.97 o 
   2   7  11     2051.71     1786.03     61.13 o 
   3   7  11      685.22      615.01     39.49 o 
   4   7  11        1.69        8.21     11.10 o 
   5   7  11        0.23       10.23     10.15 o 
   6   7  11        6.67       14.03      7.34 o 
   7   7  11      253.73      273.55     28.40 o 
   8   7  11      176.86      182.05     21.21 o 
   9   7  11       61.35       57.14     20.31 o 
 -10   8  11        5.38       29.47     13.41 o 
  -9   8  11       91.01       88.31     16.92 o 
  -8   8  11       65.83       70.93     33.22 o 
  -7   8  11      589.51      634.53     47.81 o 
  -6   8  11       56.65       30.95     12.00 o 
  -5   8  11        1.27       -8.13      9.01 o 
  -4   8  11       68.66       77.06     17.02 o 
  -3   8  11      219.47      218.74     25.50 o 
  -2   8  11        3.59        6.91      4.99 o 
  -1   8  11      210.73      227.34     15.16 o 
   0   8  11     3056.40     2888.40     54.37 o 
   1   8  11     5354.61     5108.06     97.79 o 
   2   8  11     4674.85     4462.81     99.08 o 
   3   8  11      526.80      538.59     37.64 o 
   4   8  11      228.17      215.98     27.12 o 
   5   8  11        0.01        2.22      8.19 o 
   6   8  11        6.09        4.96      8.10 o 
   7   8  11       18.32        7.26     13.85 o 
   8   8  11      139.88      136.23     32.72 o 
  -9   9  11       45.52       57.27     20.53 o 
  -8   9  11       70.03       56.59     13.62 o 
  -7   9  11     1306.69     1284.74     54.05 o 
  -6   9  11      752.56      742.56     39.10 o 
  -5   9  11      919.07      964.53     42.60 o 
  -4   9  11      168.11      193.70     25.95 o 
  -3   9  11      353.43      354.52     33.15 o 
  -2   9  11      508.06      475.53     36.11 o 
  -1   9  11       31.96       32.85      6.54 o 
   0   9  11     1923.41     1817.67     43.98 o 
   1   9  11     2870.26     2794.83     58.78 o 
   2   9  11     1825.48     1785.13     64.48 o 
   3   9  11      304.17      356.93     32.27 o 
   4   9  11       16.28       16.25     12.24 o 
   5   9  11       52.10       25.39      7.67 o 
   6   9  11        0.03       -9.13      9.13 o 
   7   9  11       61.20       48.25     13.60 o 
   8   9  11      112.27      124.09     23.52 o 
  -8  10  11       80.39      127.10     31.61 o 
  -7  10  11      544.37      601.01     42.28 o 
  -6  10  11      485.78      508.50     33.36 o 
  -5  10  11      987.93     1040.57     45.04 o 
  -4  10  11        0.36        3.37      8.10 o 
  -3  10  11      486.88      492.62     29.28 o 
  -2  10  11      541.42      505.26     47.22 o 
  -1  10  11      333.92      319.94     15.71 o 
   0  10  11      448.16      406.75     17.94 o 
   1  10  11      170.83      173.40     12.26 o 
   2  10  11      191.16      188.83     24.00 o 
   3  10  11      565.72      519.70     40.39 o 
   4  10  11      481.17      475.22     40.21 o 
   5  10  11       78.43       72.79     21.26 o 
   6  10  11       16.23       29.72     11.82 o 
   7  10  11        5.61       25.80     16.14 o 
  -8  11  11       76.70       90.92     36.88 o 
  -7  11  11       23.91       30.79     13.26 o 
  -6  11  11      449.19      506.54     35.26 o 
  -5  11  11      144.06      159.08     20.10 o 
  -4  11  11       94.25      118.73     16.59 o 
  -3  11  11        5.96       13.46     10.14 o 
  -2  11  11      271.54      258.49     22.04 o 
  -1  11  11      287.62      310.39     22.80 o 
   0  11  11      155.88      151.93     11.89 o 
   1  11  11        7.95       -0.84      6.08 o 
   2  11  11        1.00        3.34      8.18 o 
   3  11  11       32.40       71.22     17.90 o 
   4  11  11       43.43       48.86     16.48 o 
   5  11  11       12.69        1.34      9.11 o 
   6  11  11        6.42        3.23     16.35 o 
  -7  12  11       15.71       24.47     14.47 o 
  -6  12  11        0.26       26.63     18.83 o 
  -5  12  11      137.27      193.96     21.70 o 
  -4  12  11      101.38      124.10     21.27 o 
  -3  12  11      131.89      135.66     17.34 o 
  -2  12  11      266.79      276.68     23.46 o 
  -1  12  11      114.46      152.81     25.44 o 
   0  12  11       56.96       26.86     13.61 o 
   1  12  11        0.00      -15.08     15.08 o 
   2  12  11       14.70       28.63     13.05 o 
   3  12  11        5.31       19.75     11.94 o 
   4  12  11       39.95       64.46     12.56 o 
   5  12  11        8.73        8.24     13.41 o 
  -5  13  11        0.13       15.32     10.79 o 
  -4  13  11       92.30       98.13     21.04 o 
  -3  13  11       48.91       35.47      9.63 o 
  -2  13  11       16.47       -3.79     12.91 o 
  -1  13  11        0.23       10.62     14.86 o 
   0  13  11       21.33       43.55     18.93 o 
   1  13  11        8.85      -10.69     14.38 o 
   2  13  11       98.86      101.58     24.92 o 
   3  13  11      330.09      342.82     35.89 o 
   4  13  11      295.78      322.10     27.91 o 
  -3  14  11        0.68       -3.70     10.86 o 
  -2  14  11        2.62       -1.10     10.71 o 
  -1  14  11        6.61       26.38     15.55 o 
   0  14  11      150.92      207.05     34.99 o 
   1  14  11      424.38      621.39     58.84 o 
   2  14  11      358.39      536.83     58.22 o 
 -11   0  12       58.82       51.12     24.63 o 
 -10   0  12       40.79       27.67     15.61 o 
  -9   0  12        4.98       37.68     16.50 o 
  -8   0  12        8.45       -1.28     13.30 o 
  -7   0  12       29.83       16.79     10.37 o 
  -6   0  12      843.27      818.93     46.90 o 
  -5   0  12       25.49       30.93     11.54 o 
  -4   0  12     2650.77     2860.26     75.17 o 
  -3   0  12        5.75        6.04      6.18 o 
  -2   0  12      672.39      693.84     32.43 o 
  -1   0  12        6.78       12.66      7.61 o 
   0   0  12     1324.09     1516.27     49.23 o 
   1   0  12        6.60       11.66      5.86 o 
   2   0  12      345.12      368.34     29.03 o 
   3   0  12        0.57       -1.16      7.95 o 
   4   0  12     1685.19     1700.76     64.96 o 
   5   0  12       26.14       28.62      6.07 o 
   6   0  12      982.93      891.26     83.05 o 
   7   0  12      528.49      588.19     45.01 o 
   8   0  12      756.57      777.40     54.55 o 
   9   0  12        4.58        4.72     13.35 o 
  10   0  12     4970.57     5186.17    154.33 o 
 -11   1  12        8.24        8.99      9.77 o 
 -10   1  12        7.77       -2.51     15.00 o 
  -9   1  12        0.95       -1.18      8.15 o 
  -8   1  12      275.97      254.84     21.22 o 
  -7   1  12       15.25       29.64     11.41 o 
  -6   1  12       31.63       29.72     12.52 o 
  -5   1  12       12.14        5.84      5.52 o 
  -4   1  12     3786.41     3867.80     78.50 o 
  -3   1  12       43.25       42.40      7.16 o 
  -2   1  12      575.36      584.87     21.26 o 
  -1   1  12       38.52       29.18      6.45 o 
   0   1  12      449.95      459.33     16.26 o 
   1   1  12        1.27        0.97      3.50 o 
   2   1  12     1362.86     1326.06     38.75 o 
   3   1  12       14.82        9.70      6.29 o 
   4   1  12       14.35       18.31      7.81 o 
   5   1  12       31.59       26.20      4.87 o 
   6   1  12      174.60      177.64     11.70 o 
   7   1  12      164.13      162.40     17.46 o 
   8   1  12       99.96      106.16     15.93 o 
   9   1  12      147.58      181.97     22.38 o 
  10   1  12     1341.97     1406.42     58.05 o 
 -11   2  12        0.84       -1.55     16.70 o 
 -10   2  12       90.59       69.22     13.59 o 
  -9   2  12        9.88       10.02     15.64 o 
  -8   2  12       22.29        5.88     12.30 o 
  -7   2  12        1.22       -3.59      6.91 o 
  -6   2  12        2.62       14.29      6.59 o 
  -5   2  12      138.64      130.68     13.38 o 
  -4   2  12      741.53      690.69     32.20 o 
  -3   2  12       15.64       21.96      4.90 o 
  -2   2  12      471.85      550.44     21.03 o 
  -1   2  12       34.16       47.18      5.74 o 
   0   2  12     3671.28     3895.30     45.29 o 
   1   2  12        5.02        8.25      3.82 o 
   2   2  12      368.62      345.63     14.53 o 
   3   2  12        5.55        5.15      6.90 o 
   4   2  12      164.55      160.68     15.39 o 
   5   2  12        0.08       10.02      7.41 o 
   6   2  12     1270.96     1304.57     33.27 o 
   7   2  12        0.38       -2.58      9.57 o 
   8   2  12       34.94       38.17     12.08 o 
   9   2  12        4.82        8.72      9.95 o 
  10   2  12     1323.76     1367.49     79.69 o 
 -11   3  12       23.44      -18.25     18.25 o 
 -10   3  12      323.49      302.84     25.59 o 
  -9   3  12       18.71       19.51      9.67 o 
  -8   3  12      496.67      509.88     29.78 o 
  -7   3  12      116.18      100.05     13.70 o 
  -6   3  12      315.33      339.94     22.02 o 
  -5   3  12        3.87        5.05      6.26 o 
  -4   3  12     1033.08     1069.18     25.27 o 
  -3   3  12       21.81       22.55      4.99 o 
  -2   3  12       62.69       92.41      7.31 o 
  -1   3  12        0.36        1.38      2.98 o 
   0   3  12     2503.62     2480.98     34.71 o 
   1   3  12        4.34        7.31      3.29 o 
   2   3  12       30.32       29.11      6.01 o 
   3   3  12        4.95        5.69      3.41 o 
   4   3  12       47.78       55.08     10.57 o 
   5   3  12        0.87       -0.79      6.96 o 
   6   3  12     1075.69     1153.92     33.07 o 
   7   3  12       40.20       41.49     11.84 o 
   8   3  12        3.57        5.29      8.98 o 
   9   3  12      136.08      163.90     35.52 o 
  10   3  12      169.18      185.94     22.68 o 
 -11   4  12        0.02      -10.51     10.51 o 
 -10   4  12       24.04       17.36     13.22 o 
  -9   4  12        0.00        8.94     11.52 o 
  -8   4  12      486.13      486.66     29.33 o 
  -7   4  12       37.07       33.89     13.42 o 
  -6   4  12       24.86       17.04      8.55 o 
  -5   4  12        2.69        4.32      4.86 o 
  -4   4  12      150.76      177.14     10.62 o 
  -3   4  12        0.26        6.47      4.50 o 
  -2   4  12      895.54      912.38     18.18 o 
  -1   4  12        0.42       -1.92      3.43 o 
   0   4  12     1092.79     1240.04     23.95 o 
   1   4  12        1.27       -1.57      2.59 o 
   2   4  12      188.06      188.50      8.83 o 
   3   4  12        3.93        3.64      2.66 o 
   4   4  12       84.79       84.42      8.02 o 
   5   4  12       31.73       37.63      9.89 o 
   6   4  12       17.23       30.13      7.20 o 
   7   4  12       34.30       31.91      7.62 o 
   8   4  12      226.83      227.37     22.25 o 
   9   4  12       38.83       56.19     13.31 o 
 -11   5  12       31.48       17.97     11.50 o 
 -10   5  12       18.77      -17.83     17.83 o 
  -9   5  12       13.51       -1.99     11.83 o 
  -8   5  12      900.93      814.00     53.66 o 
  -7   5  12       14.12       14.65      7.94 o 
  -6   5  12      253.92      247.63     19.27 o 
  -5   5  12      113.73      112.82     12.93 o 
  -4   5  12      506.31      578.17     16.57 o 
  -3   5  12        0.00       -1.77      3.17 o 
  -2   5  12      407.91      483.49     13.23 o 
  -1   5  12        0.03        1.16      2.77 o 
   0   5  12      229.24      302.63     14.08 o 
   1   5  12       11.87       11.61      2.56 o 
   2   5  12       17.70       19.94      3.21 o 
   3   5  12        0.49        3.56      2.38 o 
   4   5  12      831.52      786.25     23.55 o 
   5   5  12        0.32       -9.27     11.42 o 
   6   5  12      329.74      332.08     19.36 o 
   7   5  12        7.59       19.89      8.00 o 
   8   5  12       35.38       26.39     10.76 o 
   9   5  12      138.85      116.66     18.32 o 
 -10   6  12       58.85       77.21     16.47 o 
  -9   6  12        0.07       -1.13     14.00 o 
  -8   6  12      178.69      192.85     27.56 o 
  -7   6  12       28.58       40.42     15.39 o 
  -6   6  12      742.16      772.33     47.57 o 
  -5   6  12       37.17       26.98      6.18 o 
  -4   6  12       38.44       36.06     10.12 o 
  -3   6  12      176.48      174.85      9.46 o 
  -2   6  12      503.91      526.95     16.45 o 
  -1   6  12       11.68        9.08      2.87 o 
   0   6  12        0.25        8.15      5.16 o 
   1   6  12        8.18        5.34      6.68 o 
   2   6  12      333.59      334.92     18.05 o 
   3   6  12       11.50        4.64      8.33 o 
   4   6  12       80.58      102.01     20.40 o 
   5   6  12       11.84        8.77      9.12 o 
   6   6  12      200.23      208.04     19.85 o 
   7   6  12       24.18       27.74      8.08 o 
   8   6  12        0.00       -6.11      9.37 o 
   9   6  12        0.30       11.61     10.90 o 
 -10   7  12       21.81       17.53     12.70 o 
  -9   7  12      103.17      145.32     20.96 o 
  -8   7  12      128.41      120.04     23.28 o 
  -7   7  12        4.45        7.47     11.21 o 
  -6   7  12      393.19      416.10     36.60 o 
  -5   7  12        2.48        2.82      8.48 o 
  -4   7  12     1797.09     1900.41     71.08 o 
  -3   7  12        0.88       13.12     10.46 o 
  -2   7  12        0.18       -2.82      4.16 o 
  -1   7  12        0.09       -2.48      3.56 o 
   0   7  12     2125.28     2073.57     47.18 o 
   1   7  12        1.15        3.47      5.89 o 
   2   7  12     2806.32     2627.53     75.21 o 
   3   7  12       64.29       69.42     16.22 o 
   4   7  12      879.85      819.62     48.44 o 
   5   7  12       39.52       42.25     14.68 o 
   6   7  12      313.10      322.73     24.87 o 
   7   7  12       55.22       57.70     13.73 o 
   8   7  12        2.79       13.78      9.42 o 
  -9   8  12       27.83       16.34     11.04 o 
  -8   8  12       42.76      101.40     18.31 o 
  -7   8  12        5.41        4.15      9.28 o 
  -6   8  12        1.40       25.99     12.59 o 
  -5   8  12       71.71       75.19     16.71 o 
  -4   8  12      956.19     1087.38     55.84 o 
  -3   8  12        0.51       20.98     12.10 o 
  -2   8  12       67.89       64.60     10.86 o 
  -1   8  12        0.01       11.55      7.24 o 
   0   8  12       12.90       74.42     11.15 o 
   1   8  12       43.54       46.05     15.44 o 
   2   8  12      303.31      278.46     26.25 o 
   3   8  12       19.87       15.11      9.55 o 
   4   8  12      110.41      110.99     21.58 o 
   5   8  12        2.17        9.16     12.30 o 
   6   8  12       26.25       36.54     11.25 o 
   7   8  12        2.94       -1.70      9.73 o 
   8   8  12       41.77       37.33     12.70 o 
  -9   9  12        2.43       30.11     24.61 o 
  -8   9  12       90.69       96.33     19.82 o 
  -7   9  12      191.64      193.56     23.15 o 
  -6   9  12       17.76       45.39     13.63 o 
  -5   9  12       25.35       24.50     11.02 o 
  -4   9  12     1252.76     1252.94     62.34 o 
  -3   9  12       10.80       11.01     10.19 o 
  -2   9  12      156.02      164.09     12.45 o 
  -1   9  12        1.79       15.08      9.73 o 
   0   9  12     1534.40     1504.62     41.21 o 
   1   9  12       18.62       19.98      7.47 o 
   2   9  12      494.93      423.63     32.57 o 
   3   9  12       28.50       12.59     10.00 o 
   4   9  12      712.96      651.25     45.90 o 
   5   9  12       33.29       31.69     10.62 o 
   6   9  12      227.59      259.97     44.38 o 
   7   9  12       64.43       68.26     15.03 o 
  -8  10  12      928.60      912.56     57.59 o 
  -7  10  12       59.10       64.64     15.73 o 
  -6  10  12       97.99      126.61     21.50 o 
  -5  10  12       31.65       41.77     12.20 o 
  -4  10  12     1108.09     1104.51     45.84 o 
  -3  10  12       48.96       48.37     18.57 o 
  -2  10  12       78.25       86.89     19.16 o 
  -1  10  12        1.03        7.31      5.50 o 
   0  10  12     1481.83     1371.63     33.02 o 
   1  10  12        5.68       -2.44     10.21 o 
   2  10  12      110.35       98.93     16.95 o 
   3  10  12        0.93       -1.02      8.79 o 
   4  10  12      267.32      245.05     30.02 o 
   5  10  12        0.21       10.34     13.56 o 
   6  10  12       64.70       77.72     25.84 o 
   7  10  12        3.79       13.99     10.25 o 
  -7  11  12       24.88       31.07     12.52 o 
  -6  11  12      421.28      450.68     33.65 o 
  -5  11  12       84.78       91.25     16.02 o 
  -4  11  12      302.68      287.53     25.59 o 
  -3  11  12        0.42       -3.03      8.80 o 
  -2  11  12       83.08       94.07     14.48 o 
  -1  11  12        3.30       -0.61     17.42 o 
   0  11  12      181.83      218.56     29.85 o 
   1  11  12        1.80        1.48     11.00 o 
   2  11  12      129.00      112.67     19.16 o 
   3  11  12        8.32       10.81     12.60 o 
   4  11  12      169.04      207.52     28.87 o 
   5  11  12        5.03        2.29      9.40 o 
   6  11  12      190.15      185.29     22.70 o 
  -6  12  12      264.22      243.81     30.12 o 
  -5  12  12       52.25       50.70     13.86 o 
  -4  12  12      157.67      148.26     30.88 o 
  -3  12  12       22.63       22.22     11.08 o 
  -2  12  12        5.04       -3.27     12.84 o 
  -1  12  12        4.97        0.65     10.98 o 
   0  12  12      121.02      145.97     26.17 o 
   1  12  12       10.51      -18.11     18.11 o 
   2  12  12        0.77       16.54      9.24 o 
   3  12  12        3.25       -7.49     10.58 o 
   4  12  12       29.61       28.92     16.57 o 
   5  12  12        0.89       -9.17      9.17 o 
  -5  13  12        1.13       16.64     14.51 o 
  -4  13  12        3.04       -3.87     17.99 o 
  -3  13  12        3.84       11.81      8.86 o 
  -2  13  12      200.34      231.44     30.85 o 
  -1  13  12        0.00        0.90     10.11 o 
   0  13  12      142.28      167.77     28.31 o 
   1  13  12       10.93      -14.67     14.67 o 
   2  13  12       37.95       24.45     15.27 o 
  -2  14  12      102.26      138.46     26.10 o 
  -1  14  12       16.58       24.81     15.73 o 
   0  14  12      560.61      767.39     61.18 o 
   1  14  12        7.91       21.06     16.18 o 
 -11   1  13       19.38       12.11     12.64 o 
 -10   1  13        4.74        2.36      8.08 o 
  -9   1  13      215.70      201.58     29.17 o 
  -8   1  13      193.98      216.46     22.07 o 
  -7   1  13      306.18      334.66     27.95 o 
  -6   1  13       40.50       41.46      9.28 o 
  -5   1  13      155.25      130.03     13.65 o 
  -4   1  13        1.33        6.71      6.09 o 
  -3   1  13       89.06       93.55     10.09 o 
  -2   1  13       37.94       36.77      6.67 o 
  -1   1  13      180.76      176.64     12.38 o 
   0   1  13       15.44       13.16      5.07 o 
   1   1  13      310.36      320.67     14.65 o 
   2   1  13      348.87      337.24     15.98 o 
   3   1  13       66.15       76.70     11.43 o 
   4   1  13       12.49       16.24      8.16 o 
   5   1  13       42.79       42.48      5.11 o 
   6   1  13       34.45       28.97     12.11 o 
   7   1  13        2.44       24.62     18.37 o 
   8   1  13       88.04      113.78     18.09 o 
   9   1  13      112.34      132.99     20.02 o 
  10   1  13        3.73       46.87     15.54 o 
 -11   2  13        0.98       15.36     10.31 o 
 -10   2  13       20.26       28.54     12.87 o 
  -9   2  13        3.29        2.96     10.62 o 
  -8   2  13       31.81       37.19     10.95 o 
  -7   2  13        7.41        6.95     13.93 o 
  -6   2  13      406.43      402.07     24.45 o 
  -5   2  13      266.47      241.76     17.91 o 
  -4   2  13       76.22       82.13     10.56 o 
  -3   2  13      677.20      699.46     25.66 o 
  -2   2  13     2323.38     2390.35     45.02 o 
  -1   2  13      672.08      715.35     39.18 o 
   0   2  13       53.05       52.01      6.53 o 
   1   2  13      367.48      382.24     15.66 o 
   2   2  13      100.75      107.36      9.46 o 
   3   2  13       77.66       61.62     14.70 o 
   4   2  13      836.55      788.76     33.38 o 
   5   2  13     1911.93     1865.40     52.78 o 
   6   2  13      822.51      881.64     29.80 o 
   7   2  13       77.63       85.62     13.81 o 
   8   2  13      140.30      135.81     17.71 o 
   9   2  13     2066.71     2109.80    170.49 o 
 -11   3  13       29.80       18.97     15.38 o 
 -10   3  13      132.81      137.15     19.85 o 
  -9   3  13        8.84       12.16      8.61 o 
  -8   3  13      154.68      129.79     16.79 o 
  -7   3  13      222.00      218.53     19.70 o 
  -6   3  13     1757.01     1768.53     49.26 o 
  -5   3  13     1244.08     1246.05     39.00 o 
  -4   3  13      214.41      228.60     15.43 o 
  -3   3  13       89.50      111.41     11.21 o 
  -2   3  13      352.14      353.94     18.02 o 
  -1   3  13       24.95       27.44      4.92 o 
   0   3  13        9.64       23.66      5.40 o 
   1   3  13        0.02       -1.30      3.69 o 
   2   3  13       11.36        9.70      5.48 o 
   3   3  13       11.99       11.29      4.88 o 
   4   3  13       31.04       27.95      8.15 o 
   5   3  13      250.93      227.64     19.43 o 
   6   3  13      359.57      375.89     19.67 o 
   7   3  13        0.86        0.62     11.66 o 
   8   3  13        0.48       11.93     10.17 o 
   9   3  13       90.31      121.56     19.96 o 
 -11   4  13       18.74       12.42     16.85 o 
 -10   4  13        1.18      -13.16     13.16 o 
  -9   4  13        9.39        5.90     12.87 o 
  -8   4  13      324.67      294.86     23.39 o 
  -7   4  13       71.44       60.47     11.06 o 
  -6   4  13      192.94      181.86     16.73 o 
  -5   4  13     1242.17     1307.46     39.07 o 
  -4   4  13      464.95      492.62     17.68 o 
  -3   4  13      280.80      286.65     13.54 o 
  -2   4  13      488.48      527.05     22.13 o 
  -1   4  13       66.12       65.83      5.54 o 
   0   4  13       62.68       77.95      6.99 o 
   1   4  13       77.33      109.95      6.81 o 
   2   4  13        0.84        6.00      3.34 o 
   3   4  13        9.29       11.23      3.29 o 
   4   4  13        0.00       -4.36      8.08 o 
   5   4  13        0.52       -6.98     11.32 o 
   6   4  13       21.26       22.34      6.37 o 
   7   4  13        0.62       -5.33      6.34 o 
   8   4  13        9.32        6.76      8.18 o 
   9   4  13     1185.51     1161.22     71.37 o 
 -10   5  13       12.31        6.08     11.57 o 
  -9   5  13       19.33       31.16     16.40 o 
  -8   5  13      262.15      250.49     21.85 o 
  -7   5  13      242.13      230.17     32.63 o 
  -6   5  13      425.21      451.46     26.11 o 
  -5   5  13       71.06       79.95     12.07 o 
  -4   5  13       25.84       30.30      5.13 o 
  -3   5  13       24.15       17.97      4.35 o 
  -2   5  13       38.96       40.60      4.56 o 
  -1   5  13        9.59       12.49      3.85 o 
   0   5  13      322.14      340.67     13.07 o 
   1   5  13     1573.19     1477.43     24.70 o 
   2   5  13      598.61      524.64     17.71 o 
   3   5  13       49.48       40.95      3.48 o 
   4   5  13       10.94        6.68      6.83 o 
   5   5  13        0.81       -7.13     10.65 o 
   6   5  13       20.32       18.41      6.99 o 
   7   5  13      117.72      125.46     13.58 o 
   8   5  13      387.18      412.60     30.63 o 
   9   5  13       42.31       44.62     19.92 o 
 -10   6  13       25.68       18.75     11.33 o 
  -9   6  13       45.87       81.37     21.85 o 
  -8   6  13      235.97      274.08     35.39 o 
  -7   6  13        1.65       13.19     14.05 o 
  -6   6  13      309.86      308.43     30.19 o 
  -5   6  13      303.04      295.15     19.79 o 
  -4   6  13      896.23      883.92     31.97 o 
  -3   6  13        0.54        2.65      4.65 o 
  -2   6  13      238.04      247.72      9.83 o 
  -1   6  13       91.90       95.98      6.20 o 
   0   6  13       66.69       54.69      5.11 o 
   1   6  13      153.76      164.76     14.64 o 
   2   6  13        0.69        7.94      4.27 o 
   3   6  13       82.48       51.98     14.51 o 
   4   6  13       31.64       26.69      9.54 o 
   5   6  13       10.68       -2.50      9.50 o 
   6   6  13       31.99       42.75     16.83 o 
   7   6  13      235.32      224.00     20.72 o 
   8   6  13      218.53      198.53     23.09 o 
   9   6  13      112.35      112.46     18.22 o 
 -10   7  13      284.91      243.02     27.57 o 
  -9   7  13        0.11       -7.34     12.23 o 
  -8   7  13        0.06       12.36     11.61 o 
  -7   7  13       14.51        6.99     11.66 o 
  -6   7  13       87.16      103.55     21.01 o 
  -5   7  13      241.78      286.69     30.35 o 
  -4   7  13      544.68      579.62     41.86 o 
  -3   7  13      634.84      572.82     40.67 o 
  -2   7  13     1048.48      966.09     29.81 o 
  -1   7  13     2307.93     2093.05     48.05 o 
   0   7  13      746.24      737.13     37.77 o 
   1   7  13        0.00       -2.32      6.91 o 
   2   7  13       13.02        0.62      9.30 o 
   3   7  13       10.29       16.07     11.99 o 
   4   7  13      400.91      348.44     32.93 o 
   5   7  13      340.51      318.70     34.22 o 
   6   7  13       79.90       71.16     14.03 o 
   7   7  13       45.22       54.15     12.13 o 
   8   7  13       63.46       54.51     17.05 o 
  -9   8  13       11.84       21.01     11.97 o 
  -8   8  13        6.77       -1.02      9.12 o 
  -7   8  13      174.88      232.53     30.46 o 
  -6   8  13      149.67      152.34     23.00 o 
  -5   8  13       14.96       19.75     10.05 o 
  -4   8  13       30.01       33.87     14.03 o 
  -3   8  13     2172.58     2030.01     79.16 o 
  -2   8  13     4738.83     4791.20    121.68 o 
  -1   8  13     4629.36     4684.16     71.90 o 
   0   8  13      386.63      410.04     30.53 o 
   1   8  13      177.57      173.39     15.78 o 
   2   8  13       27.88       17.26      9.19 o 
   3   8  13       11.08        4.55      9.05 o 
   4   8  13       36.23       20.62     13.61 o 
   5   8  13      219.72      166.26     26.64 o 
   6   8  13      145.45      109.25     15.99 o 
   7   8  13       11.58        4.67      8.21 o 
   8   8  13        1.93       -2.52      9.19 o 
  -9   9  13      213.83      206.75     26.47 o 
  -8   9  13      367.21      342.02     31.09 o 
  -7   9  13       88.11      104.26     18.16 o 
  -6   9  13      196.67      223.04     29.11 o 
  -5   9  13       76.23       74.69     17.47 o 
  -4   9  13       34.42       46.24     15.11 o 
  -3   9  13     1395.98     1358.87     65.87 o 
  -2   9  13     2504.91     2692.70     94.29 o 
  -1   9  13     1333.11     1353.83     39.53 o 
   0   9  13      184.28      168.84     23.71 o 
   1   9  13        0.02        3.25      7.47 o 
   2   9  13       10.66        9.61      8.77 o 
   3   9  13       22.73       20.47     10.41 o 
   4   9  13      103.30       93.76     20.55 o 
   5   9  13      288.30      257.94     32.52 o 
   6   9  13      213.86      174.54     20.91 o 
   7   9  13        0.83        2.25     13.02 o 
  -8  10  13      657.92      677.55     43.67 o 
  -7  10  13        0.45       18.72     11.55 o 
  -6  10  13      186.87      222.77     24.86 o 
  -5  10  13      420.15      390.47     28.82 o 
  -4  10  13      352.08      374.98     36.39 o 
  -3  10  13      730.06      737.09     50.28 o 
  -2  10  13       59.17      103.02     22.84 o 
  -1  10  13      107.26       92.63     20.58 o 
   0  10  13      325.34      303.86     19.89 o 
   1  10  13      399.10      377.64     23.78 o 
   2  10  13       51.78       53.25     12.88 o 
   3  10  13        9.35       -2.67     10.70 o 
   4  10  13        3.09       17.36     11.60 o 
   5  10  13        2.43       -4.87      7.53 o 
   6  10  13       51.22       70.44     38.23 o 
  -7  11  13       18.17       15.16     11.23 o 
  -6  11  13        6.61       -0.56     15.28 o 
  -5  11  13      112.57      114.65     17.66 o 
  -4  11  13      250.59      246.27     23.39 o 
  -3  11  13      138.50      130.02     18.04 o 
  -2  11  13        1.90       -9.03      9.04 o 
  -1  11  13        9.27        9.67      7.69 o 
   0  11  13        4.24        8.70     10.27 o 
   1  11  13        4.54       11.41      7.99 o 
   2  11  13        5.80        0.45     22.81 o 
   3  11  13        6.02        9.94      9.50 o 
   4  11  13       37.33       43.10     14.27 o 
   5  11  13       85.50      112.22     17.99 o 
  -6  12  13       18.50       15.93     11.60 o 
  -5  12  13      109.19      123.24     18.27 o 
  -4  12  13      146.08      165.16     20.48 o 
  -3  12  13       97.12       78.67     14.81 o 
  -2  12  13       13.16       35.95     11.39 o 
  -1  12  13       13.89       28.47     16.00 o 
   0  12  13        2.88       23.69     14.92 o 
   1  12  13       62.07      116.08     25.32 o 
   2  12  13       52.73       71.90     21.86 o 
   3  12  13       41.17       71.83     20.55 o 
   4  12  13       10.98      -17.94     17.94 o 
  -4  13  13        0.46        8.64      8.76 o 
  -3  13  13        4.23        8.01     10.58 o 
  -2  13  13        5.05      -12.32     12.32 o 
  -1  13  13      119.95      170.52     29.21 o 
   0  13  13      312.77      406.80     44.17 o 
   1  13  13      272.06      316.90     39.38 o 
   2  13  13      112.48      124.69     30.53 o 
   3  13  13       53.65       67.35     25.12 o 
  -1  14  13      305.83      408.74     45.42 o 
 -11   0  14        3.49        7.07     14.34 o 
 -10   0  14       50.88       17.90     14.49 o 
  -9   0  14      329.20      346.74     38.61 o 
  -8   0  14        7.97       17.51     12.79 o 
  -7   0  14     1603.08     1662.20     71.91 o 
  -6   0  14        7.99       -6.74     10.41 o 
  -5   0  14      214.46      193.91     23.27 o 
  -4   0  14        6.32       11.83      8.78 o 
  -3   0  14      665.06      636.01     35.56 o 
  -2   0  14        7.93        7.85      6.50 o 
  -1   0  14      380.91      420.67     28.07 o 
   0   0  14        6.95       63.39     13.58 o 
   1   0  14     3174.26     3100.22     57.66 o 
   2   0  14        1.52        5.69      5.53 o 
   3   0  14     1404.68     1410.99     62.41 o 
   4   0  14      241.56      234.27     27.30 o 
   5   0  14     1404.49     1359.93     65.39 o 
   6   0  14       25.38       27.62     15.22 o 
   7   0  14     9619.82     9933.15    191.77 o 
   8   0  14      212.46      222.70     33.14 o 
   9   0  14     3459.61     3626.65    130.61 o 
 -11   1  14      137.21      136.89     20.76 o 
 -10   1  14       13.85       13.59     21.00 o 
  -9   1  14        2.27        2.57     19.03 o 
  -8   1  14        5.54       16.74     14.12 o 
  -7   1  14     1136.74     1169.12     43.07 o 
  -6   1  14       55.83       58.49     10.95 o 
  -5   1  14      381.31      394.80     22.37 o 
  -4   1  14      103.46      110.53     13.55 o 
  -3   1  14      332.55      343.99     18.61 o 
  -2   1  14       16.84       17.58      5.87 o 
  -1   1  14      980.01      979.42     29.62 o 
   0   1  14        0.20        0.98      7.19 o 
   1   1  14      469.47      550.05     19.63 o 
   2   1  14        5.63        5.44      5.71 o 
   3   1  14      365.28      354.95     22.49 o 
   4   1  14       96.35      103.59     14.07 o 
   5   1  14       62.34       66.53     17.76 o 
   6   1  14       90.93       82.93     14.26 o 
   7   1  14     4441.93     4430.70     94.69 o 
   8   1  14        5.21        4.32      9.19 o 
   9   1  14      123.42      135.64     24.24 o 
 -11   2  14       28.53       39.87     12.18 o 
 -10   2  14        1.25        5.05      9.10 o 
  -9   2  14       28.07       41.90     12.27 o 
  -8   2  14       90.01       93.19     14.46 o 
  -7   2  14      145.79      131.80     27.22 o 
  -6   2  14       23.50       32.14      9.15 o 
  -5   2  14      211.86      250.37     18.37 o 
  -4   2  14       62.06       63.44      9.47 o 
  -3   2  14     1870.72     1825.51     57.05 o 
  -2   2  14       34.44       47.07      7.80 o 
  -1   2  14       75.34       69.00      8.54 o 
   0   2  14        0.41        3.87      4.09 o 
   1   2  14      253.29      274.53     13.66 o 
   2   2  14        1.23        0.14      8.13 o 
   3   2  14     1683.04     1665.35     47.89 o 
   4   2  14        1.74       19.16     12.09 o 
   5   2  14      287.99      289.76     22.82 o 
   6   2  14        6.98       11.78      6.07 o 
   7   2  14     3387.83     3395.91     79.80 o 
   8   2  14       73.75       82.62     14.65 o 
   9   2  14      770.15      789.17     43.89 o 
 -11   3  14      136.52      150.37     23.72 o 
 -10   3  14       63.98       79.48     16.60 o 
  -9   3  14      101.50       89.64     16.43 o 
  -8   3  14        0.66       14.38      9.25 o 
  -7   3  14      324.32      349.66     23.80 o 
  -6   3  14       13.23       19.76      8.08 o 
  -5   3  14        0.26       -2.02      6.66 o 
  -4   3  14        4.90       -0.90      5.71 o 
  -3   3  14     1592.36     1602.41     40.86 o 
  -2   3  14        4.25        5.65      5.00 o 
  -1   3  14       70.84       78.89      9.06 o 
   0   3  14        0.96        0.31      3.39 o 
   1   3  14      198.95      192.80     11.08 o 
   2   3  14        3.35        3.74      5.31 o 
   3   3  14     2437.07     2341.20     31.54 o 
   4   3  14       28.60       42.71      9.82 o 
   5   3  14      221.56      210.21     19.31 o 
   6   3  14       98.18      105.61     12.26 o 
   7   3  14      360.14      372.37     27.44 o 
   8   3  14       29.10       50.49     13.56 o 
   9   3  14     2233.14     2264.61    107.86 o 
 -11   4  14      184.34      177.98     33.55 o 
 -10   4  14       22.87       17.61     10.22 o 
  -9   4  14       26.37       18.13     17.05 o 
  -8   4  14        1.86       10.79      9.33 o 
  -7   4  14       41.43       38.28     10.25 o 
  -6   4  14        0.08       13.35      9.00 o 
  -5   4  14      398.24      410.82     23.49 o 
  -4   4  14        2.07        4.08      4.11 o 
  -3   4  14      614.93      719.37     27.45 o 
  -2   4  14       26.05       30.04     23.74 o 
  -1   4  14      158.15      147.19      8.37 o 
   0   4  14        1.42        2.79      3.51 o 
   1   4  14      158.45      165.83      9.67 o 
   2   4  14       13.78        7.59      4.25 o 
   3   4  14        0.11        2.12      7.74 o 
   4   4  14        6.82        4.90      8.22 o 
   5   4  14      310.63      288.48     22.65 o 
   6   4  14       10.18        7.60      6.54 o 
   7   4  14      396.97      417.68     29.26 o 
   8   4  14       16.86       32.34     14.59 o 
   9   4  14      175.51      177.21     22.23 o 
 -10   5  14       18.68        5.32     13.97 o 
  -9   5  14       16.65       13.54     15.35 o 
  -8   5  14       60.73       47.61     11.63 o 
  -7   5  14      226.00      241.75     20.96 o 
  -6   5  14       18.91       22.99      7.61 o 
  -5   5  14      360.27      388.50     22.62 o 
  -4   5  14       28.05       38.48      5.52 o 
  -3   5  14        5.40        8.17      4.64 o 
  -2   5  14       10.03       18.36      5.89 o 
  -1   5  14       65.31       60.24      5.67 o 
   0   5  14       29.25       28.35      4.89 o 
   1   5  14      619.84      622.40     17.12 o 
   2   5  14        0.00        1.92      5.48 o 
   3   5  14      409.93      362.90     15.14 o 
   4   5  14        2.91        4.66      3.98 o 
   5   5  14        6.54       17.17     12.89 o 
   6   5  14       64.77       74.99     10.49 o 
   7   5  14      284.78      295.94     19.79 o 
   8   5  14       30.68       24.96     11.87 o 
   9   5  14       65.56       66.55     14.35 o 
 -10   6  14       25.47       45.18     18.85 o 
  -9   6  14      313.00      265.25     36.64 o 
  -8   6  14       31.52       36.11     19.32 o 
  -7   6  14        8.09       17.53      9.72 o 
  -6   6  14      205.63      213.26     18.98 o 
  -5   6  14       36.18       22.16      6.49 o 
  -4   6  14       55.58       53.39     15.47 o 
  -3   6  14       34.80       27.83      7.24 o 
  -2   6  14       21.51       19.85      8.15 o 
  -1   6  14      426.23      445.87     13.17 o 
   0   6  14       31.15       29.45      5.20 o 
   1   6  14       44.63       42.89      7.49 o 
   2   6  14       21.53       26.18      9.53 o 
   3   6  14      154.89      114.45     18.60 o 
   4   6  14       18.98       10.50      9.56 o 
   5   6  14       12.54       35.90     15.83 o 
   6   6  14        1.46        6.50      8.61 o 
   7   6  14      395.06      406.72     28.59 o 
   8   6  14       31.86       30.73     15.99 o 
  -9   7  14      289.12      266.48     35.46 o 
  -8   7  14        0.14       19.29     15.50 o 
  -7   7  14      829.47      864.31     56.49 o 
  -6   7  14        1.57        3.90      9.11 o 
  -5   7  14       16.12        0.91      9.94 o 
  -4   7  14       49.57       83.06     18.76 o 
  -3   7  14     1811.12     2049.64     77.41 o 
  -2   7  14       39.35       54.52     16.25 o 
  -1   7  14     2357.92     2422.03     53.73 o 
   0   7  14        8.58        8.47      7.12 o 
   1   7  14     1367.19     1276.45     41.25 o 
   2   7  14       10.49       11.46      7.97 o 
   3   7  14      378.48      286.64     29.00 o 
   4   7  14       18.24       12.09     10.23 o 
   5   7  14        0.91        2.23     10.56 o 
   6   7  14        0.30       -5.78      7.70 o 
   7   7  14      397.09      351.40     27.78 o 
   8   7  14        1.44        0.60     12.55 o 
  -9   8  14        2.02       -4.28     10.42 o 
  -8   8  14       67.07       59.46     20.23 o 
  -7   8  14      370.23      336.85     36.77 o 
  -6   8  14        1.67       -2.81     10.04 o 
  -5   8  14       29.78       34.10     14.14 o 
  -4   8  14       15.16       40.80     17.48 o 
  -3   8  14       36.29       52.33     17.83 o 
  -2   8  14      100.29       72.04     19.49 o 
  -1   8  14       41.55       44.39     12.01 o 
   0   8  14        6.76       10.26     10.08 o 
   1   8  14       39.05       24.56      6.98 o 
   2   8  14       14.25        5.09      7.57 o 
   3   8  14       58.46       32.83     12.62 o 
   4   8  14        0.41       10.22     12.08 o 
   5   8  14       16.90       38.40     15.89 o 
   6   8  14       12.41       -2.03      8.15 o 
   7   8  14      280.39      235.86     23.88 o 
  -8   9  14        4.44       24.19     22.29 o 
  -7   9  14      392.46      432.45     42.19 o 
  -6   9  14        4.61       30.58     15.18 o 
  -5   9  14       11.54       25.60     16.12 o 
  -4   9  14        9.63       19.84     13.66 o 
  -3   9  14     1231.47     1156.16     62.48 o 
  -2   9  14        0.24        4.10     11.99 o 
  -1   9  14      629.94      611.60     27.65 o 
   0   9  14       18.69       31.69      9.54 o 
   1   9  14     1297.07     1143.51     40.63 o 
   2   9  14        3.27       -5.87      8.51 o 
   3   9  14      271.93      218.34     26.01 o 
   4   9  14       27.58       34.84     14.49 o 
   5   9  14       24.08       47.47     17.52 o 
   6   9  14        0.10       -1.45      7.85 o 
   7   9  14       50.58       37.95     12.64 o 
  -8  10  14       45.30       57.40     20.98 o 
  -7  10  14      527.46      555.91     38.71 o 
  -6  10  14       65.41       92.42     16.60 o 
  -5  10  14       28.52       48.87     13.55 o 
  -4  10  14       57.42       79.06     18.67 o 
  -3  10  14      993.86      978.05     59.19 o 
  -2  10  14        0.01       11.45     12.69 o 
  -1  10  14      105.35       89.93     20.24 o 
   0  10  14        0.14       -0.39      7.13 o 
   1  10  14      221.19      212.93     18.52 o 
   2  10  14        0.84       11.95      9.03 o 
   3  10  14      116.24      121.85     20.11 o 
   4  10  14        6.68       13.53     12.02 o 
   5  10  14        2.14        4.10     11.29 o 
   6  10  14        0.28       -0.84     18.45 o 
  -7  11  14       90.67      123.39     20.41 o 
  -6  11  14        1.05       12.13     11.80 o 
  -5  11  14       91.49       90.01     15.96 o 
  -4  11  14        4.38        3.47      9.29 o 
  -3  11  14       38.58       12.68      9.03 o 
  -2  11  14       18.20       34.86     11.23 o 
  -1  11  14       34.51       56.21     12.68 o 
   0  11  14        0.89        3.28     13.63 o 
   1  11  14      114.63      106.37     13.99 o 
   2  11  14        0.09        3.79     10.68 o 
   3  11  14      128.22      143.29     22.68 o 
   4  11  14        2.79        5.94     10.60 o 
   5  11  14       50.82       90.32     15.60 o 
  -6  12  14       55.15       44.65     28.41 o 
  -5  12  14       92.93      113.35     18.10 o 
  -4  12  14       14.02       25.93     11.92 o 
  -3  12  14      125.42      151.48     19.65 o 
  -2  12  14        0.00        3.14     11.67 o 
  -1  12  14        6.97       15.33     12.31 o 
   0  12  14        2.17      -11.39     15.47 o 
   1  12  14       18.63       20.07     11.40 o 
   2  12  14        2.88       -0.17     14.51 o 
   3  12  14      359.44      408.34     37.61 o 
   4  12  14       19.24       22.41     14.50 o 
  -4  13  14        1.02        6.18      9.11 o 
  -3  13  14      152.40      221.09     31.78 o 
  -2  13  14        3.31       -3.01     14.02 o 
  -1  13  14       38.08       59.80     20.52 o 
   0  13  14       32.39       56.09     22.64 o 
   1  13  14       25.25       19.72     12.85 o 
   2  13  14        0.02        5.03     14.29 o 
 -11   1  15       63.10       54.87     13.29 o 
 -10   1  15      101.96       65.36     15.36 o 
  -9   1  15       57.80       43.83     20.46 o 
  -8   1  15       55.04       61.75     13.24 o 
  -7   1  15       15.25       10.17     14.40 o 
  -6   1  15       20.05       24.03      8.53 o 
  -5   1  15       39.45       35.46      8.83 o 
  -4   1  15       35.57       42.43      8.19 o 
  -3   1  15        4.85        8.05      9.82 o 
  -2   1  15      384.22      410.95     19.99 o 
  -1   1  15      325.00      331.94     18.07 o 
   0   1  15       57.87       71.13     10.06 o 
   1   1  15        7.88       12.02      5.20 o 
   2   1  15        4.99       16.20      5.37 o 
   3   1  15      116.66      121.87     14.73 o 
   4   1  15       36.08       33.20     16.89 o 
   5   1  15      139.86      157.27     21.75 o 
   6   1  15       70.53       81.53     23.62 o 
   7   1  15       32.22       46.01     12.86 o 
   8   1  15        3.68       14.40     18.61 o 
   9   1  15      177.07      184.40     22.85 o 
 -11   2  15       12.09       35.92     13.14 o 
 -10   2  15       18.53        3.66      9.55 o 
  -9   2  15      163.05      150.71     20.00 o 
  -8   2  15       35.93       31.98     11.80 o 
  -7   2  15       61.58       36.28      9.56 o 
  -6   2  15      235.31      231.61     19.22 o 
  -5   2  15     1103.99     1072.49     46.35 o 
  -4   2  15      299.03      303.51     20.68 o 
  -3   2  15        2.84       10.14      6.07 o 
  -2   2  15      200.65      207.86     14.68 o 
  -1   2  15        9.27       26.65      6.82 o 
   0   2  15      186.35      182.48     11.58 o 
   1   2  15      954.27      886.38     25.55 o 
   2   2  15     2756.26     2539.07     51.86 o 
   3   2  15     1024.34      985.68     28.99 o 
   4   2  15      108.96      120.20     15.87 o 
   5   2  15      743.51      749.50     36.57 o 
   6   2  15     3137.55     3234.95    120.14 o 
   7   2  15       96.28       97.25     16.65 o 
   8   2  15       66.17       69.27     14.31 o 
   9   2  15       20.24       14.61     10.57 o 
 -11   3  15       31.90       34.56     14.34 o 
 -10   3  15       87.52       65.34     15.14 o 
  -9   3  15      685.02      589.53     45.17 o 
  -8   3  15      262.71      223.73     21.38 o 
  -7   3  15       36.24       38.94     10.44 o 
  -6   3  15       49.42       49.35     10.14 o 
  -5   3  15      117.86      151.71     14.93 o 
  -4   3  15        1.31       -3.18      9.41 o 
  -3   3  15      104.11       95.39     11.09 o 
  -2   3  15       11.54       12.19      5.37 o 
  -1   3  15        1.32        3.59      6.09 o 
   0   3  15       49.02       42.56      6.02 o 
   1   3  15       89.10       90.35      8.85 o 
   2   3  15      663.83      591.36     29.48 o 
   3   3  15      569.94      524.18     23.36 o 
   4   3  15        1.94        5.92     13.00 o 
   5   3  15       18.36       10.11      8.43 o 
   6   3  15      143.80      151.88     13.93 o 
   7   3  15       78.50       93.98     15.24 o 
   8   3  15      238.76      198.79     22.45 o 
   9   3  15      210.30      194.95     43.58 o 
 -10   4  15       20.35       17.33     29.50 o 
  -9   4  15        2.67       25.83     12.10 o 
  -8   4  15      433.77      416.48     28.39 o 
  -7   4  15      242.51      230.38     29.23 o 
  -6   4  15      256.34      256.48     20.14 o 
  -5   4  15      302.44      324.39     26.00 o 
  -4   4  15       61.66       66.42     10.06 o 
  -3   4  15        4.09        8.66      5.98 o 
  -2   4  15        0.07        1.14      4.70 o 
  -1   4  15        9.11        4.82      4.52 o 
   0   4  15       34.20       28.34      6.35 o 
   1   4  15        7.94        6.28      3.66 o 
   2   4  15        8.69        4.34      3.33 o 
   3   4  15        5.07        0.80      4.69 o 
   4   4  15       38.34       37.90      7.38 o 
   5   4  15      107.67       90.90     14.80 o 
   6   4  15     1776.97     1713.56     44.77 o 
   7   4  15      349.06      326.40     26.94 o 
   8   4  15      173.94      158.09     20.32 o 
   9   4  15       30.61       40.26     22.10 o 
 -10   5  15      180.15      192.36     32.53 o 
  -9   5  15      329.41      285.80     25.63 o 
  -8   5  15       63.35       48.37     21.19 o 
  -7   5  15       35.13       24.33     14.31 o 
  -6   5  15        1.83       23.23     17.64 o 
  -5   5  15       23.79       20.04     13.77 o 
  -4   5  15       12.01       14.81      6.44 o 
  -3   5  15      181.96      184.95     15.14 o 
  -2   5  15      835.30      826.64     29.05 o 
  -1   5  15      681.66      620.79     16.97 o 
   0   5  15       35.25       45.58      8.18 o 
   1   5  15        6.96        8.80      3.43 o 
   2   5  15        0.00       -2.63      2.63 o 
   3   5  15       30.71       35.25      6.10 o 
   4   5  15      338.88      295.39     31.21 o 
   5   5  15      686.68      666.89     47.61 o 
   6   5  15      136.98      125.16     15.95 o 
   7   5  15       28.47       32.79     12.57 o 
   8   5  15       90.12       70.51     18.25 o 
 -10   6  15        6.04       31.12     16.97 o 
  -9   6  15      107.77      104.53     25.74 o 
  -8   6  15       94.14       70.52     18.82 o 
  -7   6  15      887.68      860.51     38.47 o 
  -6   6  15       29.26       48.04     10.89 o 
  -5   6  15       58.21       65.43     10.81 o 
  -4   6  15       16.11       17.78     12.70 o 
  -3   6  15        5.81       12.62      6.38 o 
  -2   6  15       42.09       34.70      7.15 o 
  -1   6  15       20.95       24.66      5.43 o 
   0   6  15       42.64       32.47      4.96 o 
   1   6  15        3.06        3.41      2.89 o 
   2   6  15        7.53       -2.01      9.86 o 
   3   6  15       22.43       18.37      9.42 o 
   4   6  15      316.99      243.02     28.05 o 
   5   6  15      303.80      319.57     34.01 o 
   6   6  15      227.25      216.88     21.43 o 
   7   6  15      165.09      149.02     27.46 o 
   8   6  15      261.80      273.23     37.31 o 
  -9   7  15       39.43       38.64     17.66 o 
  -8   7  15      190.14      210.02     32.48 o 
  -7   7  15      329.88      330.47     37.66 o 
  -6   7  15      603.90      542.55     44.09 o 
  -5   7  15      834.98      887.27     53.33 o 
  -4   7  15     1751.41     1685.65     56.30 o 
  -3   7  15      434.62      435.20     22.27 o 
  -2   7  15        6.23       14.31      6.32 o 
  -1   7  15       83.52       61.29     10.36 o 
   0   7  15       81.17       72.40     11.32 o 
   1   7  15      417.88      339.70     35.15 o 
   2   7  15      410.27      330.62     30.31 o 
   3   7  15       45.77       27.76     12.59 o 
   4   7  15       48.01       26.84     12.36 o 
   5   7  15      116.95      103.17     20.42 o 
   6   7  15      112.90       88.20     15.12 o 
   7   7  15        7.74       18.16     24.05 o 
  -9   8  15       58.77       61.27     20.32 o 
  -8   8  15       42.31       39.33     16.05 o 
  -7   8  15        2.93        9.10     15.58 o 
  -6   8  15     1060.34     1062.27     62.54 o 
  -5   8  15     2672.41     2708.19     94.47 o 
  -4   8  15     2766.14     2851.57     97.49 o 
  -3   8  15      216.07      188.48     24.70 o 
  -2   8  15       70.18       92.47     20.98 o 
  -1   8  15      116.80      130.95     13.95 o 
   0   8  15       21.67       27.17      9.12 o 
   1   8  15       58.76       31.16      8.26 o 
   2   8  15      301.24      217.03     19.43 o 
   3   8  15      235.79      179.22     24.16 o 
   4   8  15       56.32       30.25     11.62 o 
   5   8  15        0.01       -9.00     10.20 o 
   6   8  15       16.00       12.01      9.93 o 
   7   8  15       95.67       85.25     15.69 o 
  -8   9  15        0.28      -10.96     10.96 o 
  -7   9  15       47.48       83.53     21.72 o 
  -6   9  15      768.96      820.37     56.85 o 
  -5   9  15     1423.39     1504.87     73.66 o 
  -4   9  15      594.87      661.95     48.17 o 
  -3   9  15       33.28       57.57     15.93 o 
  -2   9  15        9.73       17.65     12.63 o 
  -1   9  15        2.71       10.41     13.89 o 
   0   9  15      100.07      101.37     13.79 o 
   1   9  15      115.08       88.95     16.89 o 
   2   9  15      450.59      373.82     25.29 o 
   3   9  15      303.72      232.53     26.94 o 
   4   9  15        3.26        3.10     13.39 o 
   5   9  15       28.74       48.74     17.00 o 
   6   9  15       27.43       36.40     12.67 o 
  -7  10  15      309.37      330.40     31.53 o 
  -6  10  15      622.00      687.10     53.92 o 
  -5  10  15       20.18       12.98     10.75 o 
  -4  10  15       27.06       30.20     14.21 o 
  -3  10  15       63.27       58.64     17.70 o 
  -2  10  15      125.85      129.10     25.54 o 
  -1  10  15       28.53       14.48     13.48 o 
   0  10  15        7.87        5.97     15.00 o 
   1  10  15       30.34       30.54      9.59 o 
   2  10  15       30.27       17.67      8.24 o 
   3  10  15       66.76       70.15     18.10 o 
   4  10  15       24.51       26.58     13.15 o 
   5  10  15       52.30       55.67     19.00 o 
   6  10  15       20.08       31.76     22.39 o 
  -6  11  15       58.26       67.69     34.78 o 
  -5  11  15        7.77        8.37     23.35 o 
  -4  11  15       32.80       27.43     11.25 o 
  -3  11  15        0.20      -14.19     14.19 o 
  -2  11  15        2.71        2.54     10.89 o 
  -1  11  15        3.50       18.04     12.14 o 
   0  11  15        7.55       33.18     16.46 o 
   1  11  15       46.14       72.08     19.74 o 
   2  11  15       66.67       78.66     13.54 o 
   3  11  15       27.95       33.69     16.19 o 
   4  11  15       17.63        2.07     12.08 o 
   5  11  15        7.76       21.38     13.73 o 
  -5  12  15       30.47       33.10     21.65 o 
  -4  12  15        2.32        9.18     13.18 o 
  -3  12  15       50.95       86.91     16.54 o 
  -2  12  15       48.79       62.48     18.51 o 
  -1  12  15       98.48      130.37     24.99 o 
   0  12  15        0.03        7.31     14.25 o 
   1  12  15       12.96        7.45     11.74 o 
   2  12  15       16.15       10.25     11.81 o 
   3  12  15        1.53        2.40      8.73 o 
  -3  13  15      216.31      218.91     33.70 o 
  -2  13  15      175.42      160.99     28.42 o 
  -1  13  15       45.10       91.97     25.46 o 
   0  13  15       44.67       40.44     19.65 o 
   1  13  15       40.24       61.19     25.34 o 
 -11   0  16        0.06      -17.58     17.58 o 
 -10   0  16      757.68      625.95     53.42 o 
  -9   0  16        4.42       10.33     14.73 o 
  -8   0  16      109.21      133.20     23.40 o 
  -7   0  16       50.36       68.19     18.52 o 
  -6   0  16      325.18      283.49     30.07 o 
  -5   0  16       17.30       23.19     10.55 o 
  -4   0  16      230.26      205.01     22.63 o 
  -3   0  16       19.82       15.55      8.84 o 
  -2   0  16     2027.40     1930.20     62.04 o 
  -1   0  16       50.30       35.75     11.23 o 
   0   0  16     1360.20     1395.77     54.67 o 
   1   0  16        4.23       -6.47      9.17 o 
   2   0  16     2246.57     2145.39     53.76 o 
   3   0  16       63.28       45.48     15.77 o 
   4   0  16    13359.30    13154.08    211.23 o 
   5   0  16      327.71      343.48     37.31 o 
   6   0  16     4937.77     5151.77    140.83 o 
   7   0  16        7.01       -0.82     10.99 o 
   8   0  16        0.24      -13.59     15.35 o 
   9   0  16      126.69      119.91     27.14 o 
 -11   1  16        0.26       12.34     30.21 o 
 -10   1  16      338.85      296.93     28.00 o 
  -9   1  16       39.88       43.03     12.28 o 
  -8   1  16      103.93      131.97     28.99 o 
  -7   1  16       74.67       69.15     25.65 o 
  -6   1  16       93.89       91.70     12.62 o 
  -5   1  16       46.25       50.80     12.35 o 
  -4   1  16      309.75      325.37     19.97 o 
  -3   1  16        4.17        1.96      5.22 o 
  -2   1  16      734.70      811.61     28.89 o 
  -1   1  16        2.68        3.88      4.83 o 
   0   1  16      258.67      243.55     16.48 o 
   1   1  16        4.40        6.11      4.90 o 
   2   1  16        0.08       -0.42      5.05 o 
   3   1  16       26.27       21.33      6.45 o 
   4   1  16     9365.99     9203.40    124.75 o 
   5   1  16        2.78       -3.07      8.16 o 
   6   1  16       64.11       69.30     19.89 o 
   7   1  16      313.95      341.99     33.06 o 
   8   1  16       44.66       42.53     14.99 o 
   9   1  16       10.52       17.43     11.82 o 
 -10   2  16       23.29       12.92     11.20 o 
  -9   2  16       28.91       31.40     10.98 o 
  -8   2  16       39.86       41.52     11.79 o 
  -7   2  16       35.07       27.82     17.42 o 
  -6   2  16      780.59      718.37     34.19 o 
  -5   2  16       21.04       36.40      9.07 o 
  -4   2  16        2.30        4.01      6.04 o 
  -3   2  16        0.03        4.35      8.15 o 
  -2   2  16      105.20      112.08     11.91 o 
  -1   2  16        3.21       -0.26      4.59 o 
   0   2  16     1344.59     1351.10     36.94 o 
   1   2  16       12.87       19.78      5.88 o 
   2   2  16      801.86      739.87     24.89 o 
   3   2  16       63.47       51.85      8.26 o 
   4   2  16     7036.07     7049.24    108.80 o 
   5   2  16       65.72       83.72     22.74 o 
   6   2  16      748.28      816.69     40.56 o 
   7   2  16       29.92       41.62     13.27 o 
   8   2  16        3.09       16.79     11.46 o 
   9   2  16        0.01       -2.53     27.06 o 
 -10   3  16      108.00      101.96     18.37 o 
  -9   3  16        0.88       11.55     10.04 o 
  -8   3  16        2.96        2.80      8.30 o 
  -7   3  16        5.68       -5.77      7.57 o 
  -6   3  16      586.86      632.52     31.64 o 
  -5   3  16       18.11       14.65      7.25 o 
  -4   3  16       44.40       39.43      9.26 o 
  -3   3  16        2.76       11.77      7.37 o 
  -2   3  16      145.92      165.76     13.80 o 
  -1   3  16       35.92       32.41      7.35 o 
   0   3  16     3036.88     3060.76     45.74 o 
   1   3  16        7.18        0.07      4.28 o 
   2   3  16      978.15      932.99     26.77 o 
   3   3  16        8.99        4.39      6.35 o 
   4   3  16      446.50      424.70     20.03 o 
   5   3  16       36.71        9.81     15.45 o 
   6   3  16     3420.36     3408.31    173.65 o 
   7   3  16        0.16       -6.00      8.46 o 
   8   3  16      214.54      214.41     23.28 o 
 -10   4  16        5.18        8.83     14.21 o 
  -9   4  16        2.33       12.91      9.97 o 
  -8   4  16      199.27      209.86     26.41 o 
  -7   4  16        6.13       11.75      8.61 o 
  -6   4  16      212.83      201.81     18.32 o 
  -5   4  16       31.71       63.09     11.18 o 
  -4   4  16       73.04       69.17     10.40 o 
  -3   4  16        0.41        6.18      6.15 o 
  -2   4  16      153.06      145.17     13.24 o 
  -1   4  16        3.33       -2.24      5.25 o 
   0   4  16      106.49      163.58     11.51 o 
   1   4  16        1.31       -2.88      3.94 o 
   2   4  16      507.08      461.55     17.89 o 
   3   4  16        0.11        9.24      6.92 o 
   4   4  16      784.93      767.86     30.73 o 
   5   4  16       22.11       16.14     11.76 o 
   6   4  16      458.23      445.45     30.82 o 
   7   4  16       69.94       80.24     14.92 o 
   8   4  16      496.06      452.46     54.03 o 
 -10   5  16       61.71       80.51     23.43 o 
  -9   5  16       48.75       55.88     12.77 o 
  -8   5  16      276.75      272.21     23.65 o 
  -7   5  16       88.51      102.62     14.03 o 
  -6   5  16        6.41       17.69      8.55 o 
  -5   5  16       35.01       36.77      9.40 o 
  -4   5  16      175.98      154.09     15.00 o 
  -3   5  16       64.61       65.16     10.14 o 
  -2   5  16      180.95      182.00     14.70 o 
  -1   5  16       10.49        5.72      4.30 o 
   0   5  16      188.89      178.96     11.79 o 
   1   5  16        0.11        1.39      3.32 o 
   2   5  16      173.92      177.42     10.30 o 
   3   5  16        1.68        3.97      3.61 o 
   4   5  16      566.45      497.53     40.43 o 
   5   5  16       46.65       51.51     18.40 o 
   6   5  16       66.40       51.55     15.49 o 
   7   5  16       14.33        1.20     10.49 o 
   8   5  16        9.81        6.95     11.35 o 
  -9   6  16      132.33      138.65     27.55 o 
  -8   6  16       19.33       30.52     11.55 o 
  -7   6  16       60.79       54.57     14.61 o 
  -6   6  16      122.40       92.32     13.05 o 
  -5   6  16       47.49       55.14     17.83 o 
  -4   6  16      282.78      296.67     19.63 o 
  -3   6  16       14.69        1.39     10.28 o 
  -2   6  16       38.26       43.74      8.12 o 
  -1   6  16       28.64       18.24      4.72 o 
   0   6  16       77.41       61.48      6.61 o 
   1   6  16        2.95       -0.27      6.48 o 
   2   6  16       78.44       88.65     13.48 o 
   3   6  16        6.42        9.19      9.73 o 
   4   6  16      566.09      510.46     41.61 o 
   5   6  16       31.75       21.67     13.97 o 
   6   6  16      299.74      281.40     24.18 o 
   7   6  16        1.24        3.20     13.48 o 
   8   6  16      202.00      217.56     34.58 o 
  -9   7  16        3.03       -1.32     12.55 o 
  -8   7  16       19.91       39.17     17.04 o 
  -7   7  16       76.06       95.11     21.74 o 
  -6   7  16     1066.38     1203.88     65.37 o 
  -5   7  16       70.63       69.75     17.61 o 
  -4   7  16     1141.46     1282.26     40.54 o 
  -3   7  16        4.46       -2.77      5.40 o 
  -2   7  16     1267.50     1164.37     70.14 o 
  -1   7  16        0.03        4.51      4.94 o 
   0   7  16      276.91      217.88     18.80 o 
   1   7  16       10.14       17.06     13.47 o 
   2   7  16       28.24       23.72      8.05 o 
   3   7  16        0.63       11.11     10.27 o 
   4   7  16      943.38      789.75     51.42 o 
   5   7  16        2.08      -15.71     15.71 o 
   6   7  16        2.31        9.87      8.79 o 
   7   7  16       53.53       85.37     22.90 o 
  -8   8  16        1.51       56.94     21.53 o 
  -7   8  16       15.46       71.88     20.78 o 
  -6   8  16       29.14       38.21     16.05 o 
  -5   8  16       78.51      104.30     23.30 o 
  -4   8  16        2.66       19.53     13.83 o 
  -3   8  16        5.83       -4.11     10.43 o 
  -2   8  16        2.10       -2.28     11.28 o 
  -1   8  16        3.76        7.82      7.58 o 
   0   8  16       67.00       72.20     11.88 o 
   1   8  16        0.85        8.16      8.15 o 
   2   8  16        0.37       -1.41      7.66 o 
   3   8  16        9.86       14.90     11.90 o 
   4   8  16      596.03      507.68     42.40 o 
   5   8  16        7.16       13.10     14.51 o 
   6   8  16        7.52        5.43      8.25 o 
   7   8  16       13.51       11.18      9.81 o 
  -8   9  16        2.40      -11.96     14.26 o 
  -7   9  16       40.65       81.91     23.54 o 
  -6   9  16      808.06      799.11     56.72 o 
  -5   9  16       36.26       46.02     18.64 o 
  -4   9  16      370.99      398.59     38.69 o 
  -3   9  16       14.55      -13.52     13.52 o 
  -2   9  16     1312.42     1257.58     70.58 o 
  -1   9  16        5.88        7.07      6.21 o 
   0   9  16      215.48      159.06     19.97 o 
   1   9  16        0.01       -8.90     17.24 o 
   2   9  16        1.63       -0.14      7.76 o 
   3   9  16        0.81       -6.65     10.38 o 
   4   9  16       46.37       34.44     14.02 o 
   5   9  16        0.04        6.24     13.91 o 
   6   9  16       99.92       85.96     15.88 o 
  -7  10  16       86.87       82.59     18.38 o 
  -6  10  16      506.55      461.86     43.99 o 
  -5  10  16        1.63       -5.38     10.02 o 
  -4  10  16       46.97       23.77     12.35 o 
  -3  10  16        0.76       -3.12     12.36 o 
  -2  10  16       72.40       66.63     19.26 o 
  -1  10  16        2.81       22.14     16.57 o 
   0  10  16      154.20      138.35     24.85 o 
   1  10  16        7.24       11.38      7.59 o 
   2  10  16       28.21       27.82      9.87 o 
   3  10  16        2.29       14.42     12.44 o 
   4  10  16      269.98      267.82     32.75 o 
   5  10  16        0.59       -5.17     10.72 o 
  -6  11  16        1.67       21.26     13.41 o 
  -5  11  16       42.89       36.60     29.16 o 
  -4  11  16        1.43       25.89     13.23 o 
  -3  11  16       11.48        9.18     12.40 o 
  -2  11  16       22.69       24.93     13.12 o 
  -1  11  16        5.42        2.95     10.54 o 
   0  11  16       23.74       50.85     17.85 o 
   1  11  16        0.67        1.94     11.27 o 
   2  11  16       77.71      103.63     15.82 o 
   3  11  16        6.63       14.80     14.91 o 
   4  11  16       69.83       59.30     18.86 o 
  -4  12  16       17.31       39.13     13.45 o 
  -3  12  16        0.29       -4.21     10.46 o 
  -2  12  16        6.06       10.07     12.58 o 
  -1  12  16        7.13       19.38     15.09 o 
   0  12  16      500.00      685.91     55.97 o 
   1  12  16       11.47       11.39     14.27 o 
   2  12  16      265.17      337.07     41.63 o 
   3  12  16        0.23       -3.13     17.72 o 
  -1  13  16        1.10       15.85     13.08 o 
 -10   1  17       14.76        7.15      9.97 o 
  -9   1  17        6.40       19.84     16.38 o 
  -8   1  17       15.40        9.65      8.59 o 
  -7   1  17        3.28       10.29      7.72 o 
  -6   1  17        0.54       -4.12      7.97 o 
  -5   1  17      248.86      259.25     23.18 o 
  -4   1  17      123.56      121.61     13.17 o 
  -3   1  17       39.65       44.91     23.01 o 
  -2   1  17       20.92       27.79      7.06 o 
  -1   1  17       34.79       28.62      7.49 o 
   0   1  17      156.42      145.31     13.60 o 
   1   1  17      328.70      309.77     18.03 o 
   2   1  17       94.38       90.14     10.11 o 
   3   1  17        2.57       10.30      6.89 o 
   4   1  17       54.82       54.23     11.92 o 
   5   1  17      120.75      120.78     16.44 o 
   6   1  17      421.08      429.04     30.52 o 
   7   1  17      166.18      167.34     21.36 o 
   8   1  17      194.04      222.50     24.69 o 
 -10   2  17       45.49       53.07     14.43 o 
  -9   2  17       84.02       88.40     15.33 o 
  -8   2  17      464.32      406.36     29.07 o 
  -7   2  17       91.50       85.08     33.52 o 
  -6   2  17        0.05       -0.68      6.73 o 
  -5   2  17       46.79       39.95      9.58 o 
  -4   2  17        1.25        4.04      5.62 o 
  -3   2  17      121.54      130.77     12.93 o 
  -2   2  17      593.43      579.44     25.58 o 
  -1   2  17     2085.32     1950.11     45.54 o 
   0   2  17      698.88      673.26     27.24 o 
   1   2  17      251.84      228.05     15.09 o 
   2   2  17     2027.35     1988.24     41.80 o 
   3   2  17     4002.95     4007.17     62.33 o 
   4   2  17      427.55      412.10     28.39 o 
   5   2  17       37.34       23.44      9.07 o 
   6   2  17       17.37       17.18     10.19 o 
   7   2  17      232.34      196.91     42.99 o 
   8   2  17        0.13      -20.33     26.46 o 
 -10   3  17        3.92        2.03     13.64 o 
  -9   3  17       16.03       26.60     11.82 o 
  -8   3  17       18.44       24.90     16.93 o 
  -7   3  17        3.57      -14.84     16.16 o 
  -6   3  17      179.92      168.20     17.20 o 
  -5   3  17       17.80       20.71      7.43 o 
  -4   3  17        3.08        3.44      6.50 o 
  -3   3  17      171.15      181.95     15.68 o 
  -2   3  17       73.52       73.32     10.37 o 
  -1   3  17      775.77      765.66     28.99 o 
   0   3  17      553.13      542.34     20.52 o 
   1   3  17        1.43        3.07      4.95 o 
   2   3  17      155.20      169.43     12.50 o 
   3   3  17      164.81      204.23     16.25 o 
   4   3  17       57.81       25.90     13.02 o 
   5   3  17      384.91      357.69     26.94 o 
   6   3  17      343.78      348.83     28.76 o 
   7   3  17       42.57       58.04     14.44 o 
   8   3  17       39.56       46.67     14.25 o 
 -10   4  17      133.19      122.99     19.00 o 
  -9   4  17      109.06       88.99     16.50 o 
  -8   4  17      137.90       94.71     15.32 o 
  -7   4  17       40.37       34.08      9.61 o 
  -6   4  17       26.50       37.43      9.44 o 
  -5   4  17       43.05       43.69      8.94 o 
  -4   4  17       18.14       25.96      7.94 o 
  -3   4  17       78.21       78.41     17.65 o 
  -2   4  17       31.17       19.45      6.43 o 
  -1   4  17       14.55       24.45      7.70 o 
   0   4  17       19.64       20.41      6.08 o 
   1   4  17      223.40      186.12     12.04 o 
   2   4  17      529.50      410.73     17.68 o 
   3   4  17     2065.92     1700.86     42.16 o 
   4   4  17      577.35      483.74     24.01 o 
   5   4  17       47.66       72.98     21.57 o 
   6   4  17       71.90       84.13     14.79 o 
   7   4  17       81.87       55.73     12.92 o 
   8   4  17        0.31      -10.53     13.44 o 
 -10   5  17       33.70       40.68     13.62 o 
  -9   5  17        3.45        6.50      8.68 o 
  -8   5  17       11.86       13.71     30.92 o 
  -7   5  17        4.33        9.80      9.02 o 
  -6   5  17       57.50       40.28     24.98 o 
  -5   5  17      232.98      216.95     18.80 o 
  -4   5  17      522.25      491.64     26.39 o 
  -3   5  17       20.26       10.05      9.65 o 
  -2   5  17        2.55        9.45      6.16 o 
  -1   5  17        4.22        3.97      6.28 o 
   0   5  17        6.95        5.50      4.05 o 
   1   5  17      597.77      552.63     26.62 o 
   2   5  17      738.47      679.93     20.59 o 
   3   5  17      302.61      262.46     30.62 o 
   4   5  17       52.23       41.20     14.08 o 
   5   5  17       12.19       27.27     17.20 o 
   6   5  17       91.33       88.36     22.40 o 
   7   5  17       49.18       30.45     16.86 o 
   8   5  17       78.91       32.57     16.17 o 
  -9   6  17       56.89       43.27     18.68 o 
  -8   6  17       10.38       -2.70      8.16 o 
  -7   6  17       14.26       20.59     13.40 o 
  -6   6  17        0.14       -6.85      7.89 o 
  -5   6  17       11.87       -2.08     11.88 o 
  -4   6  17       31.27       38.60      8.86 o 
  -3   6  17       20.97       12.59      7.12 o 
  -2   6  17        1.34        7.99      5.45 o 
  -1   6  17        9.99        6.56      6.97 o 
   0   6  17       22.57       20.86      4.85 o 
   1   6  17      256.27      214.36     19.84 o 
   2   6  17      284.10      256.77     21.59 o 
   3   6  17      266.01      245.79     29.75 o 
   4   6  17      183.01      201.18     28.00 o 
   5   6  17      363.15      371.49     38.56 o 
   6   6  17      141.79      112.05     23.15 o 
   7   6  17       46.05       59.02     19.43 o 
  -9   7  17      336.30      288.18     38.69 o 
  -8   7  17      427.26      392.55     42.34 o 
  -7   7  17      992.11      967.60     63.30 o 
  -6   7  17      149.79      186.72     18.90 o 
  -5   7  17       19.77       25.32     11.56 o 
  -4   7  17      178.66      178.10     21.94 o 
  -3   7  17       99.03       79.43     10.99 o 
  -2   7  17      321.30      276.03     20.38 o 
  -1   7  17      315.53      276.31     23.42 o 
   0   7  17        1.54       -1.59      6.29 o 
   1   7  17       23.70       14.42      7.71 o 
   2   7  17      136.98      125.80     16.41 o 
   3   7  17      188.41      163.05     24.33 o 
   4   7  17       22.66       27.57     12.59 o 
   5   7  17       13.68       53.79     16.65 o 
   6   7  17       15.05       33.71     12.19 o 
   7   7  17       32.46       32.55     22.55 o 
  -8   8  17     1157.61     1089.56     70.85 o 
  -7   8  17     1111.65     1095.19     69.84 o 
  -6   8  17       94.46      124.80     25.11 o 
  -5   8  17       14.47       20.51     11.14 o 
  -4   8  17      156.53      159.53     26.42 o 
  -3   8  17       29.94        4.38     12.84 o 
  -2   8  17       62.07       43.19     18.90 o 
  -1   8  17      340.95      269.57     21.05 o 
   0   8  17      248.10      186.42     18.17 o 
   1   8  17      105.69       71.22     13.01 o 
   2   8  17        1.30        6.67     12.14 o 
   3   8  17        6.04       -1.42      9.86 o 
   4   8  17       64.93       80.59     18.79 o 
   5   8  17       51.93       42.40     16.78 o 
   6   8  17       58.38       47.78     12.33 o 
  -7   9  17      164.32      208.42     32.23 o 
  -6   9  17        0.94        0.09     10.47 o 
  -5   9  17       16.85       75.13     19.46 o 
  -4   9  17       16.63       43.59     16.22 o 
  -3   9  17      161.93      133.88     24.30 o 
  -2   9  17       80.77       76.65     20.07 o 
  -1   9  17      382.83      280.85     36.45 o 
   0   9  17      301.00      240.62     20.64 o 
   1   9  17        3.92        3.99      7.54 o 
   2   9  17       99.56       85.09     14.40 o 
   3   9  17       27.63       21.03     11.75 o 
   4   9  17       53.02       58.74     20.22 o 
   5   9  17      209.56      193.98     30.10 o 
  -7  10  17        1.83      -16.08     16.08 o 
  -6  10  17        0.09       17.46     14.25 o 
  -5  10  17        3.76        8.06     11.52 o 
  -4  10  17       20.30       16.98     11.85 o 
  -3  10  17       12.40        7.78     14.48 o 
  -2  10  17       35.15       31.21     18.87 o 
  -1  10  17       81.08       74.12     21.89 o 
   0  10  17       44.83       53.76     20.14 o 
   1  10  17       43.13       17.97     11.93 o 
   2  10  17       41.17       32.56     10.77 o 
   3  10  17       40.10       55.48     23.28 o 
   4  10  17        1.37        2.03      9.80 o 
   5  10  17       38.65       60.47     19.91 o 
  -5  11  17        5.00        2.28     11.71 o 
  -4  11  17        5.23       27.10     13.22 o 
  -3  11  17        6.27       12.24     11.79 o 
  -2  11  17       25.55       11.24     11.36 o 
  -1  11  17       31.77       34.55     19.14 o 
   0  11  17        7.59        2.48     11.81 o 
   1  11  17       20.08       24.16     14.98 o 
   2  11  17       25.35       14.20     15.36 o 
   3  11  17        0.79        0.00      8.07 o 
  -4  12  17       92.75      128.91     19.46 o 
  -3  12  17       16.21       25.79     14.11 o 
  -2  12  17       16.08      -14.96     14.96 o 
  -1  12  17        2.95       36.90     17.05 o 
   0  12  17       13.35       38.44     17.44 o 
   1  12  17        0.39        0.73     14.51 o 
   2  12  17        3.50       11.23     16.32 o 
 -10   0  18       71.26       43.65     19.15 o 
  -9   0  18      159.48      183.70     30.41 o 
  -8   0  18       28.49       42.94     16.58 o 
  -7   0  18      110.58       82.91     21.44 o 
  -6   0  18       18.17       27.34     14.09 o 
  -5   0  18      661.37      664.17     44.67 o 
  -4   0  18       62.29       53.27     14.53 o 
  -3   0  18      849.45      878.09     46.33 o 
  -2   0  18       45.22       54.02     13.30 o 
  -1   0  18     2658.40     2728.63     78.71 o 
   0   0  18       28.93       26.11     11.51 o 
   1   0  18    12328.50    11942.72    171.29 o 
   2   0  18      251.46      252.69     20.05 o 
   3   0  18     4182.25     4191.36     82.97 o 
   4   0  18        8.98       11.42     15.73 o 
   5   0  18       26.22       19.66     15.00 o 
   6   0  18       55.39       97.51     22.35 o 
   7   0  18      310.77      346.78     42.23 o 
   8   0  18       23.57       20.51     14.34 o 
 -10   1  18       30.42       17.30     17.02 o 
  -9   1  18        9.31        8.49     10.10 o 
  -8   1  18       50.47       42.01     10.60 o 
  -7   1  18       23.55        7.96      7.66 o 
  -6   1  18        1.28        4.32      6.94 o 
  -5   1  18      517.36      515.35     41.83 o 
  -4   1  18        5.05        8.59      7.45 o 
  -3   1  18       28.06       35.07      8.38 o 
  -2   1  18      241.12      237.58     33.20 o 
  -1   1  18      192.71      166.61     17.00 o 
   0   1  18        2.74        5.91      5.76 o 
   1   1  18    11603.01    11350.35    100.26 o 
   2   1  18       32.23       24.02      6.23 o 
   3   1  18        0.96       -3.76      5.82 o 
   4   1  18      102.29       93.53     15.60 o 
   5   1  18      127.56      118.27     17.11 o 
   6   1  18       14.41       12.15      9.45 o 
   7   1  18      164.43      150.66     22.34 o 
   8   1  18        0.77       19.76     20.81 o 
 -10   2  18       15.40       -0.13     10.62 o 
  -9   2  18      332.08      306.07     27.04 o 
  -8   2  18        4.10        7.15      8.79 o 
  -7   2  18        0.85       -8.86      8.86 o 
  -6   2  18        0.00       -4.92      7.39 o 
  -5   2  18       13.98       16.67      8.76 o 
  -4   2  18       23.06       13.44     12.08 o 
  -3   2  18      648.36      635.31     28.63 o 
  -2   2  18       32.31       36.69      8.81 o 
  -1   2  18     1014.70      994.67     33.78 o 
   0   2  18      109.53      117.54     12.50 o 
   1   2  18     9914.13     9844.47     91.78 o 
   2   2  18       24.04       34.46      9.13 o 
   3   2  18      568.10      590.30     24.76 o 
   4   2  18       22.97       24.89     16.26 o 
   5   2  18      198.50      163.22     23.61 o 
   6   2  18        0.03       -1.72      9.53 o 
   7   2  18      247.36      256.11     32.76 o 
   8   2  18        8.26       -0.24     12.10 o 
 -10   3  18        2.08      -11.40     11.40 o 
  -9   3  18      136.35      162.87     20.48 o 
  -8   3  18       18.12       24.03     12.41 o 
  -7   3  18        4.78        8.70      8.37 o 
  -6   3  18       12.39        6.42      6.44 o 
  -5   3  18       44.52       56.86     10.99 o 
  -4   3  18      121.46      108.72     23.49 o 
  -3   3  18     1834.49     1945.76     49.99 o 
  -2   3  18        0.01       -4.94     10.15 o 
  -1   3  18     1718.64     1635.52     43.06 o 
   0   3  18       38.59       27.74     13.46 o 
   1   3  18      310.32      247.87     14.78 o 
   2   3  18        0.09        0.40      4.74 o 
   3   3  18     3354.00     3330.37     64.42 o 
   4   3  18        1.39       16.29      7.82 o 
   5   3  18      449.14      448.85     23.11 o 
   6   3  18       11.87       -0.57     29.78 o 
   7   3  18       56.35       52.41     13.41 o 
   8   3  18        8.50       14.58     19.85 o 
 -10   4  18        9.54       12.58     14.53 o 
  -9   4  18       71.28       53.89     13.87 o 
  -8   4  18       15.94        1.51     20.02 o 
  -7   4  18       26.37       25.82     11.01 o 
  -6   4  18        4.20       20.41      9.12 o 
  -5   4  18      112.69      105.61     13.94 o 
  -4   4  18        4.36        8.61     16.79 o 
  -3   4  18      391.46      372.78     32.43 o 
  -2   4  18       10.00        5.78      9.73 o 
  -1   4  18      703.16      686.92     27.95 o 
   0   4  18        1.71        1.42      4.64 o 
   1   4  18      973.85      976.69     27.55 o 
   2   4  18        2.16       11.02      5.78 o 
   3   4  18      815.95      840.29     30.36 o 
   4   4  18       39.63       14.47     12.94 o 
   5   4  18     1152.07      995.50     62.44 o 
   6   4  18        1.16       -7.76      8.63 o 
   7   4  18        0.53       18.83     14.26 o 
  -9   5  18        2.93       18.61      9.79 o 
  -8   5  18       18.71       22.32      9.61 o 
  -7   5  18      160.74      148.92     17.92 o 
  -6   5  18       56.77       55.11     11.81 o 
  -5   5  18        3.45        6.85     11.21 o 
  -4   5  18       52.57       60.49     10.74 o 
  -3   5  18        2.32       -7.24      7.38 o 
  -2   5  18        0.15       -2.44      5.47 o 
  -1   5  18      435.60      427.84     22.40 o 
   0   5  18       20.25       28.11      6.33 o 
   1   5  18      678.59      610.45     26.96 o 
   2   5  18       28.10       23.32      8.17 o 
   3   5  18       13.53        3.99     10.68 o 
   4   5  18        7.12        4.28     11.18 o 
   5   5  18       91.39      108.14     23.85 o 
   6   5  18        4.43       11.85     12.67 o 
   7   5  18       15.05       42.21     15.15 o 
  -9   6  18      143.79       91.67     24.35 o 
  -8   6  18       35.75       33.49     11.92 o 
  -7   6  18      126.82      123.69     16.07 o 
  -6   6  18        0.37       -4.39      8.34 o 
  -5   6  18       59.06       65.70     11.99 o 
  -4   6  18       39.42       41.69      9.57 o 
  -3   6  18       44.44       55.65      9.72 o 
  -2   6  18        0.36       -5.74      5.74 o 
  -1   6  18      179.87      182.18     14.38 o 
   0   6  18        8.32        5.54      7.49 o 
   1   6  18      514.19      441.91     27.68 o 
   2   6  18       23.90       13.27      7.73 o 
   3   6  18      177.80      182.51     25.87 o 
   4   6  18        0.50        2.15     12.06 o 
   5   6  18      251.61      226.48     31.00 o 
   6   6  18       15.47       16.42     14.35 o 
   7   6  18       87.47       66.91     22.20 o 
  -8   7  18       63.44       87.47     26.05 o 
  -7   7  18      347.42      384.11     27.40 o 
  -6   7  18       27.47       47.35     11.84 o 
  -5   7  18      690.61      671.05     32.48 o 
  -4   7  18        1.19       -2.34      5.92 o 
  -3   7  18      117.62      126.55     20.81 o 
  -2   7  18      126.30       98.57     22.31 o 
  -1   7  18       72.73       58.76     19.09 o 
   0   7  18        1.04       13.26      9.13 o 
   1   7  18     1249.57     1067.32     43.49 o 
   2   7  18       15.75        6.07     14.55 o 
   3   7  18        1.52       -9.10     11.75 o 
   4   7  18       17.94        8.13      9.87 o 
   5   7  18       11.92       20.52     17.06 o 
   6   7  18        7.39       17.56     13.73 o 
  -8   8  18       21.62       24.95     18.73 o 
  -7   8  18       10.20       -6.45     11.10 o 
  -6   8  18       13.37       20.57     16.28 o 
  -5   8  18       53.10       54.17     19.47 o 
  -4   8  18        1.80       -8.12     14.01 o 
  -3   8  18       40.86       20.48     13.40 o 
  -2   8  18        7.21        9.99     12.27 o 
  -1   8  18        1.49        3.98      8.10 o 
   0   8  18        7.98       18.17     15.81 o 
   1   8  18      784.63      644.66     34.03 o 
   2   8  18        2.52        9.45     10.75 o 
   3   8  18        2.73        2.84      8.94 o 
   4   8  18        4.28       13.22     12.09 o 
   5   8  18        2.60      -11.69     12.76 o 
   6   8  18       10.65       -2.26     13.52 o 
  -7   9  18      121.57      154.56     30.30 o 
  -6   9  18        8.44       19.09     13.85 o 
  -5   9  18      766.27      794.24     56.12 o 
  -4   9  18       17.25       28.58     15.77 o 
  -3   9  18      114.47       96.29     21.38 o 
  -2   9  18       19.27       60.04     20.01 o 
  -1   9  18        5.93       11.12     15.70 o 
   0   9  18        6.98        8.08     13.68 o 
   1   9  18        7.62        9.45     36.18 o 
   2   9  18        0.22       -5.15      8.15 o 
   3   9  18      150.00      163.54     20.08 o 
   4   9  18        3.59       11.34     11.55 o 
   5   9  18        0.16       11.17     12.48 o 
  -6  10  18        2.89       -9.68     14.49 o 
  -5  10  18        2.70       23.23     15.62 o 
  -4  10  18        5.21       -7.94     15.18 o 
  -3  10  18      133.87      159.14     28.31 o 
  -2  10  18       10.31       -9.44     12.59 o 
  -1  10  18       76.68       61.55     18.58 o 
   0  10  18        1.06      -12.47     13.66 o 
   1  10  18      268.66      270.69     23.38 o 
   2  10  18        2.56        2.07      8.80 o 
   3  10  18       20.55       38.02     11.34 o 
   4  10  18        4.66        3.24     12.79 o 
  -5  11  18        0.02        6.54     11.48 o 
  -4  11  18       15.75       32.76     14.40 o 
  -3  11  18        2.66       26.43     16.28 o 
  -2  11  18        4.17        4.29     14.58 o 
  -1  11  18       67.79       85.32     24.43 o 
   0  11  18        5.91       10.49     12.98 o 
   1  11  18       62.92       50.27     20.37 o 
   2  11  18        1.63       -5.29     14.26 o 
   3  11  18       79.82      127.33     25.96 o 
  -2  12  18        6.94       12.14     11.67 o 
  -1  12  18      265.71      295.29     40.13 o 
   0  12  18        4.54       12.66     12.69 o 
 -10   1  19        0.06       -0.38     17.43 o 
  -9   1  19        0.00        7.41     10.18 o 
  -8   1  19      126.15       95.70     36.44 o 
  -7   1  19       16.66       -0.01      7.89 o 
  -6   1  19       17.53       28.24     11.66 o 
  -5   1  19       47.75       55.38     10.95 o 
  -4   1  19      131.27      120.86     14.34 o 
  -3   1  19      109.60      101.69     20.83 o 
  -2   1  19      696.60      710.63     38.11 o 
  -1   1  19        5.51        6.60      7.10 o 
   0   1  19       23.97       25.78      6.84 o 
   1   1  19       17.37       40.43      9.71 o 
   2   1  19      337.49      348.68     19.28 o 
   3   1  19      570.19      580.32     22.45 o 
   4   1  19      347.94      356.77     21.58 o 
   5   1  19      140.55      118.37     18.09 o 
   6   1  19       21.79       18.69     14.68 o 
   7   1  19        4.17       -0.94     13.93 o 
 -10   2  19       21.45       14.09     15.72 o 
  -9   2  19        0.01        0.62     45.32 o 
  -8   2  19        3.76        8.06     17.29 o 
  -7   2  19        3.59       -6.56      7.63 o 
  -6   2  19       41.47       31.62     10.17 o 
  -5   2  19      319.76      337.61     23.27 o 
  -4   2  19      795.87      822.64     34.35 o 
  -3   2  19      257.90      254.65     18.92 o 
  -2   2  19      528.32      513.32     26.41 o 
  -1   2  19     2877.02     2770.95     97.63 o 
   0   2  19     3677.14     3727.71     66.97 o 
   1   2  19      783.01      771.80     27.13 o 
   2   2  19       44.86       40.12      7.79 o 
   3   2  19       21.02       29.12      7.82 o 
   4   2  19      157.39      162.53     14.93 o 
   5   2  19       13.11       12.56      9.95 o 
   6   2  19       47.19       48.57     12.13 o 
   7   2  19       14.16       33.82     24.11 o 
  -9   3  19      157.46      111.11     23.55 o 
  -8   3  19       11.11       29.69     12.25 o 
  -7   3  19       12.00       14.26     10.78 o 
  -6   3  19      115.54      106.75     15.12 o 
  -5   3  19       26.20       23.87      9.81 o 
  -4   3  19      440.83      411.46     38.87 o 
  -3   3  19      358.03      357.60     22.85 o 
  -2   3  19        0.70        1.23      5.92 o 
  -1   3  19      391.25      445.06     23.72 o 
   0   3  19      139.52      206.66     15.99 o 
   1   3  19        6.34       -2.49      4.84 o 
   2   3  19      401.92      411.86     20.56 o 
   3   3  19      410.97      432.31     21.49 o 
   4   3  19       99.40      118.76     14.76 o 
   5   3  19       37.67       23.85     10.95 o 
   6   3  19       18.87       10.15     10.45 o 
   7   3  19       49.73       49.03     14.38 o 
  -9   4  19       18.28       15.92      9.35 o 
  -8   4  19       69.87       61.66     13.72 o 
  -7   4  19       25.05       28.73     11.48 o 
  -6   4  19       61.62       56.68     12.15 o 
  -5   4  19       27.75       24.06     12.51 o 
  -4   4  19        3.43       -3.96      7.24 o 
  -3   4  19      144.83      148.11     17.28 o 
  -2   4  19      414.23      384.44     22.68 o 
  -1   4  19     1166.96     1059.20     35.67 o 
   0   4  19     1918.64     1704.71     40.30 o 
   1   4  19      651.78      540.84     21.06 o 
   2   4  19        0.15       -2.68      5.65 o 
   3   4  19      134.44      116.83     16.70 o 
   4   4  19       86.98       98.87     22.49 o 
   5   4  19        0.47        0.63     11.50 o 
   6   4  19        1.62       -2.78     13.51 o 
   7   4  19        0.25       -2.08     11.49 o 
  -9   5  19       10.97       10.48     12.34 o 
  -8   5  19       44.49       39.32     11.28 o 
  -7   5  19      312.44      320.65     25.96 o 
  -6   5  19        6.73        1.36      7.25 o 
  -5   5  19        0.14        5.89      7.27 o 
  -4   5  19        7.73       17.37     11.54 o 
  -3   5  19       13.26        5.10      6.27 o 
  -2   5  19      557.04      515.83     26.00 o 
  -1   5  19      438.38      395.19     22.51 o 
   0   5  19      407.87      378.07     17.95 o 
   1   5  19       59.23       42.33     18.54 o 
   2   5  19       22.30        7.72      8.19 o 
   3   5  19       72.40       70.91     21.09 o 
   4   5  19       64.96       55.53     19.06 o 
   5   5  19       40.89       63.25     20.62 o 
   6   5  19        0.14      -14.41     14.41 o 
   7   5  19       12.22        6.31     17.98 o 
  -8   6  19        3.39        7.86     19.12 o 
  -7   6  19        4.67       -4.81      7.74 o 
  -6   6  19       13.25        7.20     10.74 o 
  -5   6  19        9.45        9.70      7.54 o 
  -4   6  19       10.92       23.27      8.49 o 
  -3   6  19       34.83       38.01      8.99 o 
  -2   6  19      132.83      125.11     17.24 o 
  -1   6  19      209.76      185.80     14.98 o 
   0   6  19      155.32      152.42     16.99 o 
   1   6  19      149.82      143.48     17.68 o 
   2   6  19      333.33      262.41     23.92 o 
   3   6  19      128.07       93.91     15.30 o 
   4   6  19       29.12       37.39     15.27 o 
   5   6  19        0.12       25.60     15.92 o 
   6   6  19        6.08        7.14     14.08 o 
  -8   7  19       17.78       18.80     13.93 o 
  -7   7  19      165.31      199.05     20.86 o 
  -6   7  19       63.30       63.12     12.11 o 
  -5   7  19      188.97      163.71     24.51 o 
  -4   7  19      134.18      119.80     17.00 o 
  -3   7  19       18.38       15.11      7.42 o 
  -2   7  19        0.89       -6.92     13.59 o 
  -1   7  19      121.02      120.06     24.51 o 
   0   7  19      202.31      192.61     20.96 o 
   1   7  19       55.15       48.98     11.62 o 
   2   7  19        3.91       -2.04      8.50 o 
   3   7  19       43.66       42.71     11.80 o 
   4   7  19       47.44       38.71     15.72 o 
   5   7  19        1.71        7.70     16.48 o 
   6   7  19      124.86      119.86     25.12 o 
  -7   8  19       98.50       68.51     18.45 o 
  -6   8  19       30.14       55.23     21.46 o 
  -5   8  19       57.25       71.38     19.09 o 
  -4   8  19      292.07      276.55     33.46 o 
  -3   8  19      176.30      156.75     25.16 o 
  -2   8  19       95.43      121.24     25.22 o 
  -1   8  19        6.09       10.20     11.57 o 
   0   8  19        0.13       10.13      8.74 o 
   1   8  19       17.96       21.13     11.39 o 
   2   8  19       29.92       19.98     13.46 o 
   3   8  19       43.10       65.51     13.42 o 
   4   8  19       37.45       13.09     14.53 o 
   5   8  19        2.88       -5.31     12.39 o 
  -6   9  19      129.72       99.89     23.37 o 
  -5   9  19       50.19       31.21     15.99 o 
  -4   9  19      187.05      167.28     28.48 o 
  -3   9  19      211.27      216.84     31.10 o 
  -2   9  19        2.33        0.86     13.00 o 
  -1   9  19      178.31      206.41     33.06 o 
   0   9  19       16.31       19.70     11.28 o 
   1   9  19       46.24       67.16     14.04 o 
   2   9  19      259.76      226.11     22.24 o 
   3   9  19      195.56      197.46     22.01 o 
   4   9  19      230.97      251.71     35.29 o 
  -5  10  19        9.18        1.29     11.22 o 
  -4  10  19       96.63       96.24     23.24 o 
  -3  10  19       11.28       -0.15     11.21 o 
  -2  10  19       52.82        4.61     12.45 o 
  -1  10  19       11.81       45.11     19.67 o 
   0  10  19       47.01       80.06     22.14 o 
   1  10  19        5.21       -2.64     14.74 o 
   2  10  19       19.68       34.51     12.90 o 
   3  10  19      112.95      185.05     56.44 o 
  -4  11  19        6.91      -12.30     12.30 o 
  -3  11  19        0.07        8.40     14.08 o 
  -2  11  19       18.80      -10.36     16.50 o 
  -1  11  19       40.33        5.45     14.18 o 
   0  11  19        0.76       19.91     17.07 o 
   1  11  19        0.21        6.02     15.47 o 
   2  11  19       11.34       48.29     20.57 o 
  -9   0  20        8.12       30.22     18.05 o 
  -8   0  20      165.61      158.56     27.68 o 
  -7   0  20       46.52       59.95     18.06 o 
  -6   0  20      439.79      439.58     40.69 o 
  -5   0  20       44.78       61.40     16.41 o 
  -4   0  20     2463.35     2383.42     83.46 o 
  -3   0  20       12.26       11.81     12.10 o 
  -2   0  20     7581.51     7718.54    139.69 o 
  -1   0  20       69.04       72.62     15.68 o 
   0   0  20     1612.35     1518.47     63.33 o 
   1   0  20        1.97        5.83      8.98 o 
   2   0  20       45.67       45.00     14.17 o 
   3   0  20       11.92       13.42     11.49 o 
   4   0  20      473.89      459.66     30.63 o 
   5   0  20       22.71       45.13     19.46 o 
   6   0  20      113.23      132.49     27.98 o 
   7   0  20       27.39       17.97     14.02 o 
  -9   1  20        0.01      -10.69     20.15 o 
  -8   1  20      262.97      255.96     23.90 o 
  -7   1  20        0.11        2.97      8.69 o 
  -6   1  20        0.27        2.53      7.55 o 
  -5   1  20      447.25      459.79     48.67 o 
  -4   1  20      538.17      511.33     27.66 o 
  -3   1  20        0.12        1.15      6.29 o 
  -2   1  20     8387.20     8322.52    105.31 o 
  -1   1  20       38.25       30.54      7.25 o 
   0   1  20       73.26       66.69     11.08 o 
   1   1  20        3.31        8.30      8.02 o 
   2   1  20      229.99      247.64     17.04 o 
   3   1  20        6.61        8.52      7.96 o 
   4   1  20      133.35      123.10     12.18 o 
   5   1  20        1.71       -0.84      7.44 o 
   6   1  20       49.36       51.98     14.19 o 
   7   1  20       12.63       30.41     12.90 o 
  -9   2  20        0.40       -1.25      9.66 o 
  -8   2  20        0.30       15.04     10.13 o 
  -7   2  20       22.42       28.29      9.67 o 
  -6   2  20      288.18      274.40     23.12 o 
  -5   2  20       33.39       47.60     11.72 o 
  -4   2  20      715.09      727.91     33.32 o 
  -3   2  20       83.78      112.33     13.73 o 
  -2   2  20     8467.71     8367.99    228.32 o 
  -1   2  20        1.41        0.97      9.69 o 
   0   2  20      376.78      402.05     23.38 o 
   1   2  20        0.43        0.48      6.44 o 
   2   2  20      757.68      699.62     27.05 o 
   3   2  20        0.05       -0.36      7.18 o 
   4   2  20      327.80      325.39     20.60 o 
   5   2  20       12.28        0.42      6.67 o 
   6   2  20       73.67       87.39     17.18 o 
   7   2  20        0.27       -3.12     11.22 o 
  -9   3  20       10.08       21.94     11.08 o 
  -8   3  20        4.89        5.02      8.53 o 
  -7   3  20      168.08      166.59     19.66 o 
  -6   3  20      682.54      669.49     35.09 o 
  -5   3  20        2.67       -2.37      8.13 o 
  -4   3  20     1396.44     1425.61     46.40 o 
  -3   3  20      133.26      136.87     15.18 o 
  -2   3  20      148.16      145.38     19.15 o 
  -1   3  20       75.95       62.27     18.30 o 
   0   3  20     1941.58     1958.57     49.13 o 
   1   3  20       10.23       15.90      5.86 o 
   2   3  20      500.50      544.34     23.46 o 
   3   3  20        2.10        0.13      5.24 o 
   4   3  20      243.04      266.64     33.70 o 
   5   3  20        0.20        8.42     12.72 o 
   6   3  20       23.94       42.94     19.89 o 
   7   3  20        5.54       -0.92      9.65 o 
  -9   4  20       14.31       31.43     11.68 o 
  -8   4  20       75.46       86.29     16.15 o 
  -7   4  20       13.10        7.31     14.83 o 
  -6   4  20      447.98      454.05     29.00 o 
  -5   4  20        8.93        6.63     14.11 o 
  -4   4  20      672.26      672.43     32.23 o 
  -3   4  20        0.88        7.89      7.67 o 
  -2   4  20      742.94      756.33     32.20 o 
  -1   4  20       39.19       48.59      9.64 o 
   0   4  20      857.30      888.55     32.38 o 
   1   4  20       13.44       16.92      5.72 o 
   2   4  20     2025.39     1766.57     75.49 o 
   3   4  20        3.01        9.39      7.68 o 
   4   4  20        0.80        7.19     12.05 o 
   5   4  20       29.28       29.32     15.98 o 
   6   4  20       34.01       30.07     18.92 o 
  -8   5  20       19.15       29.23     24.11 o 
  -7   5  20       76.71       67.59     13.50 o 
  -6   5  20       51.34       54.38     11.86 o 
  -5   5  20        1.47       -1.61      6.92 o 
  -4   5  20      482.32      546.82     30.90 o 
  -3   5  20       37.20       44.33     10.20 o 
  -2   5  20      494.81      477.53     25.61 o 
  -1   5  20        5.73       14.40      6.40 o 
   0   5  20        8.46       18.27      8.81 o 
   1   5  20        0.64        6.47      8.14 o 
   2   5  20      180.33      161.55     19.70 o 
   3   5  20        0.08        3.73     10.48 o 
   4   5  20        4.35        2.52     13.11 o 
   5   5  20       35.37       55.85     21.74 o 
   6   5  20       32.28       36.92     19.52 o 
  -8   6  20       81.53      101.27     17.27 o 
  -7   6  20       48.19       36.26     16.81 o 
  -6   6  20       45.31       39.87     11.91 o 
  -5   6  20        0.16       -2.56      7.73 o 
  -4   6  20      241.13      241.70     20.23 o 
  -3   6  20        0.88        0.03      6.74 o 
  -2   6  20      300.56      278.27     19.56 o 
  -1   6  20       12.95        1.16     11.05 o 
   0   6  20       15.03       23.11     17.32 o 
   1   6  20        0.78       -3.86      9.14 o 
   2   6  20      220.80      199.76     20.44 o 
   3   6  20        5.84       12.54     10.01 o 
   4   6  20      119.74      126.18     23.83 o 
   5   6  20        0.71       12.69     14.89 o 
   6   6  20      115.29      118.94     27.47 o 
  -8   7  20      227.77      241.86     35.90 o 
  -7   7  20        1.22       -8.43      8.63 o 
  -6   7  20       22.15       26.26     13.86 o 
  -5   7  20      216.46      193.55     18.71 o 
  -4   7  20       74.25       65.18     11.66 o 
  -3   7  20        0.28        2.15     10.46 o 
  -2   7  20      941.58      944.30     61.97 o 
  -1   7  20       29.10       32.29     20.85 o 
   0   7  20       11.72        5.05      9.99 o 
   1   7  20        1.03        1.89      8.37 o 
   2   7  20       16.87       12.28     24.85 o 
   3   7  20        1.01      -12.53     12.53 o 
   4   7  20      198.43      186.86     30.42 o 
   5   7  20        1.13        4.79     12.31 o 
  -7   8  20        8.81       11.94     14.00 o 
  -6   8  20       15.11       16.89     13.68 o 
  -5   8  20       18.57       27.27     16.62 o 
  -4   8  20        0.05        5.25     11.16 o 
  -3   8  20        5.58        9.18     11.43 o 
  -2   8  20      603.47      503.76     47.18 o 
  -1   8  20        0.11        6.02     11.55 o 
   0   8  20        0.64       10.80      9.14 o 
   1   8  20        1.65        6.29      8.14 o 
   2   8  20        0.03       19.48     10.48 o 
   3   8  20        2.81       13.99     10.29 o 
   4   8  20      193.40      287.41     28.16 o 
  -6   9  20       36.29       -3.44     11.44 o 
  -5   9  20       28.55       16.84     12.47 o 
  -4   9  20       18.04       30.39     15.69 o 
  -3   9  20       18.05       14.64     11.64 o 
  -2   9  20       12.00       22.69     13.61 o 
  -1   9  20        0.08      -10.72     13.44 o 
   0   9  20      149.11      174.67     32.31 o 
   1   9  20        2.45        6.32     27.36 o 
   2   9  20        0.15        2.96     11.12 o 
   3   9  20        0.08        5.99      8.76 o 
   4   9  20       13.80       27.06     15.00 o 
  -5  10  20       18.19       29.89     17.83 o 
  -4  10  20      101.23       89.26     22.61 o 
  -3  10  20        0.29       -8.84     14.07 o 
  -2  10  20      189.44      215.28     31.84 o 
  -1  10  20        3.34        2.52     17.73 o 
   0  10  20       75.88      113.46     24.03 o 
   1  10  20        0.42       13.97     14.79 o 
   2  10  20      444.35      606.30     50.05 o 
  -2  11  20       56.30       22.43     13.19 o 
  -1  11  20        0.17       40.07     21.40 o 
   0  11  20       96.78      158.85     30.24 o 
  -9   1  21        4.88        4.62     11.26 o 
  -8   1  21       59.63       62.85     14.30 o 
  -7   1  21      152.04      180.19     42.15 o 
  -6   1  21       52.29       60.16     12.20 o 
  -5   1  21      655.30      660.14     34.21 o 
  -4   1  21       23.39       32.30      9.62 o 
  -3   1  21       38.03       26.33      9.14 o 
  -2   1  21        2.91       26.61     19.24 o 
  -1   1  21      358.00      371.09     28.60 o 
   0   1  21      426.69      447.17     25.01 o 
   1   1  21      408.62      415.49     34.54 o 
   2   1  21       24.59       27.22      7.89 o 
   3   1  21       27.85       33.54      8.51 o 
   4   1  21        0.59        0.97      5.91 o 
   5   1  21        8.83        9.23      7.37 o 
   6   1  21        0.04       31.21     22.32 o 
  -9   2  21        9.44       15.20     14.09 o 
  -8   2  21      207.29      182.61     22.57 o 
  -7   2  21      163.92      167.36     20.92 o 
  -6   2  21       43.76       63.64     13.16 o 
  -5   2  21      648.47      665.19     34.37 o 
  -4   2  21     2351.82     2294.79     60.10 o 
  -3   2  21     2273.18     2309.14     64.14 o 
  -2   2  21      575.42      591.47     38.92 o 
  -1   2  21       82.06       80.67     11.70 o 
   0   2  21       44.49       45.44     17.72 o 
   1   2  21       15.45       16.57      7.41 o 
   2   2  21       25.95       31.75      8.71 o 
   3   2  21      145.35      137.11     13.97 o 
   4   2  21       69.45       79.58     11.32 o 
   5   2  21       31.90       35.97     11.72 o 
   6   2  21        0.98        0.11     11.68 o 
  -9   3  21       35.46       25.57     17.71 o 
  -8   3  21        5.97        6.13     13.02 o 
  -7   3  21      153.20      145.02     19.44 o 
  -6   3  21      176.16      173.18     19.48 o 
  -5   3  21        0.13        2.27      8.97 o 
  -4   3  21      436.21      469.23     27.95 o 
  -3   3  21       90.28      114.95     14.14 o 
  -2   3  21        4.88       10.38      8.18 o 
  -1   3  21      233.93      221.09     18.11 o 
   0   3  21      318.99      364.38     22.62 o 
   1   3  21      119.46      123.35     14.98 o 
   2   3  21       20.54       15.92      6.81 o 
   3   3  21       43.58       43.76     11.65 o 
   4   3  21       58.91       52.72     18.06 o 
   5   3  21       39.42       26.88     15.67 o 
   6   3  21        0.13       18.64     17.98 o 
  -8   4  21        9.56       -3.24     12.69 o 
  -7   4  21        0.27        8.97     10.77 o 
  -6   4  21      222.15      206.49     21.20 o 
  -5   4  21      461.48      434.92     28.26 o 
  -4   4  21     1371.02     1346.38     57.25 o 
  -3   4  21     1402.04     1339.56     45.03 o 
  -2   4  21      516.31      438.24     25.72 o 
  -1   4  21       29.82       48.38     10.02 o 
   0   4  21      211.28      210.23     17.42 o 
   1   4  21       52.54       74.16      9.60 o 
   2   4  21        1.55       -2.06     10.61 o 
   3   4  21        8.80       -8.51     11.01 o 
   4   4  21        4.55       19.39     13.44 o 
   5   4  21        0.01        1.36     12.35 o 
   6   4  21        0.43      -19.41     19.41 o 
  -8   5  21        5.23       16.64     10.03 o 
  -7   5  21        1.40      -12.31     12.73 o 
  -6   5  21       60.22       60.43     12.67 o 
  -5   5  21      327.29      339.87     25.52 o 
  -4   5  21      130.42      147.02     16.80 o 
  -3   5  21      302.02      284.38     21.17 o 
  -2   5  21       31.63       20.57      7.52 o 
  -1   5  21       92.02       81.86     13.63 o 
   0   5  21       26.57       49.53     19.25 o 
   1   5  21       52.84       45.58     12.67 o 
   2   5  21        0.79        2.64      8.76 o 
   3   5  21        0.67       -2.84      9.61 o 
   4   5  21       16.36       22.99     13.59 o 
   5   5  21       46.33       62.16     22.32 o 
   6   5  21       11.61       35.31     20.03 o 
  -8   6  21       27.70       24.25     19.02 o 
  -7   6  21        4.85       13.47     13.96 o 
  -6   6  21       65.89       70.06     13.36 o 
  -5   6  21       42.31       43.04     10.59 o 
  -4   6  21      133.96      144.41     16.70 o 
  -3   6  21       41.58       41.40     12.30 o 
  -2   6  21       75.66       60.93     17.06 o 
  -1   6  21      206.56      231.95     32.55 o 
   0   6  21      126.68      107.12     16.69 o 
   1   6  21       14.12        5.14      9.89 o 
   2   6  21        3.43       12.01     11.48 o 
   3   6  21       14.26       -1.45     12.66 o 
   4   6  21       14.30       -1.73      9.71 o 
   5   6  21       82.09       75.41     22.35 o 
  -7   7  21       19.87       17.92     11.99 o 
  -6   7  21       40.18       35.47     10.65 o 
  -5   7  21        2.74       -1.18     12.61 o 
  -4   7  21       87.19      124.30     24.29 o 
  -3   7  21      151.26      167.25     26.56 o 
  -2   7  21       87.21       86.59     21.44 o 
  -1   7  21        0.00       -5.65     16.26 o 
   0   7  21       62.63       55.31     15.18 o 
   1   7  21       40.54       17.45      8.62 o 
   2   7  21        2.35        6.64     11.58 o 
   3   7  21      172.93      200.03     23.12 o 
   4   7  21      112.10      123.69     19.66 o 
   5   7  21       21.98       59.19     20.47 o 
  -6   8  21       82.88       76.26     24.23 o 
  -5   8  21       53.72       69.61     20.34 o 
  -4   8  21       10.63       19.85     13.06 o 
  -3   8  21        1.31       -5.43     12.35 o 
  -2   8  21        0.44       14.71     11.04 o 
  -1   8  21        6.92       17.36     16.91 o 
   0   8  21       10.52       15.74      9.43 o 
   1   8  21       26.10       21.95      8.69 o 
   2   8  21        3.89       -8.90      9.73 o 
   3   8  21        0.10       19.70     10.72 o 
   4   8  21        5.00       25.88     17.08 o 
  -5   9  21        0.54       15.44     14.67 o 
  -4   9  21      179.67      178.88     29.99 o 
  -3   9  21        3.46       -7.52     13.35 o 
  -2   9  21       25.64       18.51     13.97 o 
  -1   9  21      236.60      253.11     36.53 o 
   0   9  21      254.10      295.16     40.07 o 
   1   9  21      310.05      335.96     28.78 o 
   2   9  21       56.42       69.13     15.28 o 
   3   9  21       10.87       55.98     14.75 o 
  -4  10  21        0.00       -3.67     13.07 o 
  -3  10  21       29.21       62.97     19.89 o 
  -2  10  21        6.84       39.58     16.19 o 
  -1  10  21        7.49       14.14     17.89 o 
   0  10  21      194.63      362.31     42.94 o 
   1  10  21      274.93      447.16     48.54 o 
  -9   0  22      180.70      157.07     30.37 o 
  -8   0  22        8.27       51.13     19.37 o 
  -7   0  22     1990.91     1933.51     90.27 o 
  -6   0  22      145.27      158.83     28.51 o 
  -5   0  22     3747.19     3784.99    115.06 o 
  -4   0  22        2.77        4.48      9.49 o 
  -3   0  22      171.81      153.40     22.57 o 
  -2   0  22       51.35       64.09     16.18 o 
  -1   0  22       11.82       22.78     12.04 o 
   0   0  22        7.70        4.08      9.00 o 
   1   0  22      324.59      281.07     30.09 o 
   2   0  22        0.82       -1.45     10.71 o 
   3   0  22      256.02      293.66     34.91 o 
   4   0  22        3.21        5.71      9.15 o 
   5   0  22       19.78       27.93     13.09 o 
   6   0  22        6.35       -3.46     15.41 o 
  -9   1  22        4.27       39.42     23.71 o 
  -8   1  22      364.54      390.38     33.77 o 
  -7   1  22      507.40      483.14     41.75 o 
  -6   1  22        0.31        0.36      7.69 o 
  -5   1  22     3804.76     3865.77     82.47 o 
  -4   1  22       10.08        4.05      7.29 o 
  -3   1  22       95.16       92.64     13.49 o 
  -2   1  22       99.89      109.47     13.48 o 
  -1   1  22      196.62      214.64     17.58 o 
   0   1  22        1.19       -5.03      7.05 o 
   1   1  22       33.37       28.70      7.88 o 
   2   1  22        0.03       -0.59      6.94 o 
   3   1  22        8.41        2.75      7.58 o 
   4   1  22        2.90       11.54      6.82 o 
   5   1  22        1.34       -1.29      8.29 o 
   6   1  22        3.49      -12.03     12.03 o 
  -8   2  22       18.60       32.22     12.35 o 
  -7   2  22      390.53      468.60     32.32 o 
  -6   2  22       39.75       48.75     12.21 o 
  -5   2  22     4851.85     4821.59     91.86 o 
  -4   2  22       52.03       45.83     11.94 o 
  -3   2  22      257.56      256.32     20.34 o 
  -2   2  22       16.13       27.74      8.61 o 
  -1   2  22     1074.52     1022.79     37.88 o 
   0   2  22        0.45       10.38      7.23 o 
   1   2  22      264.32      239.35     19.15 o 
   2   2  22        4.62       24.19      7.21 o 
   3   2  22      174.75      228.93     17.57 o 
   4   2  22        0.09       13.79     11.47 o 
   5   2  22       26.51       46.37     14.64 o 
   6   2  22        0.18      -12.19     12.19 o 
  -8   3  22        3.94       18.98     11.01 o 
  -7   3  22      595.81      618.72     36.66 o 
  -6   3  22      114.84      128.18     33.04 o 
  -5   3  22       37.79       43.23     11.54 o 
  -4   3  22      198.14      198.62     19.01 o 
  -3   3  22      652.24      670.88     32.29 o 
  -2   3  22       20.63       19.74     10.24 o 
  -1   3  22      223.29      247.24     19.45 o 
   0   3  22        8.47        6.13     10.36 o 
   1   3  22      403.72      434.09     24.72 o 
   2   3  22        3.21       18.32     10.24 o 
   3   3  22      118.79      141.04     19.58 o 
   4   3  22       11.93        6.59     15.83 o 
   5   3  22      195.51      199.92     23.55 o 
   6   3  22        5.09       19.31     22.02 o 
  -8   4  22        2.97       15.03     28.29 o 
  -7   4  22      420.84      449.71     53.57 o 
  -6   4  22       12.36       38.39     11.52 o 
  -5   4  22      376.44      403.01     27.91 o 
  -4   4  22      190.60      179.64     18.51 o 
  -3   4  22      516.48      543.45     29.63 o 
  -2   4  22        3.73        1.00     21.00 o 
  -1   4  22     2269.49     2022.98     52.87 o 
   0   4  22       11.89       17.84      7.08 o 
   1   4  22       21.75       39.16     12.96 o 
   2   4  22        2.14       -6.22      8.58 o 
   3   4  22       98.01      129.04     18.76 o 
   4   4  22        0.76       -2.73     13.70 o 
   5   4  22       10.98        8.81     10.21 o 
  -8   5  22        2.94       26.09     24.08 o 
  -7   5  22      306.49      319.27     27.30 o 
  -6   5  22       14.64       19.60      9.89 o 
  -5   5  22      219.46      270.20     23.34 o 
  -4   5  22        0.00       15.48      7.97 o 
  -3   5  22       50.83       60.07     11.95 o 
  -2   5  22        0.10        1.76     11.82 o 
  -1   5  22      141.24      111.96     23.83 o 
   0   5  22        0.50       -0.24     11.50 o 
   1   5  22        0.01      -10.07     14.00 o 
   2   5  22        0.69      -11.29     11.29 o 
   3   5  22       35.00       21.54      9.63 o 
   4   5  22        1.94        3.47     10.65 o 
   5   5  22     1119.81     1147.72     76.56 o 
  -7   6  22      211.47      192.71     25.20 o 
  -6   6  22        6.24        8.53     17.50 o 
  -5   6  22      135.55      159.31     17.89 o 
  -4   6  22        4.38       10.18      8.10 o 
  -3   6  22       34.68        2.68     15.63 o 
  -2   6  22        7.58       -3.13     12.67 o 
  -1   6  22      137.23      155.58     27.90 o 
   0   6  22        1.56       -5.69     11.07 o 
   1   6  22      102.09       79.44     15.76 o 
   2   6  22        0.77       16.03     17.81 o 
   3   6  22      152.94      157.19     26.33 o 
   4   6  22        1.18       -4.38     10.43 o 
  -6   7  22        0.09        2.51     11.74 o 
  -5   7  22      429.61      428.54     43.09 o 
  -4   7  22       26.22       17.75     15.37 o 
  -3   7  22       12.92      -13.19     18.29 o 
  -2   7  22       27.05        5.25     13.80 o 
  -1   7  22       17.15       14.45     15.97 o 
   0   7  22        3.16      -13.08     13.75 o 
   1   7  22      140.55      129.19     18.52 o 
   2   7  22        1.22       -9.35     10.25 o 
   3   7  22      160.96      161.47     30.62 o 
   4   7  22        0.76       -3.96      9.90 o 
  -6   8  22        3.30       12.03     17.39 o 
  -5   8  22      260.53      234.98     33.80 o 
  -4   8  22        0.41      -12.94     12.94 o 
  -3   8  22        0.02      -14.70     14.70 o 
  -2   8  22        0.87       -7.77     13.02 o 
  -1   8  22        0.13        3.31     15.17 o 
   0   8  22        0.14        7.35      9.79 o 
   1   8  22      153.20      259.76     25.20 o 
   2   8  22        7.15       -3.55      9.73 o 
   3   8  22       58.37       80.01     23.80 o 
  -4   9  22        2.43       30.47     18.81 o 
  -3   9  22       98.56       98.76     23.26 o 
  -2   9  22        4.03       40.65     19.03 o 
  -1   9  22        1.11        8.26     13.49 o 
   0   9  22        0.09       15.73     14.33 o 
   1   9  22       25.46       10.40     18.24 o 
   2   9  22        0.23       25.71     27.48 o 
  -2  10  22        7.02       25.38     17.68 o 
  -1  10  22      381.94      556.35     56.04 o 
  -8   1  23      378.82      413.41     32.43 o 
  -7   1  23       62.22       73.68     16.00 o 
  -6   1  23       15.96       29.42     19.70 o 
  -5   1  23       31.95       47.74     11.88 o 
  -4   1  23      194.97      196.79     18.89 o 
  -3   1  23      189.69      190.23     37.35 o 
  -2   1  23      270.92      262.70     20.23 o 
  -1   1  23        3.67        6.42     11.12 o 
   0   1  23       27.57       29.58      8.84 o 
   1   1  23        5.48       -0.21      7.40 o 
   2   1  23       15.32       27.50      9.67 o 
   3   1  23        4.34        3.91      7.90 o 
   4   1  23        2.10        1.25      9.31 o 
   5   1  23       25.78       30.38      9.81 o 
  -8   2  23      491.35      489.11     35.20 o 
  -7   2  23     1312.36     1301.75     71.45 o 
  -6   2  23     1040.18     1053.75     60.16 o 
  -5   2  23      172.75      177.12     19.81 o 
  -4   2  23       84.97      122.58     21.42 o 
  -3   2  23       78.55       78.06     12.31 o 
  -2   2  23       20.04       43.47     10.36 o 
  -1   2  23        9.35       25.84      9.91 o 
   0   2  23      187.41      182.02     17.44 o 
   1   2  23      100.69       86.17     12.48 o 
   2   2  23       48.50       47.29     10.45 o 
   3   2  23        0.83        3.95      9.48 o 
   4   2  23       86.48       72.41     15.25 o 
   5   2  23       11.33       -4.74     10.25 o 
  -8   3  23        3.12        9.87      9.93 o 
  -7   3  23      273.42      317.79     28.11 o 
  -6   3  23       46.46       48.51     12.11 o 
  -5   3  23       18.55       22.18      9.37 o 
  -4   3  23       64.15       56.90     12.06 o 
  -3   3  23      155.52      135.12     15.57 o 
  -2   3  23       61.49       83.57     16.57 o 
  -1   3  23       12.50        8.44      8.50 o 
   0   3  23       55.11       44.30      9.53 o 
   1   3  23       42.00       34.90     10.37 o 
   2   3  23       33.73       43.84     12.23 o 
   3   3  23        6.24        9.80     15.41 o 
   4   3  23      105.88      167.61     22.26 o 
   5   3  23       16.05       24.92     19.94 o 
  -7   4  23     1031.06     1018.86     47.20 o 
  -6   4  23      777.92      736.19     39.52 o 
  -5   4  23      283.56      273.76     23.88 o 
  -4   4  23       33.17       56.53     13.69 o 
  -3   4  23      256.26      246.68     36.75 o 
  -2   4  23       14.84        8.21     10.65 o 
  -1   4  23        4.69        3.17      6.97 o 
   0   4  23        8.63      -10.80     10.80 o 
   1   4  23       13.46       31.91     16.56 o 
   2   4  23       17.19       24.71     16.28 o 
   3   4  23        2.40        2.04     11.38 o 
   4   4  23       73.64       92.64     17.32 o 
   5   4  23        0.12       25.11     13.95 o 
  -7   5  23       12.76       26.83     17.56 o 
  -6   5  23      110.29      124.98     16.97 o 
  -5   5  23       10.62        8.18      8.85 o 
  -4   5  23       81.49       85.16     14.49 o 
  -3   5  23        5.43        1.31     14.30 o 
  -2   5  23       29.42        8.86     10.57 o 
  -1   5  23       28.31        7.01     11.23 o 
   0   5  23        3.39       11.94     13.37 o 
   1   5  23       22.92       28.48     11.71 o 
   2   5  23       67.53       98.44     18.98 o 
   3   5  23       11.38        2.68     10.51 o 
   4   5  23        0.30        2.61     10.97 o 
  -6   6  23        6.93        6.12     13.21 o 
  -5   6  23       25.31       39.58     17.14 o 
  -4   6  23       85.28       66.74     20.10 o 
  -3   6  23      146.59      114.74     23.90 o 
  -2   6  23        5.44       -0.60     10.72 o 
  -1   6  23        4.35      -12.43     12.43 o 
   0   6  23       29.10       16.36     17.70 o 
   1   6  23       19.31       14.38     10.55 o 
   2   6  23      103.99       89.92     21.81 o 
   3   6  23      203.80      242.75     38.35 o 
   4   6  23      237.35      324.47     31.75 o 
  -6   7  23       83.70       92.84     23.64 o 
  -5   7  23      101.88       97.92     24.21 o 
  -4   7  23        2.41       -5.39     12.07 o 
  -3   7  23       41.15       53.66     20.05 o 
  -2   7  23       15.88       -1.00     15.71 o 
  -1   7  23        0.38       29.64     19.16 o 
   0   7  23      139.10      182.30     31.71 o 
   1   7  23      119.11      123.26     18.05 o 
   2   7  23       31.40       54.56     15.85 o 
   3   7  23      137.08      168.92     22.62 o 
  -5   8  23        1.69       22.11     14.63 o 
  -4   8  23        0.06       -5.40     13.00 o 
  -3   8  23        0.54        5.51     18.80 o 
  -2   8  23        7.28      -16.17     16.17 o 
  -1   8  23        8.47       46.47     18.45 o 
   0   8  23       15.02       28.68     19.34 o 
   1   8  23        0.28       14.69     10.20 o 
   2   8  23        0.30        6.92     26.63 o 
  -3   9  23      219.41      241.13     35.39 o 
  -2   9  23      295.39      285.48     40.39 o 
  -1   9  23       81.30      103.82     25.67 o 
   0   9  23        0.97       -2.33     13.62 o 
  -8   0  24     1727.05     1669.43     90.83 o 
  -7   0  24        1.06      -10.93     13.15 o 
  -6   0  24        7.23        7.08     12.95 o 
  -5   0  24       84.63       80.05     20.26 o 
  -4   0  24        4.16       -3.41     11.96 o 
  -3   0  24       22.46       26.55     13.48 o 
  -2   0  24       60.05       53.69     15.10 o 
  -1   0  24       15.07       19.64     12.76 o 
   0   0  24      303.39      291.12     31.29 o 
   1   0  24        3.85       21.66     12.35 o 
   2   0  24       49.52       49.73     13.90 o 
   3   0  24        5.23       35.16     15.06 o 
   4   0  24        2.12       29.08     17.04 o 
   5   0  24       32.50       63.06     21.96 o 
  -7   1  24        0.31        1.45     11.04 o 
  -6   1  24       68.54       64.28     16.20 o 
  -5   1  24      124.38       82.08     13.79 o 
  -4   1  24       94.34      124.57     15.61 o 
  -3   1  24        0.46        7.29     12.46 o 
  -2   1  24        1.30        6.04     14.21 o 
  -1   1  24        4.18        1.05      6.33 o 
   0   1  24       10.46       15.28      6.96 o 
   1   1  24        0.05       -9.09     13.29 o 
   2   1  24        8.79        8.48      8.63 o 
   3   1  24        0.55       11.64      8.61 o 
   4   1  24       11.70        5.40     11.07 o 
   5   1  24        1.71        5.35     10.24 o 
  -7   2  24      103.11       94.07     17.29 o 
  -6   2  24      192.86      162.48     19.60 o 
  -5   2  24       34.47       32.72      9.90 o 
  -4   2  24      761.61      772.39     37.56 o 
  -3   2  24        2.47        7.86      7.47 o 
  -2   2  24      100.70       87.95     17.29 o 
  -1   2  24        0.30       -6.37      7.17 o 
   0   2  24      207.86      237.46     19.70 o 
   1   2  24        0.03       -2.36      7.94 o 
   2   2  24        5.21       10.15     11.35 o 
   3   2  24        0.13      -10.29     10.29 o 
   4   2  24      103.65      152.91     21.47 o 
   5   2  24        3.95        4.47     13.95 o 
  -7   3  24      187.03      208.36     23.34 o 
  -6   3  24      120.08      147.95     19.02 o 
  -5   3  24       13.46       15.11      9.04 o 
  -4   3  24       23.78       26.29      9.24 o 
  -3   3  24        0.18       11.15     17.24 o 
  -2   3  24      353.26      364.40     24.32 o 
  -1   3  24        5.67        6.66     14.15 o 
   0   3  24      222.00      262.59     20.92 o 
   1   3  24       11.29       12.76     13.21 o 
   2   3  24      266.42      303.91     39.21 o 
   3   3  24        5.53        8.74     14.53 o 
   4   3  24      227.04      295.36     29.58 o 
  -7   4  24      279.81      305.09     40.81 o 
  -6   4  24      186.09      179.32     20.37 o 
  -5   4  24        1.60       -8.89     13.86 o 
  -4   4  24     1573.64     1517.47     52.14 o 
  -3   4  24       15.89        6.36      8.37 o 
  -2   4  24       66.15       71.43     12.71 o 
  -1   4  24       15.42       34.05     16.19 o 
   0   4  24      181.30      197.35     30.17 o 
   1   4  24        0.15       27.92     18.60 o 
   2   4  24        5.14       -5.20     14.97 o 
   3   4  24        3.64        7.90     11.57 o 
   4   4  24       65.66      145.81     22.41 o 
  -6   5  24       56.32       51.91     12.67 o 
  -5   5  24        0.15       22.26     20.51 o 
  -4   5  24       52.17       39.67     10.42 o 
  -3   5  24        0.40        1.83     11.44 o 
  -2   5  24        1.14      -12.55     12.55 o 
  -1   5  24       13.32       25.76     13.65 o 
   0   5  24       16.00       60.70     21.10 o 
   1   5  24        2.44        8.15     15.33 o 
   2   5  24     1247.55     1393.19     96.33 o 
   3   5  24       23.65       16.16     10.61 o 
  -6   6  24      122.38       88.55     25.25 o 
  -5   6  24       13.29       17.30     14.94 o 
  -4   6  24       71.19       59.13     20.16 o 
  -3   6  24        1.77        5.70     14.60 o 
  -2   6  24       49.97       44.37     16.78 o 
  -1   6  24        0.19      -10.35     14.21 o 
   0   6  24      154.04      162.05     32.01 o 
   1   6  24        4.70       29.59     19.50 o 
   2   6  24      811.53     1041.26     51.28 o 
   3   6  24        1.81      -10.19     10.19 o 
  -5   7  24       45.44       61.85     19.75 o 
  -4   7  24       12.65        7.38     12.65 o 
  -3   7  24       17.48       33.72     15.60 o 
  -2   7  24       56.82       49.26     17.79 o 
  -1   7  24        0.81       19.58     15.84 o 
   0   7  24      156.57      170.14     31.64 o 
   1   7  24        1.58       -2.12     10.46 o 
   2   7  24       29.59       65.95     16.67 o 
  -3   8  24        0.04       12.98     18.14 o 
  -2   8  24      111.38      124.86     28.16 o 
  -1   8  24        1.23      -12.72     15.03 o 
   0   8  24       22.91       82.08     25.26 o 
  -7   1  25       69.75       73.42     23.34 o 
  -6   1  25       65.96       60.36     13.07 o 
  -5   1  25      117.86      103.16     21.64 o 
  -4   1  25       21.49        7.51      9.82 o 
  -3   1  25       19.08       16.52      7.57 o 
  -2   1  25        1.28       -5.71      8.44 o 
  -1   1  25        6.85        3.62      7.08 o 
   0   1  25       23.86        4.05     11.69 o 
   1   1  25        1.47        9.16      7.33 o 
   2   1  25       20.96       21.83      8.79 o 
   3   1  25       26.32       25.70     14.56 o 
   4   1  25       11.35       33.68     18.25 o 
  -7   2  25       47.20       25.99     11.46 o 
  -6   2  25       87.78       65.97     14.01 o 
  -5   2  25       65.35       63.24     13.58 o 
  -4   2  25        0.00       -4.42     12.42 o 
  -3   2  25      104.97      108.61     15.07 o 
  -2   2  25       68.62       78.49     15.63 o 
  -1   2  25       24.94       24.65      9.03 o 
   0   2  25       10.94       25.71      9.79 o 
   1   2  25      100.94      115.84     15.65 o 
   2   2  25       48.73       49.19     19.32 o 
   3   2  25       14.45       28.99     15.84 o 
   4   2  25       82.40      112.11     20.00 o 
  -6   3  25       59.11       56.78     12.97 o 
  -5   3  25       11.83        2.32      7.66 o 
  -4   3  25       12.50        4.55      9.31 o 
  -3   3  25       45.17       38.56     11.40 o 
  -2   3  25       20.06        2.64     14.24 o 
  -1   3  25       11.78       16.92     19.43 o 
   0   3  25       23.26       18.43     13.70 o 
   1   3  25       90.06      134.51     27.22 o 
   2   3  25       20.98       16.48     15.21 o 
   3   3  25        1.24      -14.07     14.07 o 
  -6   4  25      210.74      231.67     24.26 o 
  -5   4  25        3.03        9.06     10.99 o 
  -4   4  25        5.44       18.32     20.17 o 
  -3   4  25        0.51        0.42      7.26 o 
  -2   4  25       20.48       23.42     13.99 o 
  -1   4  25       59.02       85.95     21.56 o 
   0   4  25        3.74       -7.08     12.50 o 
   1   4  25       29.19       21.86     14.19 o 
   2   4  25        8.12      -14.92     16.57 o 
   3   4  25       30.74       28.50     14.90 o 
  -5   5  25       12.41        1.23     13.46 o 
  -4   5  25       68.90       71.07     21.75 o 
  -3   5  25        7.92       49.57     19.01 o 
  -2   5  25       32.71       29.17     17.48 o 
  -1   5  25       54.86      117.76     26.33 o 
   0   5  25       11.33       28.58     21.27 o 
   1   5  25        0.47       29.75     17.09 o 
   2   5  25       13.97       21.84     13.05 o 
  -5   6  25        3.83       33.17     17.61 o 
  -4   6  25        0.57      -12.37     12.52 o 
  -3   6  25       35.12       17.62     16.70 o 
  -2   6  25       18.14       24.99     17.61 o 
  -1   6  25      126.21      101.38     22.79 o 
   0   6  25      151.97      218.85     36.02 o 
   1   6  25      269.41      398.88     50.26 o 
   2   6  25       28.12       79.89     32.72 o 
  -3   7  25       59.18       57.19     19.80 o 
  -2   7  25       80.68       84.72     24.36 o 
  -1   7  25       49.68       51.03     22.31 o 
   0   7  25      236.58      304.71     43.24 o 
  -6   0  26       41.49       44.60     18.95 o 
  -5   0  26        1.07      -10.75     12.58 o 
  -4   0  26       34.96       40.09     16.95 o 
  -3   0  26      202.03      217.18     29.76 o 
  -2   0  26        7.51       21.60     12.80 o 
  -1   0  26       52.26       82.92     18.65 o 
   0   0  26        0.02       27.68     13.21 o 
   1   0  26       17.46       20.76     12.21 o 
   2   0  26       38.05       90.79     21.87 o 
   3   0  26     3720.78     4919.61    141.36 o 
  -6   1  26        1.25       30.34     11.85 o 
  -5   1  26       17.36       11.00      9.07 o 
  -4   1  26       13.03        5.89      8.47 o 
  -3   1  26       49.38       64.58     12.92 o 
  -2   1  26        0.09       13.85     11.83 o 
  -1   1  26       15.07       10.38      7.53 o 
   0   1  26        1.25       -5.95      9.78 o 
   1   1  26       32.84       27.32      8.90 o 
   2   1  26        1.48       -1.36     13.07 o 
   3   1  26      261.28      427.73     45.31 o 
  -6   2  26        6.38        3.12     19.57 o 
  -5   2  26       11.01        5.73     11.56 o 
  -4   2  26        6.31        1.67      8.55 o 
  -3   2  26      124.54      121.58     16.29 o 
  -2   2  26        0.08       -7.33      7.33 o 
  -1   2  26        1.30       -0.44      6.92 o 
   0   2  26        5.74        3.01     19.78 o 
   1   2  26      187.85      259.74     36.95 o 
   2   2  26        0.13       21.38     16.52 o 
   3   2  26        7.55       11.83     20.01 o 
  -6   3  26        6.57       33.41     23.24 o 
  -5   3  26      166.85      170.65     40.75 o 
  -4   3  26        2.80        1.12     19.37 o 
  -3   3  26      207.53      224.05     21.11 o 
  -2   3  26        4.63        2.78     11.13 o 
  -1   3  26      182.56      159.49     26.10 o 
   0   3  26        6.58        2.00     14.52 o 
   1   3  26      187.07      255.25     35.60 o 
   2   3  26        6.90        3.78     12.23 o 
  -5   4  26       82.94      105.04     16.02 o 
  -4   4  26       50.84       38.78     11.17 o 
  -3   4  26      211.29      251.66     34.13 o 
  -2   4  26        2.55      -13.83     13.83 o 
  -1   4  26        0.77       12.61     12.45 o 
   0   4  26        8.56       34.79     15.74 o 
   1   4  26       66.60      105.61     23.39 o 
   2   4  26        0.97       14.48     19.82 o 
  -4   5  26       25.28       77.32     23.28 o 
  -3   5  26        0.38        1.43     11.90 o 
  -2   5  26        0.03       17.29     16.23 o 
  -1   5  26      998.04     1064.99     69.89 o 
   0   5  26        4.47      -12.32     13.86 o 
   1   5  26       14.62       28.79     19.51 o 
  -3   6  26      114.46      108.01     25.22 o 
  -2   6  26       12.13       17.33     14.59 o 
  -1   6  26      698.83      942.50     68.63 o 
   0   6  26        2.95       12.29     16.29 o 
  -5   1  27        2.53        7.75      8.07 o 
  -4   1  27        0.43        5.32     10.93 o 
  -3   1  27       40.11       62.53     20.22 o 
  -2   1  27       11.91       18.67      9.08 o 
  -1   1  27       10.69       15.35     14.67 o 
   0   1  27       29.95       47.28     11.31 o 
   1   1  27        4.93       46.88     16.03 o 
   2   1  27       36.77       65.10     19.68 o 
  -5   2  27       27.09       23.88     11.54 o 
  -4   2  27        2.03       15.66      9.49 o 
  -3   2  27       17.43       17.92      9.21 o 
  -2   2  27       85.46       98.41     23.81 o 
  -1   2  27       71.76       94.65     17.10 o 
   0   2  27        0.80       -4.61     14.56 o 
   1   2  27      162.09      205.76     31.04 o 
   2   2  27      280.73      360.25     41.77 o 
  -4   3  27        1.76        9.38     10.62 o 
  -3   3  27       35.82       56.63     12.09 o 
  -2   3  27       59.35       91.11     21.80 o 
  -1   3  27        6.60       19.37     15.27 o 
   0   3  27       13.63        3.45     14.72 o 
   1   3  27       24.45       62.37     23.84 o 
  -4   4  27       82.68       57.12     21.02 o 
  -3   4  27        4.35        0.25     12.71 o 
  -2   4  27        4.91       -7.09     11.20 o 
  -1   4  27       44.80       43.54     19.43 o 
   0   4  27       13.21       12.16     13.93 o 
  -2   5  27        0.01       -0.54     13.45 o 
  -1   5  27       30.71       55.81     21.05 o 
  -4   0  28       30.64       18.90     16.07 o 
  -3   0  28       13.35        6.65     13.00 o 
  -2   0  28       32.43       26.26     14.34 o 
  -1   0  28       47.01      111.63     24.46 o 
   0   0  28     3977.20     5126.99    136.90 o 
  -3   1  28        6.10       16.21     16.10 o 
  -2   1  28       40.67       30.14     12.35 o 
  -1   1  28        0.40        5.76      7.48 o 
   0   1  28      141.33      254.59     32.81 o 
  -3   2  28       17.21       11.58     24.61 o 
  -2   2  28      250.38      313.72     37.00 o 
  -1   2  28        4.15       35.99     18.13 o 
   0   2  28        1.39       12.86     13.13 o 
  -2   3  28      106.10      171.85     30.03 o 
                                                 
