# Supplementary material for: Crystal structures of three 4-substituted-2,2′-bipyridines synthesized by Sonogashira and Suzuki–Miyaura cross-coupling reactions
Source: Acta Crystallogr E Crystallogr Commun. 2017 Mar 31;73(Pt 4):610–5. doi: 10.1107/S2056989017004662 (PMC5382633; doi:10.1107/S2056989017004662)
Supplement: Supplementary file 3 [file e-73-00610-IIsup3.hkl]

#
# h,k,l, Fc-squared, Fo-squared, sigma(Fo-squared), status flag
#
data_II
_shelx_title ' Refinement after Squeeze - Hien12'
_shelx_refln_list_code          4
_shelx_F_calc_maximum      247.73
_exptl_crystal_F_000       536.00
_reflns_d_resolution_high  0.9003

loop_
 _space_group_symop_operation_xyz
 'x, y, z'
 '-x, y+1/2, -z+1/2'
 '-x, -y, -z'
 'x, -y-1/2, z-1/2'

_cell_length_a     3.7436
_cell_length_b    34.1460
_cell_length_c    10.7528
_cell_angle_alpha  90.000
_cell_angle_beta   94.799
_cell_angle_gamma  90.000

_shelx_F_squared_multiplier     1.000

loop_
 _refln_index_h
 _refln_index_k
 _refln_index_l
 _refln_F_squared_calc
 _refln_F_squared_meas
 _refln_F_squared_sigma
 _refln_observed_status
   1   0   0      22856.10      20152.52       430.60 o
   2   0   0         44.39        151.16         8.91 o
   3   0   0       2267.40       2335.60        57.15 o
   4   0   0        385.18        473.32        29.82 o
   1   1   0        253.02        220.60         5.51 o
   2   1   0          1.73          6.88         2.28 o
   3   1   0          1.52          3.92         3.35 o
   4   1   0          3.68         51.26         8.84 o
   1   2   0        829.47        669.47         8.31 o
   2   2   0         79.04         54.68         4.22 o
   3   2   0        316.09        363.46        15.36 o
   4   2   0         57.64         83.99        13.28 o
   1   3   0      21182.40      18678.42        88.19 o
   2   3   0          8.85         65.95         4.20 o
   3   3   0         71.88         62.60         6.83 o
   4   3   0        848.65        823.19        47.72 o
   1   4   0        420.26        306.49         4.94 o
   2   4   0         15.72          1.18         1.42 o
   3   4   0        243.76        238.10        12.47 o
   4   4   0         41.58         48.42         8.25 o
   1   5   0       1737.41       1514.00        14.26 o
   2   5   0         54.76         43.04         2.96 o
   3   5   0          7.21         11.90         3.04 o
   4   5   0        114.74        123.37        11.91 o
   0   6   0        183.28        232.04         8.15 o
   1   6   0         12.13         26.39         1.91 o
   2   6   0          0.10         44.97         3.20 o
   3   6   0        311.24        301.27        11.53 o
   4   6   0         41.35         40.75         7.07 o
   1   7   0         85.72         84.98         3.74 o
   2   7   0         45.11         25.95         2.16 o
   3   7   0          4.10          0.24         3.51 o
   4   7   0         18.45         23.05         5.32 o
   0   8   0       1277.14       1066.03        11.06 o
   1   8   0        237.14        171.18         5.27 o
   2   8   0          2.54         12.96         2.34 o
   3   8   0          5.55          9.68         2.69 o
   4   8   0         84.41        119.35        11.33 o
   2   9   0        118.40        113.45         5.65 o
   4   9   0          6.15          5.99         7.99 o
   0  10   0       1392.17       1423.45        14.37 o
   1  10   0         19.05         12.88         2.27 o
   2  10   0          0.12          6.60         1.81 o
   3  10   0          0.33         -0.94         2.75 o
   1  11   0        687.26        656.39        14.37 o
   2  11   0        219.62        246.02         7.08 o
   3  11   0        307.97        323.61        15.01 o
   0  12   0       1368.98       1720.25        17.39 o
   1  12   0         97.88         81.25         5.86 o
   2  12   0          5.26         20.02         2.31 o
   3  12   0          0.18          0.62         2.35 o
   1  13   0          0.06          5.29         1.40 o
   3  13   0          0.56         -0.86         2.82 o
   0  14   0         17.02         13.85         2.15 o
   1  14   0        918.12        977.49        14.20 o
   2  14   0        437.63        756.41        15.69 o
   3  14   0         21.61         29.52         4.77 o
   1  15   0         29.73         48.47         3.22 o
   3  15   0         15.61         18.29         3.79 o
   0  16   0        990.53       1322.75        25.13 o
   1  16   0        151.59        147.32         5.68 o
   2  16   0          4.25          6.07         2.48 o
   3  16   0         33.51         28.04         4.59 o
   1  17   0       1238.04       1225.09        16.58 o
   2  17   0       1375.64       1347.71        21.32 o
   3  17   0         45.24         33.70         9.92 o
   0  18   0        795.59        958.20        22.96 o
   1  18   0        155.14        146.88         9.59 o
   2  18   0          0.15         28.31         6.04 o
   3  18   0         26.41         36.49        10.93 o
   1  19   0         33.61         28.83         4.47 o
   2  19   0        195.48        201.60         9.71 o
   3  19   0          9.73          3.14         5.12 o
   0  20   0        242.27        324.94        14.30 o
   1  20   0        336.79        307.58        14.29 o
   2  20   0         62.11         53.67         5.16 o
   3  20   0         12.76          7.52         6.23 o
   1  21   0         45.90         45.49         5.67 o
   2  21   0          1.13         11.15         2.77 o
   3  21   0          0.01          4.99         6.19 o
   0  22   0       1016.83       1095.68        27.82 o
   1  22   0          0.26          3.58         2.54 o
   2  22   0          2.73          5.49         1.91 o
   3  22   0          1.19          9.63         6.57 o
   1  23   0        441.35        364.49        16.09 o
   2  23   0         38.68         48.22         9.83 o
   3  23   0          0.54         -5.51         6.43 o
   0  24   0        511.37        479.17        19.27 o
   1  24   0        136.71        134.26        10.19 o
   2  24   0         56.38        100.46         7.45 o
   3  24   0          0.02         -1.82         4.44 o
   1  25   0        754.16        713.85        23.33 o
   2  25   0        557.23        646.85        18.33 o
   3  25   0         45.68         24.99         5.35 o
   0  26   0        531.75        521.31        21.37 o
   1  26   0        143.13        157.68        11.40 o
   2  26   0         89.14        102.29         7.72 o
   3  26   0         22.78         22.58         7.02 o
   1  27   0         74.58         95.67         9.30 o
   2  27   0          1.68         55.77         9.29 o
   0  28   0       3162.39       3333.03        56.18 o
   1  28   0       4064.61       3729.90        56.97 o
   2  28   0        890.64        878.41        30.69 o
   1  29   0         29.27         56.07         8.42 o
   2  29   0         36.23         67.14         9.27 o
   0  30   0        387.79        387.92        20.23 o
   1  30   0        261.54        252.42        15.59 o
   2  30   0        228.66        275.63        17.67 o
   1  31   0         12.75         15.11         4.94 o
   2  31   0        616.13        630.53        26.68 o
   0  32   0         45.07         42.95         7.53 o
   1  32   0        162.13        151.12        13.00 o
   2  32   0        214.21        239.11        16.88 o
   1  33   0        157.31        154.68        13.45 o
   2  33   0         61.68         64.23         8.97 o
   0  34   0         41.79         52.73         8.74 o
   1  34   0         85.68        101.34        11.03 o
   1  35   0         50.52         76.01        10.06 o
   0  36   0        114.86        115.60        13.03 o
   1  36   0         20.80         15.79         5.18 o
  -4   1   1          0.86          5.12         5.31 o
  -3   1   1          6.49          9.61         3.05 o
  -2   1   1         18.21         16.72         2.72 o
  -1   1   1        143.18        167.09         4.47 o
   1   1   1        680.61        685.88         9.85 o
   3   1   1        170.78        166.72        11.21 o
   4   1   1         71.85         90.39         9.85 o
  -4   2   1          0.19         -2.28         3.44 o
  -3   2   1         42.39         37.69         4.88 o
  -2   2   1        306.33        276.02        10.01 o
  -1   2   1          0.00          0.34         0.94 o
   1   2   1        189.77        202.04         5.37 o
   3   2   1          6.32          6.46         2.84 o
   4   2   1         11.07          2.95         7.00 o
  -4   3   1          4.84          7.63         7.06 o
  -3   3   1        104.95         96.59         6.59 o
  -2   3   1        408.43        417.38        12.14 o
  -1   3   1       2543.14       2312.14        11.59 o
   1   3   1        385.71        333.25         6.93 o
   3   3   1        283.85        279.43        14.47 o
   4   3   1         78.33        110.60        10.85 o
  -4   4   1         39.67         56.18         8.03 o
  -3   4   1         17.87         13.93         2.86 o
  -2   4   1          0.18         -1.08         1.08 o
  -1   4   1       4772.13       4068.25        24.79 o
   0   4   1        842.06        846.48        26.52 o
   1   4   1        862.28        746.35         8.65 o
   3   4   1         43.54         32.30         5.19 o
   4   4   1         12.38         16.38         6.88 o
  -4   5   1         21.74         25.42         5.51 o
  -3   5   1         10.65          9.36         2.44 o
  -2   5   1         33.55         33.96         2.54 o
  -1   5   1        666.80        545.39         6.72 o
   0   5   1       1101.11        927.79        17.70 o
   1   5   1        486.09        460.23         6.61 o
   3   5   1          0.33         -1.26         2.33 o
   4   5   1          1.72          1.75         4.73 o
  -4   6   1          0.00         -1.06         5.66 o
  -3   6   1         49.60         43.86         4.33 o
  -2   6   1        125.57        106.40         4.16 o
  -1   6   1       1588.00       1473.10        11.63 o
   0   6   1        306.02        273.25         3.49 o
   1   6   1        156.74        182.51         5.09 o
   2   6   1        263.71        283.93         7.96 o
   3   6   1          0.51          4.64         3.06 o
   4   6   1          2.96          2.38         5.08 o
  -4   7   1         26.95         28.93         5.88 o
  -3   7   1        377.82        381.88        12.05 o
  -2   7   1          2.05          7.12         2.22 o
  -1   7   1         33.51         43.32         2.00 o
   0   7   1       4577.00       4173.14        25.20 o
   1   7   1        309.55        293.53         7.43 o
   2   7   1         11.23          5.98         1.33 o
   3   7   1          1.00          2.06         2.31 o
   4   7   1         10.60         21.41         6.15 o
  -4   8   1          5.67          9.60         5.31 o
  -3   8   1        126.04        156.78        10.75 o
  -2   8   1         95.90         87.71         4.22 o
  -1   8   1          1.51          2.02         2.03 o
   0   8   1        516.63        516.27         6.38 o
   1   8   1        439.12        359.81        11.34 o
   2   8   1        219.13        200.21         7.83 o
   3   8   1          0.00         -0.58         2.31 o
   4   8   1         17.45         12.29         7.89 o
  -4   9   1        105.22         94.03        10.28 o
  -3   9   1        254.67        225.74        12.86 o
  -2   9   1         30.00         42.66         3.12 o
  -1   9   1         58.46         27.82         3.93 o
   0   9   1       1028.57       1079.74        16.04 o
   1   9   1        635.57        551.31        14.91 o
   2   9   1       1001.95       1160.16        18.62 o
   3   9   1          4.14          4.62         2.43 o
  -4  10   1        225.34        233.63        15.56 o
  -3  10   1        456.51        430.88        17.65 o
  -2  10   1          2.37          1.99         1.29 o
  -1  10   1        153.17        177.37         8.89 o
   0  10   1         41.43         61.91         7.24 o
   1  10   1       1421.08       1301.49        22.72 o
   2  10   1       1713.66       1686.58        23.39 o
   3  10   1         56.21         60.92         6.82 o
  -3  11   1        885.91        907.88        25.54 o
  -2  11   1        119.19        145.42         5.91 o
  -1  11   1        306.41        251.68        10.53 o
   0  11   1       2706.37       2812.81        14.99 o
   1  11   1        119.83        136.58        11.70 o
   2  11   1       1062.75        979.56        19.70 o
   3  11   1        177.87        196.09        15.90 o
  -3  12   1        163.30        158.05        10.75 o
  -2  12   1         62.25         45.08         3.35 o
  -1  12   1         46.55         26.22         3.66 o
   0  12   1        421.55        418.43        12.72 o
   1  12   1          2.69          1.60         2.17 o
   2  12   1        319.68        322.05        10.90 o
   3  12   1         15.81         10.13         3.33 o
  -3  13   1         26.73         38.51         5.49 o
  -2  13   1        461.18        471.95        15.15 o
  -1  13   1        164.50        170.73         6.72 o
   0  13   1       2397.12       2684.78        18.97 o
   1  13   1       1607.31       1583.31        26.80 o
   2  13   1         75.23        132.03         6.94 o
   3  13   1         69.00         80.69         7.50 o
  -3  14   1        123.23        125.89         9.74 o
  -2  14   1       2109.42       2242.21        28.33 o
  -1  14   1       1030.98        937.30        15.77 o
   0  14   1       1397.42       1642.26        13.12 o
   1  14   1       3715.20       3628.47        41.41 o
   2  14   1        243.54        285.32         9.81 o
   3  14   1          4.47          6.82         3.02 o
  -3  15   1        165.42        149.95        10.41 o
  -2  15   1        801.87        807.17        17.30 o
  -1  15   1         47.60         58.48         6.27 o
   0  15   1        518.04        467.30         8.26 o
   1  15   1       1244.35       1234.83        24.67 o
   2  15   1          1.62         49.08         9.85 o
   3  15   1        103.79         94.35        14.69 o
  -3  16   1         15.33         15.93         7.31 o
  -2  16   1         39.45         27.99         3.74 o
  -1  16   1          0.04          0.47         2.64 o
   0  16   1        250.07        279.21         6.65 o
   1  16   1         11.67         26.16         3.86 o
   2  16   1         35.71         43.03         4.99 o
   3  16   1          3.12          9.43         7.06 o
  -3  17   1        272.58        265.48        24.62 o
  -2  17   1        325.02        517.95        14.57 o
  -1  17   1        167.29        157.18        10.42 o
   0  17   1         55.99         50.02         5.01 o
   1  17   1         12.54          7.36         2.57 o
   2  17   1         63.83         62.79         5.63 o
   3  17   1          4.57          1.43         4.92 o
  -3  18   1         74.62         84.24        13.98 o
  -2  18   1        122.89        130.86         7.59 o
  -1  18   1        166.20        193.73        11.81 o
   0  18   1         70.14         70.86         4.58 o
   1  18   1        438.94        351.90        49.58 o
   2  18   1         91.30        107.94         8.07 o
   3  18   1        288.04        332.53        28.58 o
  -3  19   1          1.50          2.69         7.95 o
  -2  19   1         35.31         63.95         4.64 o
  -1  19   1         17.40          6.58         2.56 o
   0  19   1         25.79         14.41         4.18 o
   1  19   1        520.10        419.58        53.86 o
   2  19   1         47.06         58.79         5.09 o
   3  19   1        322.32        317.13        28.59 o
  -3  20   1          0.69          1.83         3.59 o
  -2  20   1          2.37          7.74         2.23 o
  -1  20   1        330.19        286.78        14.50 o
   0  20   1         61.27         85.66         5.40 o
   1  20   1          2.36          6.43         1.22 o
   2  20   1         57.73         51.28         4.22 o
   3  20   1        302.70        390.26        32.18 o
  -3  21   1         21.73         37.63        10.94 o
  -2  21   1         56.48         62.36         7.56 o
  -1  21   1        140.28        126.81         9.71 o
   0  21   1        220.99        251.60         9.24 o
   1  21   1        423.53        374.14        22.82 o
   2  21   1          5.30         13.03         2.69 o
   3  21   1        133.25        123.45        18.84 o
  -3  22   1         43.13         40.20        10.67 o
  -2  22   1          0.01          1.01         2.68 o
  -1  22   1          3.67          0.67         1.91 o
   0  22   1        536.00        566.96        14.04 o
   1  22   1          0.70          3.76         2.69 o
   2  22   1          2.70          3.82         1.89 o
   3  22   1        239.69        236.81        19.97 o
  -3  23   1          0.09          1.59         3.10 o
  -2  23   1         47.09         50.81         5.74 o
  -1  23   1         47.32         52.06         6.60 o
   0  23   1          7.37         15.78         3.12 o
   1  23   1        303.33        278.73        13.37 o
   2  23   1          1.40          5.34         3.77 o
   3  23   1         78.97         87.72         8.89 o
  -3  24   1        112.80         90.94         9.60 o
  -2  24   1        244.91        276.61        12.84 o
  -1  24   1         30.25         34.38         5.66 o
   0  24   1        212.85        220.18         9.33 o
   1  24   1        648.24        617.45        20.34 o
   2  24   1         98.91        151.80        10.17 o
   3  24   1          0.08          4.63         7.67 o
  -3  25   1         38.12         38.46         6.48 o
  -2  25   1        991.60       1050.57        34.87 o
  -1  25   1        122.35        101.41         9.45 o
   0  25   1         24.00         32.73         4.03 o
   1  25   1        651.13        576.97        20.19 o
   2  25   1         11.10         53.74         6.54 o
   3  25   1         66.56         54.42         7.28 o
  -3  26   1          7.91          9.56         4.27 o
  -2  26   1        164.47        162.99        14.01 o
  -1  26   1        196.00        185.38        12.84 o
   0  26   1        258.02        240.89        10.29 o
   1  26   1        174.28        159.77        11.11 o
   2  26   1         65.97         98.52         8.57 o
  -2  27   1        322.52        330.08        19.82 o
  -1  27   1        231.18        250.15        15.60 o
   0  27   1        238.78        250.86        14.32 o
   1  27   1         11.03         24.65         5.77 o
   2  27   1        357.69        668.65        21.55 o
  -2  28   1        247.23        415.25        22.03 o
  -1  28   1       1283.63       1191.25        33.17 o
   0  28   1        871.10        926.83        25.58 o
   1  28   1        464.61        440.42        18.93 o
   2  28   1        241.37        256.92        13.75 o
  -2  29   1        138.40        138.46        13.01 o
  -1  29   1         31.21         36.01         6.98 o
   0  29   1       1306.30       1336.38        44.93 o
   1  29   1         91.85        103.41         9.80 o
  -2  30   1        337.07        372.71        21.50 o
  -1  30   1          7.20          8.05         4.08 o
   0  30   1        135.36        163.82         9.58 o
   1  30   1        111.53        102.71        10.00 o
   2  30   1         99.86         84.81         8.84 o
  -2  31   1        263.91        317.54        19.91 o
  -1  31   1        369.26        363.68        19.81 o
   0  31   1        420.33        448.47        15.76 o
   1  31   1        348.46        347.18        18.30 o
   2  31   1         22.21         29.13         5.30 o
  -2  32   1          4.59         38.71         8.37 o
  -1  32   1        347.89        292.40        18.16 o
   0  32   1         19.40         35.50         5.06 o
   1  32   1        280.47        253.93        15.95 o
   2  32   1          7.82         27.74        10.39 o
  -2  33   1         47.02         58.51         8.89 o
  -1  33   1         29.44         23.65         5.88 o
   0  33   1          0.00         -1.62         2.43 o
   1  33   1         18.54          7.17         3.61 o
  -1  34   1         31.61         23.98         5.82 o
   0  34   1          0.31         -2.34         2.34 o
   1  34   1          7.16          8.38         4.13 o
  -1  35   1          4.12         -0.39         2.69 o
   0  35   1          6.62          1.56         2.39 o
   1  35   1         10.06         17.96         5.29 o
  -1  36   1         10.86         24.60         7.08 o
   0  36   1          3.68          4.55         2.34 o
   1  36   1         12.29         17.92         5.40 o
   0  37   1         36.29         31.61         5.20 o
  -4   0   2         77.13        122.51        18.44 o
  -3   0   2         20.37         22.98         4.38 o
  -2   0   2        281.17        353.53        12.09 o
  -1   0   2       4405.42       3303.63        27.19 o
   0   0   2       3107.39       3176.91        22.50 o
   1   0   2        244.43        280.44        10.14 o
   2   0   2        759.74        875.36        31.48 o
   3   0   2        203.07        170.95        16.88 o
   4   0   2         10.90         30.81        10.77 o
  -4   1   2        505.83        469.07        23.67 o
  -3   1   2         17.70         10.68         2.27 o
  -2   1   2      10330.21       9780.91        48.68 o
  -1   1   2      61370.96      53873.13       240.27 o
   0   1   2       2864.58       2891.36        13.89 o
   1   1   2       1397.70       1230.92        14.99 o
   2   1   2       3653.36       3533.42        44.48 o
   3   1   2        128.23        125.06        10.36 o
   4   1   2         24.63         32.12         6.27 o
  -4   2   2          1.73          1.11         4.52 o
  -3   2   2         64.71         57.48         5.01 o
  -2   2   2       3409.61       3541.33        28.94 o
  -1   2   2          7.62         12.47         1.77 o
   0   2   2       3109.19       3158.13        14.38 o
   1   2   2        904.54        964.42        14.20 o
   2   2   2        319.79        414.43        15.37 o
   3   2   2        268.18        250.89        14.38 o
   4   2   2         13.47         13.01         5.65 o
  -4   3   2          7.65         81.21        11.43 o
  -3   3   2          0.08          0.72         2.13 o
  -2   3   2       1321.45       1327.08        15.82 o
  -1   3   2       2081.76       1830.86        24.00 o
   0   3   2        246.36        219.33         3.18 o
   1   3   2         72.81         67.12         3.62 o
   2   3   2         85.66        114.16         8.44 o
   3   3   2         37.81         54.07         7.42 o
   4   3   2         16.97         88.31        11.18 o
  -4   4   2          0.12          3.52         5.16 o
  -3   4   2        397.52        411.31        12.33 o
  -2   4   2       3619.31       3117.24        23.31 o
  -1   4   2       5883.94       5593.49        44.19 o
   0   4   2      11710.04      11345.21        54.59 o
   1   4   2         36.00          7.99         1.25 o
   2   4   2        529.72        699.80        21.15 o
   3   4   2        941.85        892.47        30.55 o
   4   4   2         66.66         79.10        10.08 o
  -4   5   2          0.00         14.56         7.48 o
  -3   5   2         32.41         48.69         4.25 o
  -2   5   2         18.45         15.86         2.48 o
  -1   5   2        223.92        211.96         5.83 o
   0   5   2         17.23          6.55         0.65 o
   1   5   2         29.43         27.84         2.05 o
   2   5   2         13.64         38.35         4.73 o
   3   5   2         25.66         36.53         6.26 o
  -4   6   2          2.63          9.32         4.85 o
  -3   6   2        104.24        113.73         6.22 o
  -2   6   2          3.87         37.45         5.08 o
  -1   6   2        459.80        479.06        15.98 o
   0   6   2        104.08         99.03         2.01 o
   1   6   2        298.27        346.95         7.45 o
   2   6   2          4.85          6.64         1.80 o
   3   6   2          0.01          1.45         2.80 o
  -4   7   2         75.73        101.25        10.38 o
  -3   7   2         40.20         41.02         5.95 o
  -2   7   2          1.42          6.13         2.32 o
  -1   7   2        286.93        199.35        10.82 o
   0   7   2        460.43        512.42         7.32 o
   1   7   2        476.77        390.07         9.71 o
   2   7   2        123.07        222.91        11.76 o
   3   7   2        707.30        692.33        23.56 o
  -4   8   2          3.94         17.26         5.64 o
  -3   8   2         38.01         37.82         6.76 o
  -2   8   2          0.27         26.07         6.48 o
  -1   8   2        143.20        188.82        10.46 o
   0   8   2        225.34        216.82         3.68 o
   1   8   2        402.23        377.09        11.53 o
   2   8   2         24.04         43.23         4.37 o
   3   8   2          1.74          5.17         2.82 o
  -4   9   2          0.00         -0.36         3.59 o
  -3   9   2          1.59          5.65         3.08 o
  -2   9   2         46.87        174.63        32.50 o
  -1   9   2        162.59        134.25         8.90 o
   0   9   2        265.28        214.79         4.48 o
   1   9   2        160.48        148.93         5.78 o
   2   9   2         11.96         49.35         4.54 o
   3   9   2         39.60         45.67        10.48 o
  -3  10   2        249.88        276.75        14.18 o
  -2  10   2        138.59        203.57        51.33 o
  -1  10   2        522.66        550.82        17.78 o
   0  10   2       1476.54       1428.62        11.92 o
   1  10   2       2197.36       2227.44        31.29 o
   2  10   2         80.45         77.87        10.75 o
   3  10   2         77.11        105.46        14.92 o
  -3  11   2          7.46          5.75         2.80 o
  -2  11   2          4.41        102.68        31.20 o
  -1  11   2         12.54         15.44         3.43 o
   0  11   2         14.22         11.77         1.34 o
   1  11   2        132.48        138.85         6.11 o
   2  11   2         18.51         50.05         9.85 o
   3  11   2          6.58          4.92         5.55 o
  -3  12   2         10.18         15.52         3.97 o
  -2  12   2         24.55         61.60        12.25 o
  -1  12   2         13.49         20.62         4.00 o
   0  12   2          2.43          8.32         1.09 o
   1  12   2         24.96         33.95         3.16 o
   2  12   2        479.11        458.56        12.77 o
   3  12   2         51.49         32.80         5.45 o
  -3  13   2          0.34          3.42         2.74 o
  -2  13   2        275.30        315.05        20.14 o
  -1  13   2        161.20        170.88         7.47 o
   0  13   2         84.87        104.15         3.63 o
   1  13   2       1038.86       1034.23        16.88 o
   2  13   2         36.76         35.24         6.01 o
   3  13   2        238.11        272.50        24.41 o
  -3  14   2        112.42        126.68         8.28 o
  -2  14   2          1.06         41.93         9.47 o
  -1  14   2        191.01        181.65        11.43 o
   0  14   2        573.95        639.86        19.81 o
   1  14   2         86.21        116.58         5.01 o
   2  14   2        178.19        177.88         7.39 o
   3  14   2         78.85         55.16        12.20 o
  -3  15   2         13.14         18.43         5.68 o
  -2  15   2        262.94        177.61         7.25 o
  -1  15   2        679.07        639.24        21.56 o
   0  15   2        767.57        913.82        11.36 o
   1  15   2        438.33        409.45        11.18 o
   2  15   2         21.62         41.60         9.23 o
   3  15   2        433.68        393.00        30.67 o
  -3  16   2        329.17        304.25        17.23 o
  -2  16   2         83.61         61.88         4.59 o
  -1  16   2         64.50         57.09         6.52 o
   0  16   2        927.03        979.80        12.29 o
   1  16   2        660.04        622.32        11.84 o
   2  16   2        144.69        149.82        16.92 o
   3  16   2        222.43        235.02        24.40 o
  -3  17   2         23.95         33.65         7.42 o
  -2  17   2          9.75          9.71         2.29 o
  -1  17   2         62.59         62.45         7.01 o
   0  17   2         18.55         48.30         8.13 o
   1  17   2         15.92         15.28         2.25 o
   2  17   2         12.70         19.91         3.76 o
   3  17   2          0.35         13.80         9.76 o
  -3  18   2        517.51        498.55        22.11 o
  -2  18   2         96.51        124.60         6.71 o
  -1  18   2         21.73         20.28         4.23 o
   0  18   2       1351.82       1482.33        20.29 o
   1  18   2        343.77        340.60         9.03 o
   2  18   2        106.94        113.30         7.89 o
   3  18   2        494.14        497.90        35.51 o
  -3  19   2          1.59         21.13         6.40 o
  -2  19   2         19.41         32.48         3.92 o
  -1  19   2          0.02          1.93         2.17 o
   0  19   2        148.62        193.61         7.78 o
   1  19   2         82.31         84.79         4.74 o
   2  19   2          1.02         -2.21         3.20 o
   3  19   2         24.97         32.61        11.37 o
  -3  20   2         21.90         30.63        11.75 o
  -2  20   2          0.09          9.30         3.19 o
  -1  20   2         93.84         72.01         7.79 o
   0  20   2         13.05         15.18         2.74 o
   1  20   2         62.84         64.10         4.24 o
   2  20   2          5.46          3.31         2.50 o
   3  20   2          6.32          6.45         8.17 o
  -3  21   2         49.70         68.81         9.94 o
  -2  21   2         64.91         51.10         5.68 o
  -1  21   2         23.11         27.65         5.17 o
   0  21   2        284.77        247.78         9.97 o
   1  21   2         29.85         42.71         3.70 o
   2  21   2          1.69          1.97         1.70 o
   3  21   2        139.21        166.97        11.65 o
  -3  22   2          2.09          1.06         4.34 o
  -2  22   2          0.41          1.20         3.16 o
  -1  22   2         32.60         33.36         5.68 o
   0  22   2         58.92         50.15         4.43 o
   1  22   2         65.42         59.51         4.71 o
   2  22   2          0.75          0.94         3.00 o
   3  22   2         54.64         53.27         6.80 o
  -3  23   2         33.33         20.82        10.19 o
  -2  23   2         17.77         17.12         5.07 o
  -1  23   2         96.72         88.69         8.87 o
   0  23   2          0.31          7.11         2.50 o
   1  23   2         74.65         77.51         5.53 o
   2  23   2          6.61         11.71         2.94 o
   3  23   2          0.04         -2.38         2.38 o
  -3  24   2        263.62        239.85        15.50 o
  -2  24   2        348.00        390.89        21.62 o
  -1  24   2         72.41         62.76         7.85 o
   0  24   2        875.33        887.69        43.46 o
   1  24   2         31.32         24.39         5.11 o
   2  24   2          4.80         48.89         5.57 o
   3  24   2         14.03         10.76         3.25 o
  -3  25   2         50.15         49.54         7.49 o
  -2  25   2        343.76        320.24        19.87 o
  -1  25   2        147.05        127.73        10.86 o
   0  25   2         21.16         44.16         4.90 o
   1  25   2         63.48         62.63         5.33 o
   2  25   2         10.59         23.12         4.06 o
  -2  26   2        297.22        356.23        22.41 o
  -1  26   2         10.77         25.89         5.93 o
   0  26   2        502.41        518.46        17.77 o
   1  26   2        336.72        288.53        11.21 o
   2  26   2         15.39         35.61         5.22 o
  -2  27   2       1968.59       2083.57        51.08 o
  -1  27   2       2209.60       2078.32        44.97 o
   0  27   2       1890.81       1916.77        29.75 o
   1  27   2        155.48        126.51         7.79 o
   2  27   2         97.48         91.39         8.97 o
  -2  28   2         55.81        128.71        13.46 o
  -1  28   2         98.23        138.36        12.24 o
   0  28   2        363.88        372.03        13.74 o
   1  28   2        554.72        460.49        14.83 o
   2  28   2         52.39         51.94         9.39 o
  -2  29   2       1284.43       1234.96        39.77 o
  -1  29   2       1739.03       1612.33        40.56 o
   0  29   2       2493.54       2554.45        55.75 o
   1  29   2        801.07        687.91        25.84 o
   2  29   2        146.79        180.83        11.03 o
  -2  30   2          2.59         30.74         7.48 o
  -1  30   2         29.16         28.39         7.06 o
   0  30   2          1.24         43.86         5.71 o
   1  30   2        280.07        269.52        12.04 o
   2  30   2         55.41         59.24         6.76 o
  -2  31   2          0.59         13.56         5.81 o
  -1  31   2         15.80         22.83         5.59 o
   0  31   2        149.87        146.03         9.15 o
   1  31   2         14.41         26.20         7.78 o
   2  31   2         20.06         71.46         7.85 o
  -2  32   2        184.75        180.09        15.74 o
  -1  32   2        116.28        114.93        11.84 o
   0  32   2         18.80         16.87         5.90 o
   1  32   2        639.31        481.21        21.56 o
   2  32   2        161.99        212.84        12.63 o
  -1  33   2         12.76         19.67         5.50 o
   0  33   2          0.29          2.99         4.23 o
   1  33   2          6.18         14.25         4.28 o
  -1  34   2          6.09          6.69         3.76 o
   0  34   2          1.29          2.66         3.91 o
   1  34   2          0.24          6.35         3.01 o
  -1  35   2         75.56         59.11         9.30 o
   0  35   2        273.45        279.45        13.87 o
   1  35   2          0.60         -1.44         2.49 o
  -1  36   2          3.03          7.74         3.64 o
   0  36   2          1.47          1.82         3.64 o
   1  36   2         20.21         24.37         5.78 o
   0  37   2          0.31          1.87         3.19 o
  -4   1   3          0.03          3.49         6.21 o
  -3   1   3        259.83        257.51         8.89 o
  -1   1   3         91.37        111.42         3.54 o
   0   1   3        114.85        106.06         3.27 o
   1   1   3         41.95         52.99         3.77 o
   2   1   3        135.20        251.74        13.32 o
   3   1   3          2.40         14.99         4.58 o
  -4   2   3          9.33         10.97         4.93 o
  -3   2   3          6.26          5.56         3.19 o
  -2   2   3         99.16        143.47         6.64 o
  -1   2   3         45.18         42.19         2.46 o
   0   2   3        888.12        940.40        11.20 o
   1   2   3        137.75        120.92         3.93 o
   3   2   3          3.95          3.73         3.88 o
  -4   3   3         83.66         82.46        10.34 o
  -3   3   3         51.44         57.84         4.07 o
  -2   3   3        660.25        474.08        11.94 o
  -1   3   3        177.90        149.14         3.43 o
   0   3   3       1455.06       1558.95        10.37 o
   1   3   3         62.87         71.54         3.14 o
   2   3   3        436.72        685.25        21.36 o
   3   3   3         23.99         20.16         5.01 o
  -4   4   3         70.28         70.83         9.42 o
  -3   4   3         19.51         17.72         2.53 o
  -2   4   3       1721.88       1706.50        50.02 o
  -1   4   3        296.70        234.36         9.12 o
   0   4   3        811.98        947.68         8.93 o
   1   4   3        165.39        152.61         4.85 o
   2   4   3        494.95        554.03        18.75 o
   3   4   3        144.30        177.85        12.79 o
  -4   5   3         39.59         30.81         6.74 o
  -3   5   3          8.67         10.30         1.88 o
  -2   5   3        151.56        189.16         8.79 o
  -1   5   3        310.59        270.80         7.42 o
   0   5   3         12.93          9.34         1.06 o
   1   5   3         63.37         75.64         3.58 o
   2   5   3         64.90         86.75         7.86 o
   3   5   3          0.12         -1.15         3.56 o
  -4   6   3         48.20         42.40         7.27 o
  -3   6   3         16.28         22.77         4.60 o
  -2   6   3         20.46          4.70         2.42 o
  -1   6   3        779.56        656.96        13.32 o
   0   6   3          3.42          5.23         0.76 o
   1   6   3         46.30         40.46         4.60 o
   2   6   3         29.96         63.27         5.28 o
   3   6   3         11.52         20.62        12.29 o
  -4   7   3         20.43         24.89         6.28 o
  -3   7   3         84.91         75.28         7.60 o
  -2   7   3        247.22        315.62        13.31 o
  -1   7   3         28.62         18.01         2.53 o
   0   7   3       3625.37       3851.50        18.32 o
   1   7   3       1419.36       1348.80        19.74 o
   2   7   3         43.36         24.18         3.14 o
   3   7   3         31.47         37.40         6.54 o
  -4   8   3          6.65          8.48         5.07 o
  -3   8   3          8.03          7.96         3.25 o
  -2   8   3          2.65          4.05         2.03 o
  -1   8   3         38.97         29.83         3.12 o
   0   8   3        882.17        901.52         8.15 o
   1   8   3        175.13        159.70         7.11 o
   2   8   3         16.67         23.17         3.22 o
   3   8   3         40.93         47.20         6.94 o
  -3   9   3          0.91         20.51         4.93 o
  -2   9   3         86.09        134.12         8.77 o
  -1   9   3        143.24        147.24         5.23 o
   0   9   3        313.54        403.58         5.13 o
   1   9   3        485.67        480.64         9.26 o
   2   9   3         75.26         60.95         4.78 o
   3   9   3          0.17         16.58         8.10 o
  -3  10   3          0.21          4.81         3.18 o
  -2  10   3         10.45         15.12         6.08 o
  -1  10   3         97.56         70.86         3.92 o
   0  10   3       2114.40       2272.30        12.35 o
   1  10   3       2514.63       2402.01        23.27 o
   2  10   3         18.21         11.65         4.76 o
   3  10   3        230.30        233.91        23.26 o
  -3  11   3         46.53         42.83         5.41 o
  -2  11   3        248.06        259.98        18.90 o
  -1  11   3         58.11         67.35         4.06 o
   0  11   3       1453.57       1487.58        13.12 o
   1  11   3        667.00        607.46        12.11 o
   2  11   3        113.70        108.92        13.75 o
   3  11   3        457.67        453.58        32.10 o
  -3  12   3          9.51         45.71         5.77 o
  -2  12   3        219.80        323.81        20.82 o
  -1  12   3         78.35         68.96         5.39 o
   0  12   3        551.97        647.11         7.70 o
   1  12   3        557.68        590.00         9.46 o
   2  12   3          0.37          0.51         5.19 o
   3  12   3        166.42        198.14        22.08 o
  -3  13   3        440.88        440.58        15.47 o
  -2  13   3         77.47         90.91        11.61 o
  -1  13   3       1046.42        942.47        16.33 o
   0  13   3       1327.03       1429.58        12.77 o
   1  13   3         70.97         56.57         5.36 o
   2  13   3        123.23        105.49        13.53 o
   3  13   3        434.96        460.32        33.17 o
  -3  14   3        235.16        279.88        16.96 o
  -2  14   3        141.44        163.46        15.05 o
  -1  14   3       2163.24       1881.05        23.91 o
   0  14   3       1363.49       1520.25        13.70 o
   1  14   3         72.63         70.17         3.56 o
   2  14   3         22.74         26.73         8.20 o
   3  14   3         96.71        108.11        17.68 o
  -3  15   3        527.01        526.06        31.65 o
  -2  15   3          0.11         10.56         4.75 o
  -1  15   3       1851.07       1759.73        26.62 o
   0  15   3       2150.18       2638.74        24.47 o
   1  15   3        160.00        190.70         5.92 o
   2  15   3         48.73         65.10        12.36 o
   3  15   3        242.42        274.03        26.29 o
  -3  16   3          1.57          2.42         6.33 o
  -2  16   3        140.26        194.79        16.16 o
  -1  16   3         22.74         17.13         4.11 o
   0  16   3         16.88         25.66         6.06 o
   1  16   3        102.78        115.41         4.87 o
   2  16   3        146.35        154.56         8.77 o
   3  16   3        275.93        277.82        27.13 o
  -3  17   3         12.14          8.92         5.30 o
  -2  17   3         33.88         24.60         8.22 o
  -1  17   3        118.57        107.24         9.52 o
   0  17   3        564.19        564.86        10.72 o
   1  17   3        472.72        458.81         9.82 o
   2  17   3        219.61        233.25        10.65 o
   3  17   3        459.86        482.34        35.78 o
  -3  18   3         82.85         64.85        11.54 o
  -2  18   3         41.71         47.38         8.75 o
  -1  18   3         82.90         70.96         8.20 o
   0  18   3        604.11        631.17        11.64 o
   1  18   3          1.17          8.10         2.01 o
   2  18   3        295.31        276.16        11.55 o
   3  18   3       1169.65       1165.70        55.24 o
  -3  19   3         58.96         66.83        11.85 o
  -2  19   3          0.03          1.73         4.35 o
  -1  19   3          4.17          0.75         2.59 o
   0  19   3          1.10          4.89         4.28 o
   1  19   3        127.44        106.65         7.72 o
   2  19   3         37.89         39.56         4.82 o
   3  19   3        157.63        152.29        22.62 o
  -3  20   3          5.67          6.23         5.33 o
  -2  20   3          0.19         -2.19         3.10 o
  -1  20   3         32.24         38.48         6.21 o
   0  20   3         20.65         32.43         4.70 o
   1  20   3        352.11        294.16         9.12 o
   2  20   3        387.36        363.86        13.65 o
   3  20   3          2.04         -8.36         8.36 o
  -3  21   3         17.23         23.40         7.92 o
  -2  21   3         20.07          9.62         4.05 o
  -1  21   3        436.39        420.15        19.53 o
   0  21   3         44.17         69.75        16.21 o
   1  21   3        122.67        104.09         5.51 o
   2  21   3       1338.58       1277.74        25.45 o
   3  21   3          5.78          0.06         6.77 o
  -3  22   3         53.20         66.27        12.35 o
  -2  22   3          2.37         -3.99         3.99 o
  -1  22   3          5.45          0.60         3.13 o
   0  22   3         63.24         90.56         9.24 o
   1  22   3          9.47          7.84         3.23 o
   2  22   3          4.97         43.88         8.67 o
   3  22   3        150.25        156.98        21.89 o
  -3  23   3         41.56         60.79        12.41 o
  -2  23   3         48.95         38.24         7.68 o
  -1  23   3          0.62          3.00         3.12 o
   0  23   3         16.55         28.46         6.33 o
   1  23   3        179.39        159.00         6.93 o
   2  23   3          0.52         21.22         3.74 o
   3  23   3        105.20        109.31        19.61 o
  -3  24   3        319.17        328.83        17.38 o
  -2  24   3        306.37        312.24        20.11 o
  -1  24   3        110.93        119.97        10.93 o
   0  24   3        785.26        851.15        27.77 o
   1  24   3          0.04          0.21         1.43 o
   2  24   3        152.74        131.24         8.34 o
  -3  25   3          5.25          7.72         5.85 o
  -2  25   3         51.46         70.27        10.03 o
  -1  25   3        377.15        355.18        18.80 o
   0  25   3        370.31        384.41        19.16 o
   1  25   3         11.85         13.41         2.66 o
   2  25   3         30.54         46.41         5.15 o
  -2  26   3        200.67        181.69        15.82 o
  -1  26   3         27.07         46.68         7.47 o
   0  26   3        187.76        190.17        13.88 o
   1  26   3        266.89        217.98        13.63 o
   2  26   3         42.42         57.37         6.09 o
  -2  27   3         24.97         40.64         8.17 o
  -1  27   3       1318.96       1248.87        36.00 o
   0  27   3          0.01         12.43         4.95 o
   1  27   3        163.89        123.28         6.94 o
   2  27   3         33.70         57.07         6.35 o
  -2  28   3         76.99         80.80        10.91 o
  -1  28   3        653.85        616.79        25.80 o
   0  28   3        208.30        182.66        14.19 o
   1  28   3         45.68         46.24         4.91 o
  -2  29   3        219.37        242.97        18.49 o
  -1  29   3        637.40        627.37        26.32 o
   0  29   3          7.01          4.47         3.84 o
   1  29   3        338.20        273.82        10.60 o
   2  29   3         69.78        105.73        17.61 o
  -2  30   3        103.08        101.26        12.02 o
  -1  30   3        116.40        120.56        12.07 o
   0  30   3        398.42        412.43        22.34 o
   1  30   3         30.16         17.68         3.30 o
   2  30   3          7.10         40.80        12.89 o
  -2  31   3        329.37        351.57        22.63 o
  -1  31   3         11.42         12.51         5.23 o
   0  31   3        201.99        242.31        17.69 o
   1  31   3         27.26         20.41         8.51 o
   2  31   3          0.01         27.94        12.17 o
  -2  32   3        463.41        501.80        26.99 o
  -1  32   3         55.35         72.14         9.85 o
   0  32   3        156.04        182.28        15.61 o
   1  32   3         20.03          5.15         3.10 o
  -1  33   3          0.00          7.51         4.16 o
   0  33   3         42.64         60.55        10.05 o
   1  33   3          1.46          0.24         3.49 o
  -1  34   3         66.58         62.68         9.58 o
   0  34   3         33.23         49.08         9.25 o
   1  34   3          0.02          2.18         1.93 o
  -1  35   3          3.15         -0.76         2.88 o
   0  35   3         38.79         58.23        10.41 o
   1  35   3         32.25         24.24         4.99 o
   0  36   3         43.34         71.12        11.40 o
  -4   0   4        396.29        333.34        27.93 o
  -3   0   4      11758.35      10561.99       219.47 o
  -2   0   4      16220.70      15519.63       100.72 o
  -1   0   4         37.30         38.24         4.26 o
   0   0   4       5440.52       6083.37        29.55 o
   1   0   4       6433.67       6289.96        32.93 o
   2   0   4         22.38         13.74         5.46 o
   3   0   4         26.32         32.31         9.23 o
  -4   1   4          0.02         12.11         6.33 o
  -3   1   4        583.46        640.13        13.62 o
  -2   1   4       1647.49       1549.39        22.97 o
  -1   1   4         62.76         57.38         2.95 o
   0   1   4        424.13        458.84         7.60 o
   1   1   4        721.30        725.61        19.25 o
   2   1   4         19.80         18.12         4.16 o
   3   1   4          2.00          3.72         3.84 o
  -4   2   4         32.65         68.56        10.15 o
  -3   2   4        163.08        175.11         7.13 o
  -2   2   4       1374.21       1150.19        22.22 o
  -1   2   4        663.98        717.76         9.92 o
   0   2   4        428.44        449.87         7.63 o
   1   2   4        901.91        908.56         8.68 o
   2   2   4        201.52        160.03        10.89 o
   3   2   4          2.75         12.88         3.65 o
  -4   3   4        840.66        737.01        29.56 o
  -3   3   4       1160.16       1055.94        18.89 o
  -2   3   4       2847.75       2567.34        32.81 o
  -1   3   4       1305.20       1111.06        13.53 o
   0   3   4        155.69        156.10         4.16 o
   1   3   4       2953.90       2762.15        16.30 o
   2   3   4        843.29        822.19        24.29 o
   3   3   4         42.97         45.07         7.25 o
  -3   4   4        733.94        654.54        18.12 o
  -2   4   4          8.47         86.39        13.95 o
  -1   4   4         37.99         53.70         3.10 o
   0   4   4        967.16        992.42         9.62 o
   1   4   4          3.44          8.82         2.89 o
   2   4   4         45.27         60.92         6.87 o
   3   4   4          4.73          4.15         5.49 o
  -3   5   4         56.74         45.72         5.50 o
  -2   5   4        489.83        474.80        14.27 o
  -1   5   4         95.99        111.55         4.79 o
   0   5   4        250.57        254.22         4.95 o
   1   5   4        502.43        490.96        10.02 o
   2   5   4        133.70        137.78        10.10 o
   3   5   4        111.48         99.87        10.09 o
  -3   6   4        112.37         93.47         7.28 o
  -2   6   4        138.86        103.50         6.86 o
  -1   6   4         47.12         50.79         3.36 o
   0   6   4       1017.26       1041.99        10.90 o
   1   6   4          7.21          1.87         2.84 o
   2   6   4        578.86        578.31        20.52 o
   3   6   4          0.69         -2.33         6.11 o
  -3   7   4          4.09          6.23         2.57 o
  -2   7   4         50.87         44.72         4.70 o
  -1   7   4        152.91        102.46         5.09 o
   0   7   4         35.48         41.53         2.37 o
   1   7   4         36.15         42.54         2.94 o
   2   7   4        170.33        193.89        12.06 o
   3   7   4        151.57        147.21        12.19 o
  -3   8   4          7.46          5.05         2.65 o
  -2   8   4         46.40         34.96         4.12 o
  -1   8   4        774.74        721.84        12.69 o
   0   8   4          4.73          6.43         1.17 o
   1   8   4         73.70         65.44         9.26 o
   2   8   4       1149.13       1080.93        20.81 o
   3   8   4          7.39          9.23         5.30 o
  -3   9   4          9.44          9.20         2.65 o
  -2   9   4          3.36         15.57         4.20 o
  -1   9   4        173.25        136.86         5.68 o
   0   9   4        373.21        460.07         5.56 o
   1   9   4          0.00         -1.71         1.71 o
   2   9   4         58.42         74.03         9.52 o
   3   9   4        466.04        460.35        32.41 o
  -3  10   4          4.26          1.52         2.42 o
  -2  10   4         23.47         26.04         5.11 o
  -1  10   4         61.94         73.83         4.42 o
   0  10   4         13.68         12.31         1.09 o
   1  10   4         48.09         28.38         3.39 o
   2  10   4          3.39         17.49         3.20 o
   3  10   4         74.48         87.73        15.81 o
  -3  11   4          4.89          4.18         2.69 o
  -2  11   4        133.40        124.59        16.04 o
  -1  11   4        136.01        124.94         5.98 o
   0  11   4        635.26        725.59         7.67 o
   1  11   4        426.28        361.15        15.51 o
   2  11   4        203.22        202.95        19.71 o
   3  11   4       1258.70       1155.64        52.40 o
  -3  12   4         24.22         27.38         5.75 o
  -2  12   4         12.63         17.48         6.09 o
  -1  12   4        109.15         96.99         5.54 o
   0  12   4        132.43        141.85         3.69 o
   1  12   4          0.54          0.24         1.04 o
   2  12   4         10.30         37.37         9.79 o
   3  12   4         39.51         45.58        12.01 o
  -3  13   4          0.76          1.25         7.51 o
  -2  13   4         12.64         32.36         8.05 o
  -1  13   4         28.32         22.55         2.64 o
   0  13   4          6.61          5.48         1.42 o
   1  13   4         53.77         45.07         2.55 o
   2  13   4        117.28        158.33        17.85 o
   3  13   4          2.32         -0.65         5.04 o
  -3  14   4        161.81        153.24        17.98 o
  -2  14   4        239.34        217.73        18.05 o
  -1  14   4         52.97         60.27         3.96 o
   0  14   4        930.94       1000.46        10.22 o
   1  14   4        776.47        752.36        21.34 o
   2  14   4        478.24        648.49        36.07 o
   3  14   4        390.68        355.87        30.28 o
  -3  15   4         25.33         42.59        10.81 o
  -2  15   4         81.97         88.99        12.08 o
  -1  15   4         18.81         16.84         2.42 o
   0  15   4        245.03        266.70         5.52 o
   1  15   4          2.55          6.06         1.54 o
   2  15   4         20.73         36.52         4.05 o
   3  15   4         41.93         45.83        12.75 o
  -3  16   4         11.60         12.02         5.57 o
  -2  16   4         98.93        126.75        14.13 o
  -1  16   4         26.19         25.59         4.13 o
   0  16   4         48.94         65.27         2.90 o
   1  16   4         12.87         12.90         3.43 o
   2  16   4        147.61        163.64        18.23 o
   3  16   4          6.03         32.90        12.71 o
  -3  17   4         18.79         16.63         7.12 o
  -2  17   4        116.10        134.69        14.90 o
  -1  17   4       1772.65       1649.93        28.39 o
   0  17   4          0.86         -0.13         0.92 o
   1  17   4        165.83        170.88         5.72 o
   2  17   4       1952.88       1934.15        71.31 o
   3  17   4       1282.66       1236.12        58.31 o
  -3  18   4         36.86         34.31         8.56 o
  -2  18   4         86.92        144.51        15.53 o
  -1  18   4        167.71        167.67         9.80 o
   0  18   4        129.20        158.21         4.62 o
   1  18   4         53.15         48.71         3.30 o
   2  18   4        148.00        175.20        28.59 o
   3  18   4        271.10        353.30        32.54 o
  -3  19   4          0.14          0.59         6.01 o
  -2  19   4          0.17         -1.05         3.34 o
  -1  19   4        215.41        203.75         9.55 o
   0  19   4        164.38        171.60         4.99 o
   1  19   4          4.96          3.00         1.29 o
   2  19   4        529.69        567.02        15.48 o
   3  19   4        288.35        330.68        31.03 o
  -3  20   4         10.75          5.64         6.32 o
  -2  20   4        185.88        219.08        17.11 o
  -1  20   4        150.50        119.04         7.74 o
   0  20   4         56.16         80.08         4.41 o
   1  20   4         67.84         65.22         4.09 o
   2  20   4         85.01         98.25         6.56 o
   3  20   4         82.32        103.67        17.99 o
  -3  21   4          7.61          8.02         5.45 o
  -1  21   4         30.96         29.57         4.11 o
   0  21   4         47.06         45.24         4.02 o
   1  21   4         24.92         26.20         2.91 o
   2  21   4        109.23        122.39        13.74 o
   3  21   4          4.96         13.21         8.95 o
  -3  22   4         43.40         30.83         9.33 o
  -2  22   4        197.39        192.50        15.74 o
  -1  22   4         55.18         42.90         4.80 o
   0  22   4         13.57          5.13         1.68 o
   1  22   4         38.34         38.65         4.82 o
   2  22   4         12.50         40.68        11.66 o
  -3  23   4          0.32         -2.37         6.21 o
  -2  23   4        176.11        139.26        13.64 o
  -1  23   4        138.95        114.96         7.83 o
   0  23   4         12.34         16.78         2.63 o
   1  23   4         11.56          3.62         1.74 o
   2  23   4         13.65         17.70         9.52 o
  -3  24   4        132.75        142.63        12.10 o
  -2  24   4         45.82         62.14         9.71 o
  -1  24   4          8.77         11.05         3.73 o
   0  24   4         13.53         14.66         3.11 o
   1  24   4          9.46          3.62         3.49 o
   2  24   4          4.31         27.45        10.40 o
  -2  25   4        107.19        118.75        12.82 o
  -1  25   4        786.05        728.50        20.09 o
   0  25   4        224.81        223.76         8.89 o
   1  25   4          6.78          3.65         2.63 o
   2  25   4        171.38        197.74        23.02 o
  -2  26   4        225.73        219.10        17.77 o
  -1  26   4        151.68        143.31        14.68 o
   0  26   4         33.74         46.03         4.73 o
   1  26   4          8.41          2.55         4.60 o
   2  26   4          6.84         11.52         7.98 o
  -2  27   4         67.73        106.55        13.59 o
  -1  27   4         96.52        115.11         9.21 o
   0  27   4        166.37        177.67        11.12 o
   1  27   4         11.14         16.55         2.87 o
   2  27   4          1.00         -6.56         6.56 o
  -2  28   4       2096.74       2146.44        55.54 o
  -1  28   4       2143.17       1919.71        34.56 o
   0  28   4        333.40        318.03        11.31 o
   1  28   4        370.31        300.38        10.76 o
   2  28   4        273.87        427.41        35.04 o
  -2  29   4        198.87        231.37        19.71 o
  -1  29   4        312.20        322.32        14.88 o
   0  29   4         39.40         42.85         4.80 o
   1  29   4         27.69         25.39         3.65 o
   2  29   4         61.01         56.39        14.04 o
  -2  30   4        185.89        181.86        16.31 o
  -1  30   4        197.33        191.97        11.71 o
   0  30   4        106.72        118.64         9.92 o
   1  30   4         27.86         13.83         2.85 o
   2  30   4          0.23          4.70         7.53 o
  -2  31   4         98.85         94.30        12.18 o
  -1  31   4        138.47        119.09         9.48 o
   0  31   4        538.67        501.30        19.96 o
   1  31   4         94.34         71.39         8.60 o
  -1  32   4        134.54        132.22        13.63 o
   0  32   4         18.55         35.60         6.36 o
   1  32   4         29.69         18.64         9.46 o
  -1  33   4          3.65          4.09         3.07 o
   0  33   4        276.67        271.73        15.63 o
   1  33   4         33.34         18.79         5.30 o
  -1  34   4        211.20        200.65        16.93 o
   0  34   4          0.54          5.22         4.75 o
   1  34   4         46.95         32.45         6.56 o
   0  35   4         33.41         25.30         5.84 o
  -3   1   5          8.20         14.27         3.64 o
  -2   1   5         22.95         22.61         3.17 o
  -1   1   5        987.76        931.64        12.11 o
   0   1   5        419.75        465.70         7.32 o
   1   1   5        238.23        240.95         4.80 o
   2   1   5         42.39         43.22         4.70 o
   3   1   5          8.34          5.07         4.14 o
  -3   2   5          1.05          4.46         2.64 o
  -2   2   5         25.29         36.10         4.18 o
  -1   2   5         65.03         57.67         3.60 o
   0   2   5          0.02         -1.05         1.65 o
   1   2   5         19.50         19.93         2.04 o
   2   2   5         12.73         13.49         2.78 o
   3   2   5          7.64          7.23         5.09 o
  -3   3   5        463.09        458.79        14.87 o
  -2   3   5         49.35        133.29         6.49 o
  -1   3   5          1.93          0.28         1.29 o
   0   3   5        464.69        532.32         9.12 o
   1   3   5        953.85        953.64        25.18 o
   2   3   5         42.03         43.81         5.69 o
   3   3   5        168.92        155.16        13.24 o
  -3   4   5        144.43        123.69         8.18 o
  -2   4   5         18.54         23.05         3.33 o
  -1   4   5          2.04          4.75         1.47 o
   0   4   5         92.25        112.91         3.92 o
   1   4   5         48.37         61.37         3.88 o
   2   4   5          0.10          1.99         1.37 o
   3   4   5        173.56        172.63        14.01 o
  -3   5   5        100.53        102.89         6.77 o
  -2   5   5         57.61         73.03         6.13 o
  -1   5   5        544.41        594.67        12.57 o
   0   5   5          0.26          2.03         1.04 o
   1   5   5          7.13         12.20         2.24 o
   2   5   5         61.83         54.49         8.49 o
   3   5   5          0.23         10.60         4.41 o
  -3   6   5          0.42          6.69         3.25 o
  -2   6   5         57.46        122.74        14.03 o
  -1   6   5        414.67        374.95        10.02 o
   0   6   5        243.87        304.40         6.52 o
   1   6   5          8.16          8.54         1.82 o
   2   6   5          1.96         14.64         4.38 o
   3   6   5        268.88        255.04        16.80 o
  -3   7   5         64.52         58.42         7.77 o
  -2   7   5         28.67         56.82         7.18 o
  -1   7   5        262.68        293.01         9.04 o
   0   7   5         10.36          8.58         1.37 o
   1   7   5          0.00          1.10         1.64 o
   2   7   5        164.06        140.19        10.95 o
   3   7   5        390.90        375.10        20.14 o
  -3   8   5         11.14         22.36         4.52 o
  -2   8   5         64.15        196.88        12.66 o
  -1   8   5       1044.98        944.88        13.29 o
   0   8   5         25.86         24.04         2.22 o
   1   8   5         39.65         15.44         3.47 o
   2   8   5         85.05         76.95        13.44 o
   3   8   5        108.06        103.15        19.52 o
  -3   9   5         12.70         10.59         3.36 o
  -2   9   5        115.48        141.44        10.72 o
  -1   9   5        488.15        374.32         8.54 o
   0   9   5        390.12        408.61         8.53 o
   1   9   5         18.32          7.41         1.42 o
   2   9   5        776.85        561.49        60.16 o
   3   9   5        576.89        554.22        36.94 o
  -3  10   5          0.01          9.08         6.39 o
  -2  10   5        152.11        140.02        16.37 o
  -1  10   5       1015.40        950.67        17.28 o
   0  10   5        105.50        104.36         3.50 o
   1  10   5          2.00          0.00         0.77 o
   2  10   5        366.92        342.98        26.44 o
   3  10   5        143.35        144.67        20.44 o
  -3  11   5        137.46        127.96        12.12 o
  -2  11   5        126.94        212.18        13.14 o
  -1  11   5       2636.83       2609.65        47.64 o
   0  11   5       1500.37       1726.19        14.16 o
   1  11   5          0.19          0.28         1.09 o
   2  11   5        844.37        823.67        40.30 o
   3  11   5       1246.88       1252.81        56.17 o
  -3  12   5         37.55         44.03        14.61 o
  -2  12   5        227.38        225.90        13.75 o
  -1  12   5          3.39          5.45         1.77 o
   0  12   5        238.51        254.37         7.16 o
   1  12   5          0.03          0.36         2.67 o
   2  12   5         62.60         69.27        13.66 o
   3  12   5        269.81        269.70        28.32 o
  -3  13   5         10.63          9.72         4.84 o
  -2  13   5        246.70        317.77        16.75 o
  -1  13   5          2.12          3.30         1.55 o
   0  13   5         68.56         73.17         3.11 o
   1  13   5          1.28          4.03         2.31 o
   2  13   5        137.66        136.46        10.01 o
   3  13   5          0.02         -7.56         7.56 o
  -3  14   5          8.52         10.95         5.19 o
  -2  14   5       1348.42       1315.74        33.09 o
  -1  14   5       1208.49       1166.03        17.85 o
   0  14   5         51.20         64.54         3.04 o
   1  14   5       1010.73        869.83        23.93 o
   2  14   5       1359.22       1318.28        19.17 o
   3  14   5         68.23         77.59        15.47 o
  -3  15   5         42.61         42.85         7.88 o
  -2  15   5        164.00        119.96        10.63 o
  -1  15   5        337.40        326.23         9.70 o
   0  15   5         49.23         53.78         2.58 o
   1  15   5        238.08        210.56        10.80 o
   2  15   5         26.18         26.43        13.70 o
   3  15   5        120.83        102.29        17.64 o
  -3  16   5         47.12         49.95        10.51 o
  -2  16   5        212.94        214.87        13.80 o
  -1  16   5         15.58         22.69         2.97 o
   0  16   5         82.00         72.51         3.02 o
   1  16   5         11.42         11.17         3.42 o
   2  16   5         93.67        128.12        19.66 o
   3  16   5        155.14        146.87        22.07 o
  -3  17   5        223.19        212.03        15.95 o
  -1  17   5          0.04          0.51         1.63 o
   0  17   5          0.00          1.38         1.02 o
   1  17   5        379.60        301.98        13.27 o
   2  17   5       1445.93       1515.96        58.03 o
   3  17   5        467.41        465.71        36.46 o
  -3  18   5          3.06          4.29         4.83 o
  -2  18   5        231.05        237.15        15.47 o
  -1  18   5         94.54         88.45         5.50 o
   0  18   5         45.14         54.05         2.84 o
   1  18   5        320.33        303.70        13.67 o
   2  18   5        133.43        215.12        24.37 o
   3  18   5          0.06          2.68         7.32 o
  -3  19   5          1.93         -1.82         7.27 o
  -2  19   5        183.44        221.23        18.87 o
  -1  19   5        392.40        374.59        11.33 o
   0  19   5        266.72        293.01         6.43 o
   1  19   5       1139.69        993.14        24.80 o
   2  19   5        671.08        598.05        37.26 o
  -3  20   5          6.69          5.19         9.29 o
  -2  20   5        190.44        153.72        11.08 o
  -1  20   5          7.36         13.93         2.63 o
   0  20   5        429.20        472.55         8.26 o
   1  20   5        372.28        362.41        17.26 o
   2  20   5        224.73        224.67        24.15 o
  -3  21   5          0.79          1.62         8.16 o
  -2  21   5         63.59         69.24         7.57 o
  -1  21   5        233.75        233.95         9.34 o
   0  21   5         36.05         52.79         4.51 o
   1  21   5         95.90        106.63         9.04 o
   2  21   5        587.87        524.36        36.13 o
  -3  22   5         62.97         53.15         8.64 o
  -2  22   5         43.97         54.17         6.94 o
  -1  22   5         45.38         56.53         4.85 o
   0  22   5        631.29        647.40        14.25 o
   1  22   5        557.86        488.23        18.53 o
   2  22   5        230.37        215.91        23.72 o
  -2  23   5        147.16        108.85        12.69 o
  -1  23   5        123.98        112.00         7.46 o
   0  23   5          3.65         14.02         2.81 o
   1  23   5        248.28        224.88        17.73 o
   2  23   5        106.44         93.68        16.50 o
  -2  24   5        134.61        143.09        14.45 o
  -1  24   5          0.33          5.76         3.58 o
   0  24   5          0.86          1.81         1.77 o
   1  24   5        238.86        192.18        12.40 o
   2  24   5         21.11         53.25        13.11 o
  -2  25   5        334.02        391.65        24.25 o
  -1  25   5        181.89        167.94         8.47 o
   0  25   5        209.24        200.89         8.48 o
   1  25   5        144.69        122.41        10.05 o
   2  25   5        346.94        271.37        27.14 o
  -2  26   5          0.13          1.36         3.73 o
  -1  26   5        107.95        108.08         7.00 o
   0  26   5          1.59          7.58         2.26 o
   1  26   5         10.82          8.56         3.64 o
   2  26   5          9.19         18.13         9.32 o
  -2  27   5         19.42         23.08         9.36 o
  -1  27   5         31.01         33.22         4.26 o
   0  27   5         28.46         35.62         3.99 o
   1  27   5          2.22          3.08         2.83 o
   2  27   5         53.04        100.55        18.17 o
  -2  28   5       1290.76       1301.98        44.47 o
  -1  28   5        133.26         90.54         6.62 o
   0  28   5        210.08        208.63        12.44 o
   1  28   5        176.52        147.29        11.56 o
   2  28   5          0.44         85.21        16.09 o
  -2  29   5        190.60        213.09        19.10 o
  -1  29   5         27.70         24.34         3.99 o
   0  29   5          0.13          6.40         3.48 o
   1  29   5         66.20         54.90         7.34 o
  -1  30   5        121.59        138.65         8.40 o
   0  30   5          4.05          5.88         3.37 o
   1  30   5         42.48         41.12         6.79 o
  -1  31   5        348.32        340.16        15.98 o
   0  31   5        123.99        111.73         9.85 o
   1  31   5          6.15          4.81         8.63 o
  -1  32   5          2.57          6.32         3.98 o
   0  32   5         28.22         26.16         6.14 o
   1  32   5         52.23         50.81         7.60 o
  -1  33   5         10.14         12.96         4.26 o
   0  33   5         60.31         49.09         7.26 o
   0  34   5          0.64          2.99         2.96 o
  -3   0   6       1594.38       1344.83        50.04 o
  -2   0   6        138.55        110.03         9.56 o
  -1   0   6        836.00        730.32        21.04 o
   0   0   6       2552.47       3113.26        33.30 o
   1   0   6         13.59          8.35         1.66 o
   2   0   6          2.79         19.23         6.77 o
   3   0   6          4.84         17.03         7.97 o
  -3   1   6       1456.22       1318.60        34.91 o
  -2   1   6         24.85         38.38         3.13 o
  -1   1   6       2217.74       2076.80        22.40 o
   0   1   6       1539.90       1881.67        35.49 o
   1   1   6         16.94         15.00         2.01 o
   2   1   6          7.80          5.93         3.14 o
   3   1   6         15.62         11.89         6.04 o
  -3   2   6         46.91         45.14         7.95 o
  -2   2   6         54.18         39.94         3.14 o
  -1   2   6        223.95        256.08         9.51 o
   0   2   6        466.65        556.26        11.36 o
   1   2   6         82.08         71.88         4.15 o
   2   2   6          4.21         26.54         5.54 o
   3   2   6          9.48         20.88         5.61 o
  -2   3   6          0.00          8.22         4.05 o
  -1   3   6        196.23        171.43         7.83 o
   0   3   6        411.67        527.15         8.96 o
   1   3   6        161.95        170.18         6.63 o
   2   3   6         34.17         38.12         6.73 o
   3   3   6         14.64         21.59         7.07 o
  -3   4   6       1150.82       1069.70        26.99 o
  -2   4   6         14.52         12.03         1.87 o
  -1   4   6         96.74        118.98         5.72 o
   0   4   6       1835.56       2153.52        24.91 o
   1   4   6         95.80        127.34         5.85 o
   2   4   6        300.26        324.66        16.92 o
   3   4   6         59.25         69.01         9.43 o
  -3   5   6         48.93         63.56        10.71 o
  -2   5   6          0.08          3.83         3.08 o
  -1   5   6         22.16         16.37         2.62 o
   0   5   6         93.45        118.81         5.49 o
   1   5   6         22.49         30.14         2.66 o
   2   5   6         15.71         23.90         5.89 o
   3   5   6          1.29          2.03         4.28 o
  -3   6   6          0.10          3.14         2.94 o
  -2   6   6         83.09        105.95        11.15 o
  -1   6   6        162.05        162.45         7.38 o
   0   6   6        105.01        148.68         9.79 o
   1   6   6        179.33        164.64         8.22 o
   2   6   6          0.53         18.41         5.53 o
   3   6   6         40.34         52.70         8.88 o
  -3   7   6          1.17          3.61         3.07 o
  -2   7   6          6.08         29.09         5.42 o
  -1   7   6        247.16        268.75         9.50 o
   0   7   6        551.60        634.75        12.75 o
   1   7   6       1231.93       1139.03        34.72 o
   2   7   6        389.59        446.47        29.57 o
   3   7   6       1140.49       1109.30        52.75 o
  -3   8   6          1.75         14.26        10.56 o
  -2   8   6          0.90         15.52         8.11 o
  -1   8   6          1.16         -1.42         1.62 o
   0   8   6          0.94          3.80         1.71 o
   1   8   6        367.69        362.56        10.93 o
   2   8   6          1.01          2.65         5.08 o
   3   8   6        198.23        224.88        25.29 o
  -3   9   6         73.30         85.82        12.02 o
  -2   9   6         80.25        178.37        23.37 o
  -1   9   6         26.15         23.20         3.68 o
   0   9   6         51.72         57.16         5.24 o
   1   9   6        321.91        316.79         8.66 o
   2   9   6        168.30        192.50        23.84 o
   3   9   6          2.37         12.12         8.09 o
  -3  10   6         59.18         81.38        10.06 o
  -2  10   6        144.63        142.13        11.26 o
  -1  10   6        495.89        472.06        14.48 o
   0  10   6         13.78          8.46         2.40 o
   1  10   6       1057.43        984.90        12.89 o
   2  10   6       2140.03       2050.73        65.98 o
   3  10   6        242.02        208.03        24.18 o
  -3  11   6          3.59          3.18         4.10 o
  -2  11   6          0.03        153.48        32.49 o
  -1  11   6         84.40         72.22         3.95 o
   0  11   6         66.32         65.25         2.87 o
   1  11   6          9.93         10.94         2.02 o
   2  11   6        283.93        383.39        31.70 o
   3  11   6        399.50        352.29        32.31 o
  -3  12   6          0.65         48.44        12.96 o
  -2  12   6          0.46         25.57         5.49 o
  -1  12   6         34.72         36.63         3.30 o
   0  12   6        336.03        400.65        33.78 o
   1  12   6         32.03         31.39         3.12 o
   2  12   6        381.88        481.31        33.03 o
   3  12   6        329.40        335.48        31.43 o
  -3  13   6          2.20          0.13         3.91 o
  -2  13   6         74.84         81.44         9.76 o
  -1  13   6         88.63         71.68         4.69 o
   0  13   6        342.70        384.83        16.26 o
   1  13   6         16.70         14.11         2.23 o
   2  13   6        336.47        370.20        28.86 o
   3  13   6         98.32         99.02        16.92 o
  -3  14   6        151.50        131.19        12.89 o
  -1  14   6         85.86         92.09         5.34 o
   0  14   6         76.13         85.08         4.47 o
   1  14   6        239.47        228.72         7.98 o
   2  14   6        223.87        238.00        23.61 o
   3  14   6         10.61         29.17        10.64 o
  -3  15   6        206.34        200.22        15.57 o
  -2  15   6          9.68          2.38         3.39 o
  -1  15   6        109.91        110.59         5.93 o
   0  15   6        732.86        809.35        11.65 o
   1  15   6        166.48        145.05         6.51 o
   2  15   6        175.31        221.74        23.26 o
   3  15   6         24.59         37.25        12.22 o
  -3  16   6         36.36         44.56         8.36 o
  -2  16   6        212.00        168.22        12.47 o
  -1  16   6          0.58          0.08         1.52 o
   0  16   6         78.14         82.56         3.96 o
   1  16   6        751.18        714.52        20.55 o
   2  16   6        207.89        199.28        22.19 o
  -3  17   6         18.04         22.35         6.72 o
  -2  17   6        200.87        444.92        20.45 o
  -1  17   6          1.46          5.41         2.78 o
   0  17   6         20.97         24.77         4.22 o
   1  17   6        589.78        569.90        18.94 o
   2  17   6        275.19        258.06        25.86 o
  -3  18   6         39.02         39.83         7.93 o
  -2  18   6        481.95        567.23        17.93 o
  -1  18   6         74.93         79.72         5.32 o
   0  18   6        141.92        132.74         4.72 o
   1  18   6       2845.99       2535.87        40.16 o
   2  18   6        613.74        578.77        37.86 o
  -3  19   6        100.49         91.52        11.36 o
  -2  19   6         80.15        184.62        12.39 o
  -1  19   6          4.10          6.54         2.66 o
   0  19   6         21.41         20.44         3.86 o
   1  19   6        390.16        383.10        16.52 o
   2  19   6         51.32         86.22        16.22 o
  -3  20   6          1.86          9.99         5.21 o
  -2  20   6          0.67         43.22         6.56 o
  -1  20   6         56.28         54.59         4.66 o
   0  20   6         78.30         81.48         4.58 o
   1  20   6          0.10          3.37         4.90 o
   2  20   6         30.69         48.06        12.63 o
  -2  21   6         38.65        101.84         9.57 o
  -1  21   6          0.20         -1.53         1.91 o
   0  21   6        235.25        258.44        12.36 o
   1  21   6          7.56         15.29         3.95 o
   2  21   6        310.87        356.26        30.80 o
  -2  22   6         18.38         39.14         6.64 o
  -1  22   6         34.12         28.72         3.49 o
   0  22   6         38.16         48.58         5.89 o
   1  22   6         22.16         22.47         4.73 o
   2  22   6         21.95         22.41         9.31 o
  -2  23   6          0.09         14.93         4.31 o
  -1  23   6          1.32          4.51         2.04 o
   0  23   6         28.99         25.41         7.07 o
   1  23   6          8.50          7.79         3.52 o
   2  23   6          0.01          2.41         5.88 o
  -2  24   6        216.04        229.85        16.39 o
  -1  24   6          0.09          1.80         2.01 o
   0  24   6         24.16         25.78         3.30 o
   1  24   6         91.66         60.85         7.52 o
   2  24   6        138.95        129.28        20.09 o
  -2  25   6         34.16         88.25         9.40 o
  -1  25   6         10.64          7.79         2.76 o
   0  25   6          8.58          8.76         2.03 o
   1  25   6          7.65          8.49         3.76 o
   2  25   6         97.59        102.59        17.98 o
  -2  26   6         43.16         51.95         8.04 o
  -1  26   6          2.65          5.72         2.46 o
   0  26   6          0.04          4.02         2.24 o
   1  26   6        160.75        119.12        10.49 o
   2  26   6         38.52         37.65        11.58 o
  -2  27   6        434.17        429.33        19.91 o
  -1  27   6         75.56         85.06         7.86 o
   0  27   6        243.76        252.94        13.77 o
   1  27   6        111.08         83.56         9.00 o
  -2  28   6        565.33        573.03        23.27 o
  -1  28   6        249.03        231.00        12.83 o
   0  28   6         63.16         64.62         7.24 o
   1  28   6        108.44         79.77         9.92 o
  -1  29   6        115.29        113.94         9.13 o
   0  29   6        128.88        150.34        11.06 o
   1  29   6          6.53          4.26         3.30 o
  -1  30   6         67.90         63.69         7.10 o
   0  30   6          3.90         10.86         3.79 o
   1  30   6          7.07          8.51         5.86 o
  -1  31   6         81.59         60.22         7.25 o
   0  31   6         25.11         20.33         4.66 o
   0  32   6         69.98         80.41         8.82 o
  -3   1   7          1.80          4.39         2.85 o
  -2   1   7         65.59         50.25         3.50 o
  -1   1   7         43.28         41.43         5.87 o
   0   1   7        191.40        173.31         5.90 o
   1   1   7        105.91         96.31         8.75 o
   2   1   7        148.03        168.11        22.24 o
   3   1   7         13.40         12.70         5.21 o
  -3   2   7         95.54         73.92         7.85 o
  -2   2   7        130.03        103.03         5.89 o
  -1   2   7          0.40          1.82         2.31 o
   0   2   7          4.84         10.09         3.29 o
   1   2   7         68.07         54.26         6.60 o
   2   2   7        199.34        190.65        14.01 o
   3   2   7         41.58         32.65         7.07 o
  -3   3   7         33.12         37.67         5.96 o
  -2   3   7         42.72         40.50         3.88 o
  -1   3   7        107.79        100.12        14.28 o
   0   3   7        257.83        284.15         6.52 o
   1   3   7         65.06         71.21         7.58 o
   2   3   7        174.91        114.55        10.78 o
   3   3   7         26.07         26.85         9.15 o
  -3   4   7         35.67         44.04         7.77 o
  -2   4   7          2.16         52.68         6.02 o
  -1   4   7        351.16        354.90        16.50 o
   0   4   7        471.51        590.94        12.21 o
   1   4   7        171.07        137.13         7.39 o
   2   4   7        215.34        195.13        14.10 o
   3   4   7        311.24        247.64        17.90 o
  -3   5   7         24.73         32.34         6.96 o
  -2   5   7         38.49         51.71         7.68 o
  -1   5   7         25.56         39.24         5.06 o
   0   5   7        140.46        138.43         4.51 o
   1   5   7         33.09         26.73         3.60 o
   2   5   7          1.09          5.79         6.64 o
   3   5   7         30.98         38.03         8.63 o
  -3   6   7         68.24         57.63         9.21 o
  -2   6   7         40.71         38.16         5.63 o
  -1   6   7         76.27         50.42         5.72 o
   0   6   7         51.64         52.32         3.94 o
   1   6   7        139.69        116.16         7.05 o
   2   6   7         99.60        108.34        18.36 o
   3   6   7         13.01         11.28        10.84 o
  -3   7   7        115.81         88.62        15.33 o
  -2   7   7        382.07        385.44        18.45 o
  -1   7   7          2.20         -1.58         2.41 o
   0   7   7         19.23         60.90        11.20 o
   1   7   7          0.00          0.92         1.41 o
   2   7   7        622.84        678.78        38.02 o
   3   7   7        103.09        119.20        18.35 o
  -3   8   7         81.02         69.37         9.75 o
  -2   8   7         52.53         46.91         7.25 o
  -1   8   7          5.81          4.26         1.79 o
   0   8   7         10.61         11.10         2.31 o
   1   8   7          4.52          2.39         1.42 o
   2   8   7          1.22          9.41        12.31 o
   3   8   7          6.63         16.81        10.70 o
  -3   9   7          1.88          2.55         6.97 o
  -2   9   7         34.12         92.13        10.75 o
  -1   9   7          5.51          4.07         2.70 o
   0   9   7        348.36        336.83        10.57 o
   1   9   7          0.45          7.00         9.29 o
   2   9   7          2.17         14.25         8.44 o
   3   9   7         23.25         24.47         9.51 o
  -3  10   7          1.01          9.59         5.18 o
  -2  10   7       1166.25       1345.31        65.59 o
  -1  10   7        298.10        265.65         7.37 o
   0  10   7        105.01        104.91         5.88 o
   1  10   7       2992.27       2778.56        27.58 o
   2  10   7       1148.85       1180.41        50.93 o
  -3  11   7         43.97         22.66         6.30 o
  -2  11   7        276.74        381.40        19.13 o
  -1  11   7         34.86         28.80         2.79 o
   0  11   7        490.11        469.34        15.78 o
   1  11   7        502.44        436.63        22.64 o
   2  11   7         89.39        151.89        22.01 o
  -3  12   7         20.79         30.07         7.28 o
  -2  12   7        378.68        402.99        19.54 o
  -1  12   7         29.27         25.35         2.63 o
   0  12   7         19.89         14.57         5.12 o
   1  12   7        636.14        630.81        18.65 o
   2  12   7        406.54        391.90        30.93 o
  -3  13   7        565.16        478.84        50.24 o
  -2  13   7        211.10        296.13        16.85 o
  -1  13   7          2.13          1.86         1.69 o
   0  13   7       1463.89       1514.74        45.61 o
   1  13   7        317.84        293.97        23.49 o
   2  13   7        329.17        325.74        28.74 o
  -3  14   7         26.21         66.37        21.35 o
  -2  14   7          2.63         51.01         7.82 o
  -1  14   7          1.54          1.63         1.67 o
   0  14   7        147.42        226.59        39.23 o
   1  14   7          2.98         11.74         6.00 o
   2  14   7        199.60        188.85        23.34 o
  -3  15   7        620.18        555.68        42.38 o
  -2  15   7        105.36        107.41        10.60 o
  -1  15   7         18.54         20.81         2.92 o
   0  15   7        323.43        354.20        17.57 o
   1  15   7        156.34        162.52        10.07 o
   2  15   7        329.02        330.86        28.81 o
  -3  16   7         18.66         30.83         7.82 o
  -2  16   7         34.46         79.57         9.14 o
  -1  16   7         27.54         27.65         3.39 o
   0  16   7        112.69        121.95         4.62 o
   1  16   7        249.42        252.26        12.66 o
   2  16   7         52.08         52.69        12.57 o
  -3  17   7         41.82         40.59         7.53 o
  -2  17   7         13.85         45.24         5.66 o
  -1  17   7         98.58         75.41         7.31 o
   0  17   7         39.60         71.24         8.03 o
   1  17   7         91.99        107.53         9.58 o
   2  17   7         12.96         23.65         9.96 o
  -2  18   7         46.36        107.39         8.25 o
  -1  18   7         80.97         72.01         6.10 o
   0  18   7       2198.20       2283.07        35.61 o
   1  18   7       2065.78       1891.83        35.78 o
   2  18   7         81.36         85.67        15.38 o
  -2  19   7          1.32         14.80         4.51 o
  -1  19   7         22.09         24.63         4.41 o
   0  19   7         43.36         71.10         7.75 o
   1  19   7         24.49         44.63         8.06 o
   2  19   7         10.88         10.54         6.99 o
  -2  20   7         14.75         30.02         5.54 o
  -1  20   7        101.82        131.23         8.71 o
   0  20   7          3.35         12.67         8.77 o
   1  20   7         60.53         59.53         7.51 o
   2  20   7          0.23         17.89         9.59 o
  -2  21   7          9.96         59.43         7.85 o
  -1  21   7       1290.61       1178.64        21.61 o
   0  21   7        538.20        648.43        21.78 o
   1  21   7        849.68        727.38        23.50 o
   2  21   7         60.71         50.88        14.28 o
  -2  22   7         19.82         42.03         6.49 o
  -1  22   7         20.26         23.28         4.41 o
   0  22   7         33.31         54.84         6.40 o
   1  22   7         61.20         70.09         7.94 o
   2  22   7          5.82          8.11         5.93 o
  -2  23   7          3.46          1.26         3.41 o
  -1  23   7         35.70         45.16         4.58 o
   0  23   7         61.72         84.48         9.47 o
   1  23   7         59.03         56.81         7.02 o
   2  23   7         12.44         17.13         9.15 o
  -2  24   7         22.19         41.05         6.56 o
  -1  24   7          8.67          3.79         2.90 o
   0  24   7        722.80        741.02        22.90 o
   1  24   7        181.53        117.28        10.05 o
  -2  25   7          7.04         21.12         5.43 o
  -1  25   7          6.37         11.79         8.07 o
   0  25   7          0.98         16.33         5.15 o
   1  25   7         28.83         29.45         7.33 o
  -1  26   7         81.74         84.70         7.76 o
   0  26   7         94.19         83.57         8.21 o
   1  26   7          8.88          2.64         3.54 o
  -1  27   7          3.53          8.13         3.13 o
   0  27   7         27.56         17.71         4.03 o
   1  27   7         84.93         57.15         8.13 o
  -1  28   7         16.42         21.80         5.31 o
   0  28   7         12.96         20.93         5.37 o
   1  28   7         42.23         32.73         7.31 o
  -1  29   7          1.61          2.75         5.57 o
   0  29   7        291.64        317.38        16.38 o
   0  30   7        127.29        135.85        11.13 o
  -3   0   8        106.42         87.52        10.55 o
  -2   0   8       1556.24       1568.06        59.69 o
  -1   0   8        190.20        187.98        18.00 o
   0   0   8        321.55        335.08        12.03 o
   1   0   8          3.98          1.59         4.76 o
   2   0   8         50.77         45.02        10.39 o
  -3   1   8         34.11         33.78         5.79 o
  -2   1   8        648.26        661.60        27.65 o
  -1   1   8        200.51        206.58        13.35 o
   0   1   8          9.18         17.04         2.26 o
   1   1   8          0.20          7.28         3.78 o
   2   1   8          2.82          5.58         4.81 o
  -3   2   8          2.61          2.10         3.93 o
  -2   2   8        168.58        163.33        14.19 o
  -1   2   8        357.73        367.12        17.71 o
   0   2   8        100.73         99.42         4.62 o
   1   2   8         18.78         15.08         6.51 o
   2   2   8          2.83          7.95         4.18 o
  -3   3   8         12.82         15.66         6.17 o
  -2   3   8         76.92        111.78        11.47 o
  -1   3   8        715.63        680.61        24.06 o
   0   3   8          6.42          9.74         1.62 o
   1   3   8          1.14          0.47         4.78 o
   2   3   8         13.25         25.13         6.73 o
  -3   4   8         52.90         49.69         8.32 o
  -2   4   8          9.05         38.30         5.70 o
  -1   4   8        384.40        376.12        18.08 o
   0   4   8        108.30        106.84         4.20 o
   1   4   8        121.71        121.73        15.32 o
   2   4   8         55.88         41.02         7.36 o
  -3   5   8          2.34          1.88        14.31 o
  -2   5   8         41.87         28.07         5.17 o
  -1   5   8        346.81        335.72        17.26 o
   0   5   8         32.22         27.21         2.21 o
   1   5   8        360.60        275.78        22.42 o
   2   5   8         63.29         48.74        12.58 o
  -3   6   8         23.56         19.05         5.82 o
  -2   6   8        130.74        131.02         9.80 o
  -1   6   8         67.42         67.79        11.49 o
   0   6   8          0.01         12.47         2.18 o
   1   6   8        256.08        273.43        30.02 o
   2   6   8        286.88        260.60        25.13 o
  -3   7   8         25.33         20.38         9.08 o
  -2   7   8         90.79        156.99        16.69 o
  -1   7   8        131.52        113.05        14.15 o
   0   7   8        928.20        991.75        12.06 o
   1   7   8          0.49          3.58         5.02 o
   2   7   8        251.07        255.71        25.13 o
  -3   8   8         23.98         26.23         6.78 o
  -2   8   8          4.90          7.57         4.34 o
  -1   8   8        508.83        457.30        21.53 o
   0   8   8        864.62        914.51        11.45 o
   1   8   8        358.90        370.52        17.66 o
   2   8   8        601.46        552.54        36.74 o
  -3   9   8         31.19         25.85         6.38 o
  -2   9   8          7.93         15.89         5.21 o
  -1   9   8          4.79          7.45         4.32 o
   0   9   8        239.68        254.99         7.47 o
   1   9   8        836.56        767.33        19.12 o
   2   9   8        171.56        190.33        22.28 o
  -3  10   8         24.37         13.31        14.62 o
  -1  10   8          2.68          1.17         2.84 o
   0  10   8         40.95         62.71         5.18 o
   1  10   8       1221.05       1140.46        19.14 o
   2  10   8        361.43        341.50        28.97 o
  -3  11   8         31.04         23.41         6.45 o
  -2  11   8        175.09        156.99        12.79 o
  -1  11   8        134.43        121.79        11.01 o
   0  11   8        585.96        647.57        21.23 o
   1  11   8       1371.51       1277.65        29.78 o
   2  11   8         46.92         60.52        15.63 o
  -3  12   8         18.37         24.23         6.67 o
  -2  12   8         72.94        114.38        11.01 o
  -1  12   8          8.22         12.58         5.73 o
   0  12   8        323.36        356.90        11.36 o
   1  12   8        286.41        247.92        13.45 o
   2  12   8          8.38         -1.60         8.45 o
  -2  13   8          0.50         46.48         6.96 o
  -1  13   8        125.43        127.65         7.93 o
   0  13   8          1.15          2.20         2.49 o
   1  13   8         25.06         32.17         5.24 o
   2  13   8        154.06        178.84        23.10 o
  -2  14   8         15.62         29.12         5.71 o
  -1  14   8        541.42        493.90        15.59 o
   0  14   8         16.28         19.76         3.60 o
   1  14   8        180.14        177.91        10.89 o
   2  14   8        315.90        310.64        28.47 o
  -2  15   8          6.31         62.19        13.69 o
  -1  15   8        298.98        262.99        10.04 o
   0  15   8         16.21         22.27         5.88 o
   1  15   8        209.53        206.64        11.82 o
   2  15   8         14.90         42.00        12.19 o
  -2  16   8         22.60         25.43         4.24 o
  -1  16   8        149.93        151.08         7.80 o
   0  16   8        208.94        357.36        35.22 o
   1  16   8          4.05          6.81         3.85 o
   2  16   8          1.80          8.86         6.39 o
  -2  17   8         99.19         84.76         9.58 o
  -1  17   8        398.71        356.08        11.78 o
   0  17   8       1793.55       1928.22        47.17 o
   1  17   8         36.03         24.53         4.76 o
   2  17   8          3.74         26.51        11.08 o
  -2  18   8          8.45         23.08         4.35 o
  -1  18   8         33.13         21.23         3.31 o
   0  18   8       1555.80       1769.29        32.73 o
   1  18   8        184.64        161.78        11.21 o
   2  18   8         55.13         60.10        15.04 o
  -2  19   8          4.16          4.10         2.88 o
  -1  19   8         26.56         22.87         3.75 o
   0  19   8        661.12        748.39        21.83 o
   1  19   8        135.86        116.28         9.70 o
   2  19   8         45.24         97.24        18.00 o
  -2  20   8          2.75          2.71         2.90 o
  -1  20   8        233.37        242.81        12.68 o
   0  20   8          3.40         25.65         5.09 o
   1  20   8         58.75         46.27         6.29 o
  -2  21   8          5.34          3.86         3.79 o
  -1  21   8        132.34        118.44         9.25 o
   0  21   8         31.86         28.92         4.83 o
   1  21   8         10.68          5.47         5.96 o
  -2  22   8          0.22         -2.34         2.73 o
  -1  22   8          0.08         -2.32         2.97 o
   0  22   8         38.79         41.15         5.62 o
   1  22   8         38.14         34.65         5.79 o
  -2  23   8          9.33         16.00         4.42 o
  -1  23   8         30.49         21.48         4.18 o
   0  23   8          1.63          1.44         2.21 o
   1  23   8          0.17          2.68         2.88 o
  -1  24   8          5.58          5.12         2.95 o
   0  24   8         31.19         32.35         5.63 o
   1  24   8         17.07          9.03         6.70 o
  -1  25   8          7.17          7.43         3.47 o
   0  25   8        331.08        309.30        15.63 o
   1  25   8         50.74         43.32         6.79 o
  -1  26   8         11.11          9.32         3.43 o
   0  26   8         51.19         39.46         6.26 o
  -1  27   8          4.13         11.35         3.73 o
   0  27   8          8.68          6.59         3.13 o
   0  28   8          2.81          5.80         3.43 o
  -2   1   9          0.44          0.13         5.06 o
  -1   1   9          9.87          6.21         3.95 o
   0   1   9         61.36         90.36         4.58 o
   1   1   9          5.48          3.81         4.99 o
   2   1   9          7.62          9.74         6.94 o
  -2   2   9          0.02          3.04         4.38 o
  -1   2   9          0.81         -2.59         2.96 o
   0   2   9         21.80         29.01         2.52 o
   1   2   9         27.73         75.16        16.87 o
   2   2   9          0.04          8.58         5.32 o
  -2   3   9         61.92         65.80        12.38 o
  -1   3   9         57.74         69.72         8.86 o
   0   3   9          5.54          4.70         1.57 o
   1   3   9        650.30        540.36        31.94 o
   2   3   9         34.44         69.78        13.72 o
  -2   4   9          0.91         29.20         7.46 o
  -1   4   9          0.63          1.05         3.36 o
   0   4   9         90.14        124.31         4.93 o
   1   4   9        134.77        151.13        18.06 o
   2   4   9          0.32          3.59         8.17 o
  -2   5   9         36.72         49.84         8.01 o
  -1   5   9         75.55         65.31         7.13 o
   0   5   9         16.43         24.36         3.03 o
   1   5   9        151.94        111.03         7.46 o
   2   5   9         73.69        103.64        17.81 o
  -2   6   9          0.40         62.01         9.55 o
  -1   6   9          0.82         -0.68         2.61 o
   0   6   9        247.56        316.74         8.27 o
   1   6   9        281.13        268.93        14.38 o
   2   6   9        286.20        302.71        27.84 o
  -2   7   9         76.26        112.35        12.41 o
  -1   7   9        168.21        154.24        10.16 o
   0   7   9        273.80        293.95         9.82 o
   1   7   9          6.83          9.18         2.58 o
   2   7   9         67.15        106.15        22.16 o
  -2   8   9          8.66         78.70        14.79 o
  -1   8   9        268.77        250.34        13.36 o
   0   8   9          0.17          7.12         4.05 o
   1   8   9        112.18         91.94         5.96 o
   2   8   9        223.28        228.31        24.29 o
  -2   9   9         75.48        121.21        11.89 o
  -1   9   9        351.56        344.79        15.25 o
   0   9   9       1170.06       1246.94        21.32 o
   1   9   9        122.09        119.88         6.83 o
   2   9   9         48.94         57.55        13.24 o
  -2  10   9          4.30         54.03        13.06 o
  -1  10   9         67.15         61.03         7.00 o
   0  10   9          6.30         86.10        52.21 o
   1  10   9         40.24         52.94        21.62 o
   2  10   9          5.10         21.45         9.55 o
  -2  11   9          1.94          9.45         7.41 o
  -1  11   9         55.18         29.56         5.02 o
   0  11   9       2562.11       2931.88        57.84 o
   1  11   9        398.03        378.56        15.26 o
   2  11   9         16.86          7.64         6.26 o
  -2  12   9          4.11         -4.39         5.61 o
  -1  12   9         45.22         50.06         7.72 o
   0  12   9         43.94         72.57        19.40 o
   1  12   9        190.54        158.55        10.29 o
   2  12   9         78.96         72.09        15.96 o
  -2  13   9          0.05         45.55        17.49 o
  -1  13   9         13.94         28.67         7.10 o
   0  13   9         20.33         28.80         4.62 o
   1  13   9          9.67         18.76         8.74 o
   2  13   9         27.15         34.26        11.47 o
  -2  14   9        105.31        200.94        11.27 o
  -1  14   9       1171.80       1164.44        34.90 o
   0  14   9        109.06         96.06         7.53 o
   1  14   9        485.51        452.64        24.76 o
  -2  15   9          5.00          7.55         6.42 o
  -1  15   9          0.29         28.49         7.38 o
   0  15   9          8.30         22.02         3.93 o
   1  15   9         41.58         51.53        13.41 o
  -2  16   9          1.34          8.45         3.96 o
  -1  16   9         83.96        112.90        12.35 o
   0  16   9         20.79         50.92        20.62 o
   1  16   9        147.86        139.40        10.30 o
  -2  17   9         80.87         91.84         7.84 o
  -1  17   9       1173.89       1133.16        36.31 o
   0  17   9        872.48       1046.95        25.60 o
   1  17   9        125.29        103.60         9.28 o
  -2  18   9         47.97         34.23         5.28 o
  -1  18   9         48.55         50.93        10.97 o
   0  18   9         11.86         60.79         7.47 o
   1  18   9          6.30          8.65         3.98 o
  -2  19   9        148.82        155.25        10.49 o
  -1  19   9        633.21        542.52        25.70 o
   0  19   9        298.48        262.62        13.39 o
   1  19   9          3.02         -1.89         7.14 o
  -1  20   9         51.85         41.51         8.58 o
   0  20   9        222.51        211.29        12.34 o
   1  20   9         65.16         78.32         8.44 o
  -1  21   9        276.07        221.34        16.96 o
   0  21   9         67.30         81.63         9.34 o
   1  21   9         21.31         31.08         5.70 o
  -1  22   9         53.02         43.52         8.54 o
   0  22   9        563.11        596.92        21.06 o
   1  22   9          0.65          2.61         6.05 o
  -1  23   9        157.51        140.48        13.70 o
   0  23   9          2.43         12.80         5.01 o
  -1  24   9         13.63         27.93         7.21 o
   0  24   9        101.78        109.43         9.71 o
  -2   0  10        160.36        172.00        22.13 o
  -1   0  10          9.16          7.07         6.35 o
   0   0  10         44.23         53.50         5.08 o
  -2   1  10         18.78         13.89        10.13 o
  -1   1  10          8.32          8.28         4.16 o
   0   1  10         10.98          9.49         1.81 o
  -2   2  10         84.36         84.03        11.51 o
  -1   2  10         68.39         60.27         8.48 o
   0   2  10         69.12         92.11         8.84 o
   1   2  10         11.25          9.38         7.97 o
  -2   3  10        182.29        216.61        17.34 o
  -1   3  10         48.77         37.89         4.73 o
   0   3  10         38.69         64.54        12.79 o
   1   3  10         74.85         68.32        12.21 o
  -2   4  10         56.22         48.49         9.38 o
  -1   4  10        215.93        207.22        14.30 o
   0   4  10        168.39        181.70        11.28 o
   1   4  10         50.75         41.67        10.67 o
  -2   5  10         95.08        108.05        12.94 o
  -1   5  10         22.86         21.11         3.98 o
   0   5  10         19.55         18.41         6.07 o
   1   5  10          0.00          7.80         3.58 o
  -2   6  10        295.56        327.17        21.55 o
  -1   6  10        110.31         99.30         7.32 o
   0   6  10         92.71        112.27        23.00 o
   1   6  10         97.43         73.02         8.22 o
  -2   7  10        315.19        281.00        19.69 o
  -1   7  10          0.01          2.14         2.55 o
   0   7  10        906.90       1014.89        19.57 o
   1   7  10        344.52        321.40        28.54 o
  -2   8  10        102.16        143.85        20.68 o
  -1   8  10         76.49         73.87         7.42 o
   0   8  10        337.90        443.29        15.54 o
   1   8  10        356.64        278.69        24.82 o
  -2   9  10         90.62        104.95        17.38 o
  -1   9  10        321.62        304.44        15.05 o
   0   9  10        162.18        177.96        19.98 o
   1   9  10          8.53          9.54        16.29 o
  -2  10  10         38.50         18.84         9.22 o
  -1  10  10        695.40        672.52        40.23 o
   0  10  10        633.03        695.82        17.01 o
   1  10  10         10.64         20.48         5.27 o
  -2  11  10         13.72          9.04         7.31 o
  -1  11  10        355.05        321.79        15.79 o
   0  11  10       1187.89       1396.32        36.78 o
   1  11  10        226.57        193.35        11.35 o
  -2  12  10         63.12         72.23         8.80 o
  -1  12  10         56.01         72.91        10.01 o
   0  12  10        213.80        281.15        11.22 o
   1  12  10         79.58         86.21        13.51 o
  -2  13  10          7.03         22.14        11.60 o
  -1  13  10        196.65        218.67        15.93 o
   0  13  10          8.38         16.03         5.92 o
   1  13  10        254.97        246.56        13.43 o
  -1  14  10        122.18        140.24        13.11 o
   0  14  10        149.84        207.58        16.70 o
   1  14  10        134.58        154.13        10.87 o
  -1  15  10         16.66         19.36         5.89 o
   0  15  10          6.67         25.03         4.55 o
   1  15  10         20.19         18.49         4.33 o
  -1  16  10        175.93        168.21        14.55 o
   0  16  10          6.29         10.21         5.07 o
   1  16  10         10.81         12.58         5.47 o
  -1  17  10       1040.62        899.91        33.04 o
   0  17  10         26.04         53.58         6.57 o
   1  17  10        185.82        186.08        12.56 o
  -1  18  10        801.09        720.27        30.01 o
   0  18  10         23.77         47.46         6.34 o
  -1  19  10        284.59        282.74        19.18 o
   0  19  10          5.98          2.44         2.31 o
   0  20  10          7.27          2.38         5.17 o
  -1   1  11        136.70        139.01         6.96 o
   0   1  11         34.85         21.72         5.76 o
  -1   2  11         86.18         89.10         7.27 o
   0   2  11        125.91        119.39        16.01 o
  -1   3  11         75.91         85.49         6.93 o
   0   3  11          0.53         17.68         7.71 o
  -1   4  11          0.11          0.40         1.84 o
   0   4  11        574.57        619.42        35.39 o
   1   4  11          9.12         13.94         7.46 o
  -1   5  11         34.81         36.56         4.72 o
   0   5  11          0.84          3.75         5.12 o
   1   5  11         43.33         36.30        10.22 o
  -1   6  11         47.21         34.26         4.99 o
   0   6  11          4.82          5.92         5.89 o
   1   6  11          5.43         98.01        20.22 o
  -1   7  11        305.74        240.01        11.82 o
   0   7  11         76.13        106.27        11.23 o
   1   7  11        480.74        421.30        31.18 o
  -1   8  11         25.39         17.04         8.30 o
   0   8  11         12.71         22.98         7.50 o
   1   8  11         50.89         92.72        17.23 o
  -1   9  11         42.74         80.90        21.81 o
   0   9  11         42.43         61.86        10.19 o
  -1  10  11       1539.66       1387.50        34.68 o
   0  10  11          3.46         14.23         4.98 o
  -1  11  11          0.50        112.54        71.34 o
   0  11  11          8.82         22.03         3.84 o
  -1  12  11        702.48        628.14        26.98 o
   0  12  11         94.65        105.58        19.73 o
  -1  13  11         19.22         61.14         9.38 o
   0  13  11        195.80        199.24        11.41 o
   0  14  11         18.07         36.26        11.48 o
                                                
