# Supplementary material for: Crystal structures of three 4-substituted-2,2′-bipyridines synthesized by Sonogashira and Suzuki–Miyaura cross-coupling reactions
Source: Acta Crystallogr E Crystallogr Commun. 2017 Mar 31;73(Pt 4):610–5. doi: 10.1107/S2056989017004662 (PMC5382633; doi:10.1107/S2056989017004662)
Supplement: Supplementary file 4 [file e-73-00610-IIIsup4.hkl]

# 
# h,k,l, Fc-squared, Fo-squared, sigma(Fo-squared) and status flag 
# 
data_III
_shelx_title ' Hien10 in P21/c #  14' 
_shelx_refln_list_code          4 
_shelx_F_calc_maximum      202.22 
_exptl_crystal_F_000       568.00 
_reflns_d_resolution_high  0.8000 
 
loop_ 
 _symmetry_equiv_pos_as_xyz 
 'x, y, z' 
 '-x, y+1/2, -z+1/2' 
 '-x, -y, -z' 
 'x, -y-1/2, z-1/2' 
 
_cell_length_a     9.6951 
_cell_length_b    12.0142 
_cell_length_c    12.0376 
_cell_angle_alpha  90.000 
_cell_angle_beta  109.552 
_cell_angle_gamma  90.000 
 
_shelx_F_squared_multiplier     1.000 
 
loop_ 
 _refln_index_h 
 _refln_index_k 
 _refln_index_l 
 _refln_F_squared_calc 
 _refln_F_squared_meas 
 _refln_F_squared_sigma 
 _refln_observed_status 
   2   0   0    20595.53    18280.34    186.61 o 
   3   0   0    16759.37    15981.06    121.76 o 
   4   0   0       12.44       21.68      1.17 o 
   5   0   0      226.38      269.47      5.33 o 
   8   0   0      587.95      639.74     13.33 o 
   9   0   0      139.81      214.49      9.01 o 
  10   0   0      623.25      663.39     15.16 o 
  11   0   0        9.22       64.99      6.16 o 
   1   1   0       79.70       77.39      2.24 o 
   2   1   0     6683.53     6384.60     42.03 o 
   3   1   0     4937.47     4780.74     27.11 o 
   4   1   0       54.78       60.18      1.82 o 
   5   1   0       27.96       23.50      1.12 o 
   6   1   0        1.66        0.93      0.40 o 
   7   1   0      209.24      202.94      4.03 o 
   8   1   0      742.16      754.05     10.42 o 
   9   1   0       20.03       20.26      1.67 o 
  10   1   0       17.27       19.75      1.94 o 
  11   1   0      100.24       92.03      5.06 o 
   0   2   0     8287.92     7314.99    125.03 o 
   1   2   0     1560.48     1432.56     10.36 o 
   2   2   0      239.28      207.58      2.39 o 
   3   2   0        1.22        3.22      0.31 o 
   4   2   0       94.78       89.17      1.73 o 
   5   2   0      523.85      560.62      7.50 o 
   6   2   0      126.71      119.48      2.90 o 
   7   2   0        0.00        0.25      0.45 o 
   8   2   0       95.71      100.15      3.40 o 
   9   2   0       29.55       26.55      2.09 o 
  10   2   0       34.87       30.50      2.76 o 
  11   2   0       10.53        8.43      1.55 o 
   1   3   0      822.87      754.76      6.04 o 
   2   3   0     1090.00     1073.23     11.71 o 
   3   3   0      270.12      253.01      3.15 o 
   4   3   0      194.15      191.34      3.44 o 
   5   3   0      174.53      198.03      3.48 o 
   6   3   0       44.72       82.01      4.66 o 
   7   3   0      328.00      345.12      5.92 o 
   8   3   0       55.23       54.18      2.68 o 
   9   3   0       29.76       49.20      3.32 o 
  10   3   0        1.15        2.29      1.07 o 
  11   3   0       13.47       15.73      2.25 o 
   0   4   0      130.15      134.72      5.44 o 
   1   4   0      497.02      449.44      5.12 o 
   2   4   0      780.94      747.67      7.66 o 
   3   4   0      331.46      324.67      4.05 o 
   4   4   0      359.76      349.20      4.87 o 
   5   4   0       13.95       16.00      1.18 o 
   6   4   0      893.95      939.76     12.32 o 
   7   4   0        4.39        3.07      1.02 o 
   8   4   0      262.20      272.06      6.89 o 
   9   4   0      459.54      460.79     10.61 o 
  10   4   0       91.70       98.98      4.98 o 
  11   4   0       16.64       15.21      2.14 o 
   1   5   0       45.00       44.54      1.48 o 
   2   5   0     3846.64     3792.66     59.28 o 
   3   5   0      114.26      120.59      2.66 o 
   4   5   0       52.92       55.05      1.61 o 
   5   5   0      306.44      308.76      4.64 o 
   6   5   0       30.13       30.86      1.40 o 
   7   5   0      104.33      108.50      6.28 o 
   8   5   0        8.72        8.64      1.80 o 
   9   5   0      109.66      113.13      5.87 o 
  10   5   0       79.13       84.01      5.47 o 
   0   6   0       37.41       96.56      7.80 o 
   1   6   0      847.57      856.83      9.80 o 
   2   6   0       74.33       70.08      1.77 o 
   3   6   0       54.08       66.53      4.23 o 
   4   6   0       46.58       50.39      1.63 o 
   5   6   0      251.32      262.76      8.41 o 
   6   6   0        2.30        2.42      0.53 o 
   7   6   0        2.51        3.35      1.18 o 
   8   6   0       15.97       15.89      2.21 o 
   9   6   0       72.75       71.44      8.98 o 
  10   6   0      202.68      202.00      8.81 o 
   1   7   0       93.62      102.26      2.53 o 
   2   7   0      457.25      480.56      5.87 o 
   3   7   0      107.47      104.52      2.86 o 
   4   7   0       19.56       19.69      1.17 o 
   5   7   0      144.20      147.54      3.93 o 
   6   7   0       29.82       23.41      3.15 o 
   7   7   0        6.92        6.83      1.40 o 
   8   7   0        0.14        1.87      1.42 o 
   9   7   0      209.41      214.68     11.26 o 
  10   7   0       11.04       11.26      6.17 o 
   0   8   0       17.74       73.74      3.12 o 
   1   8   0        1.01        0.79      0.40 o 
   2   8   0       21.29       24.15      0.93 o 
   3   8   0       12.71        7.70      0.81 o 
   4   8   0       64.33       67.48      2.82 o 
   5   8   0      111.74      104.05      4.24 o 
   6   8   0       74.05       75.61      7.00 o 
   7   8   0       16.23       23.42      3.48 o 
   8   8   0      258.44      284.27     12.66 o 
   9   8   0      335.89      324.59     14.35 o 
   1   9   0      188.80      176.75      4.17 o 
   2   9   0      155.33      123.48      5.37 o 
   3   9   0       96.54      106.71      5.87 o 
   4   9   0      900.35      953.24     24.68 o 
   5   9   0      178.20      182.71      8.82 o 
   6   9   0       22.32       30.33      4.02 o 
   7   9   0      157.71      167.30      9.42 o 
   8   9   0      229.94      252.20     12.24 o 
   9   9   0        0.00        0.60      1.45 o 
   0  10   0       44.89       40.19      2.50 o 
   1  10   0      514.20      510.15     10.83 o 
   2  10   0       96.62       87.50      3.64 o 
   3  10   0      228.85      218.61      6.78 o 
   4  10   0     1370.30     1277.43     26.43 o 
   5  10   0      344.45      348.65     12.81 o 
   6  10   0      810.60      852.92     22.49 o 
   7  10   0      102.01      107.28      7.71 o 
   8  10   0        1.62        2.49      2.55 o 
   1  11   0       47.97       47.05      2.46 o 
   2  11   0      100.97       94.56      3.96 o 
   3  11   0        0.06       -0.13      0.86 o 
   4  11   0      660.83      702.04     18.63 o 
   5  11   0        3.42        4.05      3.54 o 
   6  11   0       51.64       62.66      6.08 o 
   7  11   0      187.69      195.97     10.77 o 
   0  12   0       11.41        8.50      2.11 o 
   1  12   0       18.21       21.47      2.15 o 
   2  12   0       56.42       43.66      3.49 o 
   3  12   0       43.44       36.62      5.96 o 
   4  12   0       79.36       61.24      5.21 o 
   5  12   0       57.14       55.16      5.21 o 
   6  12   0       33.28       33.06      4.40 o 
   1  13   0       39.00       31.90      3.11 o 
   2  13   0        2.87        2.78      1.17 o 
   3  13   0       39.19       44.10      6.98 o 
   4  13   0        5.19        8.07      3.26 o 
   5  13   0       38.21       40.92      7.33 o 
   0  14   0       73.73      105.98      7.44 o 
   1  14   0      151.84      185.84      6.98 o 
   2  14   0      101.42      143.20      9.05 o 
   3  14   0      105.00      110.06     11.42 o 
   4  14   0       23.31       23.06      5.48 o 
 -11   1   1        0.00        0.58      0.99 o 
 -10   1   1        1.89        0.80      0.76 o 
  -9   1   1       26.04       26.17      1.86 o 
  -8   1   1        0.90        0.28      0.61 o 
  -7   1   1       22.55       21.05      1.42 o 
  -6   1   1       84.94       99.15      4.63 o 
  -5   1   1       50.08       46.12      1.42 o 
  -4   1   1       74.11       68.58      1.43 o 
  -3   1   1     1583.67     1533.75      9.90 o 
  -2   1   1     1888.48     1835.04     11.61 o 
  -1   1   1      184.08      181.55      2.97 o 
   1   1   1        3.16        3.37      0.31 o 
   2   1   1      233.91      229.75      2.59 o 
   3   1   1      418.57      391.21      4.55 o 
   4   1   1       19.77       13.75      0.76 o 
   5   1   1       90.29       87.69      2.13 o 
   6   1   1      294.42      297.77      4.63 o 
   7   1   1       33.90       31.75      1.52 o 
   8   1   1       14.70       15.69      1.40 o 
   9   1   1       20.51       24.62      1.83 o 
  10   1   1        3.69        3.12      0.89 o 
  11   1   1        0.54       -0.12      1.02 o 
 -11   2   1       10.53       10.39      1.75 o 
 -10   2   1      244.87      222.10      7.30 o 
  -9   2   1      327.70      319.04      7.25 o 
  -8   2   1       42.08       40.59      2.34 o 
  -7   2   1      197.78      191.72      4.57 o 
  -6   2   1      102.31      103.01      2.66 o 
  -5   2   1        3.39        2.56      0.46 o 
  -4   2   1       75.23       77.26      2.12 o 
  -3   2   1     1365.00     1348.45     10.86 o 
  -2   2   1     2911.13     2742.64     17.89 o 
  -1   2   1     4751.17     4424.47     25.90 o 
   0   2   1      126.56      101.14      3.10 o 
   1   2   1     1068.40     1005.01     13.39 o 
   2   2   1      129.80      119.47      1.91 o 
   3   2   1        7.59        6.00      0.50 o 
   4   2   1       17.73       19.78      0.80 o 
   5   2   1      611.57      615.92      7.03 o 
   6   2   1        6.62        5.85      0.64 o 
   7   2   1      422.06      420.78      5.92 o 
   8   2   1       34.46       35.05      2.01 o 
   9   2   1       11.09       12.04      1.60 o 
  10   2   1       60.34       58.23      3.42 o 
  11   2   1        7.36        7.95      2.03 o 
 -11   3   1       32.27       28.71      2.81 o 
 -10   3   1        4.30        2.80      1.35 o 
  -9   3   1        5.08        4.90      1.01 o 
  -8   3   1       90.37       99.43      4.29 o 
  -7   3   1       75.04       68.05      2.44 o 
  -6   3   1        4.95        2.65      0.53 o 
  -5   3   1      295.69      299.79      4.86 o 
  -4   3   1       14.15       20.85      0.99 o 
  -3   3   1      119.21      118.00      2.20 o 
  -2   3   1      467.89      419.35      4.13 o 
  -1   3   1        1.18        1.12      0.24 o 
   0   3   1      546.55      498.99      6.20 o 
   1   3   1      490.65      430.96      5.30 o 
   2   3   1       74.04       68.99      1.33 o 
   3   3   1       52.02       36.14      1.58 o 
   4   3   1        9.38       11.03      1.01 o 
   5   3   1       24.06       34.21      1.64 o 
   6   3   1      160.31      169.20      4.17 o 
   7   3   1       71.44       68.88      2.83 o 
   8   3   1       21.16       19.12      1.96 o 
   9   3   1       39.03       34.90      2.82 o 
  10   3   1       60.29       67.68      4.13 o 
 -11   4   1        2.67        2.80      1.31 o 
 -10   4   1        0.04       -0.97      0.97 o 
  -9   4   1      143.05      141.27      5.50 o 
  -8   4   1        8.80       11.00      1.79 o 
  -7   4   1        4.06        3.31      0.81 o 
  -6   4   1      230.61      247.44      5.48 o 
  -5   4   1       25.31       30.33      1.69 o 
  -4   4   1       46.51       44.99      1.70 o 
  -3   4   1      367.71      381.12      4.45 o 
  -2   4   1        6.61        3.82      0.43 o 
  -1   4   1      272.35      306.10      3.62 o 
   0   4   1      114.80       88.36      1.99 o 
   1   4   1      156.18      140.94      2.30 o 
   2   4   1      242.40      232.65      2.97 o 
   3   4   1        1.98        2.49      0.30 o 
   4   4   1      148.54      156.24      3.11 o 
   5   4   1      126.17      128.18      4.67 o 
   6   4   1        6.46        9.04      1.31 o 
   7   4   1      186.49      190.32      5.15 o 
   8   4   1        0.25        0.32      1.02 o 
   9   4   1       11.59        9.63      1.88 o 
  10   4   1       60.87       53.25      3.74 o 
 -11   5   1      351.04      350.41     10.14 o 
 -10   5   1       53.41       51.87      3.59 o 
  -9   5   1       93.99       85.11      5.09 o 
  -8   5   1      153.04      152.69      9.15 o 
  -7   5   1      344.38      367.28      7.30 o 
  -6   5   1        4.00        1.53      0.66 o 
  -5   5   1      212.20      230.60      8.31 o 
  -4   5   1      165.29      163.94      3.12 o 
  -3   5   1      230.25      220.38      3.90 o 
  -2   5   1      447.87      502.02      5.43 o 
  -1   5   1      538.11      533.69      5.58 o 
   0   5   1      412.00      406.25      5.04 o 
   1   5   1      364.36      424.69      5.70 o 
   2   5   1       31.21       34.52      1.45 o 
   3   5   1       89.22       94.38      2.08 o 
   4   5   1        0.39        0.56      0.23 o 
   5   5   1     1141.57     1158.85     12.59 o 
   6   5   1       14.21       21.63      1.48 o 
   7   5   1       23.98       19.99      2.22 o 
   8   5   1      556.45      548.16     13.11 o 
   9   5   1      188.26      184.18      7.68 o 
  10   5   1       98.84       98.77      5.10 o 
 -10   6   1       31.55       33.21      2.93 o 
  -9   6   1      101.12      101.05      5.63 o 
  -8   6   1      186.91      189.14      7.27 o 
  -7   6   1       44.52       46.50      3.32 o 
  -6   6   1      237.12      259.38      5.78 o 
  -5   6   1      282.80      290.23      5.29 o 
  -4   6   1      287.44      302.16      5.16 o 
  -3   6   1     1804.18     1930.09     21.27 o 
  -2   6   1       10.92        8.06      0.63 o 
  -1   6   1     2073.10     2295.63     28.00 o 
   0   6   1     1313.72     1339.92     13.18 o 
   1   6   1     1447.81     1602.20     21.06 o 
   2   6   1      961.38     1014.87     12.14 o 
   3   6   1       42.94       34.26      1.61 o 
   4   6   1      299.38      317.77      5.32 o 
   5   6   1      274.18      287.10      6.09 o 
   6   6   1       78.61       79.90      5.30 o 
   7   6   1      487.04      497.50     11.72 o 
   8   6   1      347.19      368.57     13.38 o 
   9   6   1      124.14      142.16     16.05 o 
  10   6   1       39.20       43.25      8.05 o 
 -10   7   1      554.95      565.29     19.63 o 
  -9   7   1        5.23        3.01      4.31 o 
  -8   7   1        0.09       -0.57      0.96 o 
  -7   7   1        1.01        1.15      0.98 o 
  -6   7   1       59.80       67.27      3.24 o 
  -5   7   1        0.11       -0.07      0.50 o 
  -4   7   1       27.79       31.12      1.76 o 
  -3   7   1      408.82      404.05     13.20 o 
  -2   7   1       45.84       50.83      1.90 o 
  -1   7   1        1.54        0.44      0.45 o 
   0   7   1       71.29       55.51      1.82 o 
   1   7   1      314.41      351.90      5.75 o 
   2   7   1      227.88      233.68      4.91 o 
   3   7   1      271.06      268.66     10.34 o 
   4   7   1       21.11       22.40      1.11 o 
   5   7   1      355.08      361.11      6.15 o 
   6   7   1       20.42       21.01      2.06 o 
   7   7   1      286.29      296.54      8.75 o 
   8   7   1       14.43       16.13      3.01 o 
   9   7   1       54.05       46.19      6.18 o 
  -9   8   1      140.66      141.06     10.01 o 
  -8   8   1      178.67      187.38     14.73 o 
  -7   8   1       13.18       11.89      3.93 o 
  -6   8   1      950.99      975.46     22.92 o 
  -5   8   1      680.01      705.25     13.27 o 
  -4   8   1       67.21       68.37      2.80 o 
  -3   8   1      323.98      313.97      7.49 o 
  -2   8   1      396.79      386.66      6.12 o 
  -1   8   1       12.22       12.00      1.67 o 
   0   8   1        0.09        0.19      0.33 o 
   1   8   1       68.19       69.28      2.87 o 
   2   8   1      107.48      102.06      3.32 o 
   3   8   1     1296.76     1180.21     21.46 o 
   4   8   1      223.68      218.19      9.07 o 
   5   8   1        1.72        1.74      1.26 o 
   6   8   1      128.91      127.59      7.66 o 
   7   8   1       14.22       16.27      4.40 o 
   8   8   1      462.16      471.53     16.93 o 
   9   8   1       25.45       18.40      3.50 o 
  -9   9   1       24.18       31.21      4.56 o 
  -8   9   1        2.15        2.31      1.67 o 
  -7   9   1       15.81       15.83      2.86 o 
  -6   9   1      175.39      192.62      9.41 o 
  -5   9   1      642.33      627.02     12.74 o 
  -4   9   1      285.98      285.10      7.92 o 
  -3   9   1      141.51      130.66     14.32 o 
  -2   9   1      149.90      154.74      4.32 o 
  -1   9   1      842.38      826.65     10.30 o 
   0   9   1       57.03       58.58      2.18 o 
   1   9   1       43.58       48.13      2.87 o 
   2   9   1      805.02      777.42     12.02 o 
   3   9   1      264.17      267.83     22.39 o 
   4   9   1      117.44      107.15      6.46 o 
   5   9   1      409.24      433.20     17.10 o 
   6   9   1        5.74        3.70      1.64 o 
   7   9   1      348.99      373.40     14.63 o 
   8   9   1      225.50      246.26     12.29 o 
  -8  10   1       48.95       52.71      5.58 o 
  -7  10   1     1390.77     1429.43     31.78 o 
  -6  10   1       11.16       13.46      2.72 o 
  -5  10   1      905.08      941.90     25.00 o 
  -4  10   1      185.81      184.15      8.65 o 
  -3  10   1        0.00        0.71      1.29 o 
  -2  10   1      940.27      887.75     13.47 o 
  -1  10   1      104.34       93.96      2.77 o 
   0  10   1      135.42      126.43      3.06 o 
   1  10   1        2.40        1.41      0.81 o 
   2  10   1       85.37       75.37      3.39 o 
   3  10   1     1775.97     1667.56     31.18 o 
   4  10   1       76.99       79.03      5.75 o 
   5  10   1      144.30      147.21      8.28 o 
   6  10   1      406.16      418.81     15.18 o 
   7  10   1        6.98        6.57      2.34 o 
   8  10   1      344.98      380.33     15.89 o 
  -8  11   1        8.53        4.62      1.84 o 
  -7  11   1       49.82       53.79      8.50 o 
  -6  11   1       38.41       39.19      5.36 o 
  -5  11   1      609.07      599.30     17.50 o 
  -4  11   1      451.17      429.51     13.68 o 
  -3  11   1       86.76       74.33      4.00 o 
  -2  11   1        2.75        2.24      0.77 o 
  -1  11   1       67.21       61.58      3.48 o 
   0  11   1      120.62      118.27      4.79 o 
   1  11   1      110.35       84.87      3.72 o 
   2  11   1       16.48       17.63      1.77 o 
   3  11   1      238.09      273.08     10.62 o 
   4  11   1        3.55        4.54      2.73 o 
   5  11   1      692.66      728.30     25.52 o 
   6  11   1      106.33      108.50      8.54 o 
   7  11   1       39.68       36.76      5.88 o 
  -7  12   1       42.51       29.96      4.40 o 
  -6  12   1        0.01       -0.83      1.57 o 
  -5  12   1       51.05       47.00      6.10 o 
  -4  12   1       38.83       40.15      6.45 o 
  -3  12   1       79.25       78.29      8.60 o 
  -2  12   1        3.41        2.81      1.03 o 
  -1  12   1       28.29       32.34      2.67 o 
   0  12   1       82.56       75.69      4.00 o 
   1  12   1       28.84       20.44      2.13 o 
   2  12   1      365.77      324.15     11.36 o 
   3  12   1       15.89       14.73      2.56 o 
   4  12   1       67.99       62.96      5.44 o 
   5  12   1      100.50       93.47      6.93 o 
   6  12   1        0.79        2.48      1.52 o 
  -5  13   1        6.53       -1.68      2.57 o 
  -4  13   1       12.72        7.98      3.67 o 
  -3  13   1        3.83        3.40      2.01 o 
  -2  13   1       12.10       16.96      2.08 o 
  -1  13   1        4.60        3.23      1.58 o 
   0  13   1       12.19        6.87      1.43 o 
   1  13   1        8.01        3.88      1.22 o 
   2  13   1        7.48       -1.19      2.22 o 
   3  13   1        6.69       11.01      4.04 o 
   4  13   1        0.33       -1.05      1.90 o 
   5  13   1       14.11        4.92      2.48 o 
  -4  14   1      135.30      155.38     13.81 o 
  -3  14   1        3.12        9.17      2.83 o 
  -2  14   1       45.77       62.82      4.08 o 
  -1  14   1       25.99       26.72      4.44 o 
   0  14   1       27.92       36.95      3.12 o 
   1  14   1       22.06       16.46      2.63 o 
   2  14   1       82.75      106.34      7.84 o 
   3  14   1        0.04        1.21      1.64 o 
 -11   0   2      110.53      106.29     10.83 o 
 -10   0   2       84.41       76.87      4.71 o 
  -9   0   2      468.89      473.70     11.59 o 
  -8   0   2      116.67      108.19      4.89 o 
  -7   0   2      103.46      120.65      5.89 o 
  -6   0   2     3168.53     3219.07     37.49 o 
  -5   0   2        9.76       12.79      1.31 o 
  -4   0   2     7077.53     7136.29     56.75 o 
  -3   0   2    20358.94    19640.56    151.35 o 
  -2   0   2    15477.94    14651.53    164.68 o 
  -1   0   2     2701.89     2445.17     31.54 o 
   0   0   2       83.47       85.92      1.96 o 
   1   0   2    40892.91    36176.08    509.87 o 
   2   0   2     7230.00     6886.40     69.05 o 
   3   0   2     5672.09     5555.88     57.38 o 
   4   0   2     6237.30     6205.41     79.75 o 
   5   0   2      179.02      200.62      4.57 o 
   6   0   2      160.25      146.21      4.13 o 
   7   0   2      480.70      504.34     11.19 o 
   8   0   2       82.87       90.51      4.68 o 
   9   0   2       77.11       92.88     12.86 o 
  10   0   2       11.83        8.54      2.74 o 
 -11   1   2       73.85       65.52      3.58 o 
 -10   1   2      142.75      133.10      4.97 o 
  -9   1   2        5.33        7.03      1.19 o 
  -8   1   2       70.45       73.51      3.53 o 
  -7   1   2        0.02       -0.44      0.59 o 
  -6   1   2      157.05      169.28      3.90 o 
  -5   1   2      669.27      689.87      7.81 o 
  -4   1   2      908.52      880.70      7.17 o 
  -3   1   2    16261.46    15425.54     83.38 o 
  -2   1   2    17680.37    16332.56    108.74 o 
  -1   1   2      930.78      882.54      6.92 o 
   0   1   2      748.82      715.98      8.77 o 
   1   1   2     1275.38     1255.00      9.83 o 
   2   1   2     7345.43     7093.69     46.08 o 
   3   1   2     3672.09     3560.13     27.35 o 
   4   1   2       12.59       15.15      0.78 o 
   5   1   2     4763.96     4859.34     40.81 o 
   6   1   2      219.66      235.49      4.06 o 
   7   1   2      158.33      157.81      4.13 o 
   8   1   2        5.83        5.25      0.92 o 
   9   1   2       42.80       43.23      2.81 o 
  10   1   2      367.92      370.90     10.40 o 
 -11   2   2      120.88      119.22      5.57 o 
 -10   2   2        3.09        3.58      0.98 o 
  -9   2   2      221.35      229.04      6.01 o 
  -8   2   2        0.28        0.81      0.62 o 
  -7   2   2      194.94      209.24      6.87 o 
  -6   2   2      770.92      818.79     11.54 o 
  -5   2   2      262.23      269.61      4.61 o 
  -4   2   2        7.30        5.79      0.51 o 
  -3   2   2     3423.89     3346.23     22.23 o 
  -2   2   2      250.15      244.85      3.10 o 
  -1   2   2      782.33      750.18      5.88 o 
   0   2   2      538.53      506.87      8.36 o 
   1   2   2        3.73        4.51      0.36 o 
   2   2   2     1234.96     1210.91     12.12 o 
   3   2   2       78.19       88.12      1.93 o 
   4   2   2       98.13      109.33      2.72 o 
   5   2   2      172.52      179.64      5.49 o 
   6   2   2      100.48      110.78      2.51 o 
   7   2   2       10.94        9.98      1.15 o 
   8   2   2       21.11       21.13      1.89 o 
   9   2   2       17.18       13.21      1.66 o 
  10   2   2       80.66       77.12      4.63 o 
 -11   3   2       37.23       35.32      3.06 o 
 -10   3   2       93.43       93.53      4.81 o 
  -9   3   2       77.13       75.90      3.94 o 
  -8   3   2      181.75      187.22      4.88 o 
  -7   3   2       73.85       73.88      2.46 o 
  -6   3   2       44.03       40.52      1.88 o 
  -5   3   2        2.81        1.52      0.50 o 
  -4   3   2      379.62      377.93      6.24 o 
  -3   3   2        2.98        4.06      0.65 o 
  -2   3   2       44.78       37.55      1.08 o 
  -1   3   2      511.88      500.90      5.19 o 
   0   3   2      729.02      673.46      6.24 o 
   1   3   2      120.77      130.65      1.82 o 
   2   3   2      904.37      887.66     12.20 o 
   3   3   2     2215.62     2304.58     36.74 o 
   4   3   2     1029.51     1071.78     12.38 o 
   5   3   2      272.56      278.30      4.99 o 
   6   3   2       21.68       21.15      1.40 o 
   7   3   2      121.32      124.39      3.80 o 
   8   3   2        0.61       -0.35      1.00 o 
   9   3   2        0.01        0.64      0.91 o 
  10   3   2      199.33      202.38      7.61 o 
 -11   4   2       81.64       89.79      4.89 o 
 -10   4   2      285.29      286.68      8.41 o 
  -9   4   2       25.57       25.20      2.44 o 
  -8   4   2      347.64      365.66      7.10 o 
  -7   4   2      412.21      403.66      9.59 o 
  -6   4   2       33.20       35.68      1.79 o 
  -5   4   2     2306.98     2268.23     26.90 o 
  -4   4   2      104.35       97.59      2.68 o 
  -3   4   2      150.86      158.92      3.01 o 
  -2   4   2      688.72      655.79      6.47 o 
  -1   4   2      157.45      145.90      2.34 o 
   0   4   2     2125.80     2073.52     16.27 o 
   1   4   2      149.67      160.56      2.35 o 
   2   4   2      208.54      224.48      3.45 o 
   3   4   2      922.38      997.08     28.74 o 
   4   4   2      123.73      139.89      4.57 o 
   5   4   2      372.53      376.66      5.04 o 
   6   4   2      165.66      169.63      5.58 o 
   7   4   2       68.29       66.78      4.23 o 
   8   4   2        0.22        0.80      1.10 o 
   9   4   2        3.41        4.16      1.23 o 
  10   4   2       46.74       48.87      3.67 o 
 -11   5   2       60.59       56.57      5.60 o 
 -10   5   2       11.13        7.68      1.54 o 
  -9   5   2        0.11        0.51      1.08 o 
  -8   5   2      178.61      184.17      7.09 o 
  -7   5   2      122.67      126.40      4.23 o 
  -6   5   2      253.38      244.18      5.76 o 
  -5   5   2       98.04      102.01      3.39 o 
  -4   5   2      514.38      501.53      7.08 o 
  -3   5   2        7.17        7.26      0.67 o 
  -2   5   2      290.39      304.18      4.04 o 
  -1   5   2     4181.34     4134.89     31.92 o 
   0   5   2        0.02       -0.05      0.37 o 
   1   5   2      561.29      573.46      7.62 o 
   2   5   2       10.70        7.94      0.66 o 
   3   5   2      144.19      164.40      3.24 o 
   4   5   2       26.44       36.04      2.21 o 
   5   5   2        9.84        7.15      1.64 o 
   6   5   2       57.47       56.09      3.45 o 
   7   5   2       54.98       55.96      4.25 o 
   8   5   2       29.04       24.99      2.69 o 
   9   5   2      114.35      121.77      6.26 o 
  10   5   2      231.65      227.95      9.57 o 
 -10   6   2       53.58       49.34      3.48 o 
  -9   6   2        3.95        2.48      1.06 o 
  -8   6   2       28.94       27.25      2.76 o 
  -7   6   2       23.95       19.21      1.95 o 
  -6   6   2       88.30       82.02      3.25 o 
  -5   6   2      306.61      317.18      7.75 o 
  -4   6   2     1037.36     1059.29     14.05 o 
  -3   6   2       82.01       81.85      3.23 o 
  -2   6   2       15.39       21.65      1.25 o 
  -1   6   2      499.33      518.03      8.89 o 
   0   6   2        5.23        5.80      0.76 o 
   1   6   2       25.44       31.48      1.43 o 
   2   6   2      142.80      150.33      3.33 o 
   3   6   2       90.34       98.40      2.04 o 
   4   6   2       27.27       32.03      2.06 o 
   5   6   2      100.03      106.53      4.30 o 
   6   6   2      180.40      169.82      6.06 o 
   7   6   2      551.74      558.12     12.69 o 
   8   6   2       30.93       24.38      3.61 o 
   9   6   2       54.96       49.38      5.34 o 
 -10   7   2       67.66       72.87      6.68 o 
  -9   7   2       38.58       46.09      4.88 o 
  -8   7   2      415.10      420.53     14.04 o 
  -7   7   2        0.22        0.12      1.18 o 
  -6   7   2       32.36       25.37      2.94 o 
  -5   7   2      101.51       99.64      4.26 o 
  -4   7   2       13.87       11.97      1.17 o 
  -3   7   2        1.14        0.84      0.58 o 
  -2   7   2      445.84      483.88      8.02 o 
  -1   7   2      221.26      231.73      4.81 o 
   0   7   2      506.36      501.20      8.18 o 
   1   7   2        1.64        1.52      0.49 o 
   2   7   2      178.05      165.26      4.76 o 
   3   7   2       31.32       28.42      1.71 o 
   4   7   2       19.80       21.32      1.11 o 
   5   7   2       81.06       76.04      3.53 o 
   6   7   2       79.53       75.24      3.94 o 
   7   7   2      627.74      631.50     18.89 o 
   8   7   2       89.22       81.51      6.70 o 
   9   7   2      117.05      125.22      8.71 o 
 -10   8   2      371.50      386.07     16.12 o 
  -9   8   2        9.27        6.25      2.42 o 
  -8   8   2      385.75      404.46     14.96 o 
  -7   8   2      173.12      175.75      9.06 o 
  -6   8   2      128.95      137.52      5.89 o 
  -5   8   2      112.76      108.03      4.66 o 
  -4   8   2       40.10       46.58      2.96 o 
  -3   8   2       16.84       11.93      1.29 o 
  -2   8   2      100.60      107.88      3.61 o 
  -1   8   2        0.33        0.49      0.47 o 
   0   8   2      171.93      171.33      5.51 o 
   1   8   2      141.91      119.64      3.34 o 
   2   8   2        8.73        6.71      0.86 o 
   3   8   2       17.56       14.60      1.43 o 
   4   8   2       43.79       41.65      3.99 o 
   5   8   2        8.14        3.03      1.63 o 
   6   8   2      780.81      778.08     20.93 o 
   7   8   2        1.14       -0.87      1.70 o 
   8   8   2      223.36      220.97     12.63 o 
   9   8   2       52.07       49.98      5.75 o 
  -9   9   2        0.27        1.91      1.89 o 
  -8   9   2       11.40       14.30      2.90 o 
  -7   9   2       40.42       43.88      4.66 o 
  -6   9   2       19.57       19.05      2.10 o 
  -5   9   2        3.17        4.95      1.22 o 
  -4   9   2       61.26       52.44      3.26 o 
  -3   9   2      184.20      158.54      7.15 o 
  -2   9   2      238.97      226.91      5.65 o 
  -1   9   2      414.45      392.71      7.22 o 
   0   9   2      291.82      273.46      5.76 o 
   1   9   2      732.00      700.62     11.23 o 
   2   9   2      983.92     1017.51     19.43 o 
   3   9   2       15.09       17.57      2.60 o 
   4   9   2       17.35       18.21      2.80 o 
   5   9   2      484.34      474.39     21.10 o 
   6   9   2      359.24      370.17     14.08 o 
   7   9   2        0.71        3.16      1.85 o 
   8   9   2      144.97      148.15     10.64 o 
  -8  10   2        2.31        5.27      2.81 o 
  -7  10   2      262.68      262.18     11.81 o 
  -6  10   2       24.14       20.06      3.15 o 
  -5  10   2      222.85      237.37      8.56 o 
  -4  10   2        0.14        1.54      1.51 o 
  -3  10   2      186.08      166.97      7.08 o 
  -2  10   2      681.14      652.63     10.90 o 
  -1  10   2      144.66      151.22      3.55 o 
   0  10   2      117.20      118.67      3.86 o 
   1  10   2       65.95       44.16      2.57 o 
   2  10   2     1125.94     1074.40     19.09 o 
   3  10   2        0.70        0.97      1.03 o 
   4  10   2      188.23      191.33     14.83 o 
   5  10   2      281.80      287.83     12.08 o 
   6  10   2       10.06        6.40      2.12 o 
   7  10   2      109.95      112.14      8.16 o 
  -8  11   2      441.81      441.05     16.84 o 
  -7  11   2       14.77       18.02      4.17 o 
  -6  11   2      306.13      290.01     12.08 o 
  -5  11   2       23.73       31.18      3.44 o 
  -4  11   2      207.75      189.33      6.81 o 
  -3  11   2      152.28      158.94     10.96 o 
  -2  11   2      286.92      238.01      8.32 o 
  -1  11   2      506.42      452.66      9.90 o 
   0  11   2       10.06        5.42      1.06 o 
   1  11   2     1046.51      990.38     29.48 o 
   2  11   2       48.22       51.29      3.31 o 
   3  11   2       88.02       70.76      5.45 o 
   4  11   2        3.27        4.24      1.67 o 
   5  11   2      101.86      102.31      7.32 o 
   6  11   2      260.20      272.38     12.74 o 
   7  11   2       61.81       65.02      6.72 o 
  -7  12   2      145.50      149.37     11.70 o 
  -6  12   2        5.65       10.48      2.41 o 
  -5  12   2       11.57       12.21      3.88 o 
  -4  12   2        4.91        6.75      2.78 o 
  -3  12   2        3.10        1.03      2.04 o 
  -2  12   2        0.98        1.31      0.89 o 
  -1  12   2        1.47        0.46      0.88 o 
   0  12   2       91.34       85.28      4.27 o 
   1  12   2        0.53        0.23      0.95 o 
   2  12   2       71.95       75.18      5.44 o 
   3  12   2       20.05       18.38      2.91 o 
   4  12   2       31.73       29.69      3.80 o 
   5  12   2       72.01       91.43      7.13 o 
   6  12   2        7.75        3.01      3.15 o 
  -6  13   2        1.59        3.23      2.09 o 
  -5  13   2        6.95        5.55      3.54 o 
  -4  13   2        0.08        5.04      3.52 o 
  -3  13   2       17.61        8.79      3.52 o 
  -2  13   2      157.14      177.90      6.59 o 
  -1  13   2        4.35        3.74      0.99 o 
   0  13   2       17.24       19.72      2.31 o 
   1  13   2        0.38       -1.40      1.49 o 
   2  13   2       63.89       68.89      8.58 o 
   3  13   2       23.77       39.99      6.78 o 
   4  13   2       24.20       26.71      5.73 o 
  -4  14   2       13.85       18.97      4.73 o 
  -3  14   2       28.38       20.27      3.52 o 
  -2  14   2       92.35      103.81      5.27 o 
  -1  14   2        0.13        0.69      0.99 o 
   0  14   2      186.45      197.06      8.78 o 
   1  14   2       24.57       32.93      3.76 o 
   2  14   2        4.28        6.32      2.29 o 
   3  14   2       90.47       94.14     10.89 o 
 -11   1   3       80.35       73.96      4.34 o 
 -10   1   3        5.96        4.79      1.05 o 
  -9   1   3       22.50       19.51      2.02 o 
  -8   1   3        1.79        3.71      1.13 o 
  -7   1   3      648.54      652.76      9.46 o 
  -6   1   3      159.23      166.77      3.98 o 
  -5   1   3     3030.91     3058.60     23.38 o 
  -4   1   3      760.39      772.96      6.96 o 
  -3   1   3       51.46       59.03      1.49 o 
  -2   1   3     1161.27     1119.27     10.89 o 
  -1   1   3        9.55        9.54      0.49 o 
   0   1   3       12.13       16.05      0.92 o 
   1   1   3     1749.49     1677.92     17.87 o 
   2   1   3      749.56      707.54      6.64 o 
   3   1   3     1829.11     1851.60     13.32 o 
   4   1   3     1036.75     1008.70     14.11 o 
   5   1   3      197.03      203.16      3.71 o 
   6   1   3      116.13      107.01      2.79 o 
   7   1   3       24.81       26.58      1.71 o 
   8   1   3      324.97      337.87      7.79 o 
   9   1   3       32.86       31.99      2.91 o 
  10   1   3      309.73      312.26      9.73 o 
 -11   2   3       87.62       80.30      3.93 o 
 -10   2   3       26.67       21.48      1.95 o 
  -9   2   3       11.78        9.27      1.43 o 
  -8   2   3      334.64      341.01      6.88 o 
  -7   2   3       11.43       10.88      1.33 o 
  -6   2   3      527.39      547.61      8.01 o 
  -5   2   3      135.81      147.40      3.65 o 
  -4   2   3      386.65      414.72      5.29 o 
  -3   2   3       11.59        8.41      0.80 o 
  -2   2   3      422.46      393.92      4.13 o 
  -1   2   3       56.54       63.54      1.48 o 
   0   2   3        5.80        8.57      0.74 o 
   1   2   3       24.65       26.52      0.89 o 
   2   2   3        7.84        8.12      0.59 o 
   3   2   3      354.29      385.99      6.33 o 
   4   2   3       23.02       33.06      1.48 o 
   5   2   3       92.13       80.74      2.62 o 
   6   2   3       93.98       99.23      3.20 o 
   7   2   3       96.03       91.56      4.13 o 
   8   2   3        6.59        6.00      1.17 o 
   9   2   3      204.10      211.58      6.52 o 
  10   2   3      342.63      359.37     10.54 o 
 -11   3   3      128.13      123.54      7.82 o 
 -10   3   3        6.28        4.54      1.21 o 
  -9   3   3        0.03        5.51      1.05 o 
  -8   3   3        8.07        7.78      1.08 o 
  -7   3   3       50.52       56.87      2.48 o 
  -6   3   3        3.46       15.26      1.29 o 
  -5   3   3     1247.77     1249.32     13.69 o 
  -4   3   3      376.40      384.98      5.92 o 
  -3   3   3       69.37       70.10      1.82 o 
  -2   3   3        0.32       -0.14      0.30 o 
  -1   3   3        2.94        3.11      0.37 o 
   0   3   3       26.18       32.52      1.00 o 
   1   3   3      261.64      307.28      5.63 o 
   2   3   3       55.61       51.25      1.79 o 
   3   3   3      216.10      236.26      6.31 o 
   4   3   3       44.35       56.76      2.60 o 
   5   3   3       28.04       28.74      1.39 o 
   6   3   3       61.36       59.65      2.32 o 
   7   3   3      109.40      119.36      4.80 o 
   8   3   3        5.80        4.47      1.11 o 
   9   3   3      114.64      122.43      4.97 o 
  10   3   3        8.33        9.46      2.16 o 
 -11   4   3       50.97       48.98      4.29 o 
 -10   4   3       28.10       32.74      3.19 o 
  -9   4   3        2.31        5.95      1.25 o 
  -8   4   3        0.23       -0.66      0.66 o 
  -7   4   3      149.34      153.31      4.83 o 
  -6   4   3      226.01      234.73      5.76 o 
  -5   4   3       50.71       52.09      2.48 o 
  -4   4   3       30.24       39.98      2.36 o 
  -3   4   3      131.44      140.13      2.94 o 
  -2   4   3      342.39      334.13      4.04 o 
  -1   4   3       18.40       23.88      0.94 o 
   0   4   3       10.32       10.29      0.60 o 
   1   4   3      238.92      295.30      4.17 o 
   2   4   3      491.53      523.65      6.39 o 
   3   4   3        3.66       13.50      1.36 o 
   4   4   3        0.26        0.25      0.60 o 
   5   4   3      209.54      210.07      5.69 o 
   6   4   3        0.38       -0.54      0.73 o 
   7   4   3        2.40        1.72      0.95 o 
   8   4   3        0.00       -0.34      1.28 o 
   9   4   3       78.45       71.02      4.81 o 
 -11   5   3       16.97       16.60      2.72 o 
 -10   5   3      305.29      304.96     14.15 o 
  -9   5   3        9.93        8.01      1.65 o 
  -8   5   3      110.58      119.50      4.51 o 
  -7   5   3       69.24       69.27      3.23 o 
  -6   5   3      111.85      116.96      4.00 o 
  -5   5   3        5.44       12.18      1.52 o 
  -4   5   3      455.18      455.53      9.13 o 
  -3   5   3     1373.00     1464.19     22.11 o 
  -2   5   3      118.53      127.11      2.98 o 
  -1   5   3      831.79      910.10     13.82 o 
   0   5   3     1064.25     1101.50     11.07 o 
   1   5   3        0.51        1.02      0.43 o 
   2   5   3      131.21      151.44      3.15 o 
   3   5   3      259.53      292.65      6.50 o 
   4   5   3        8.43        6.35      1.11 o 
   5   5   3       48.27       53.27      3.19 o 
   6   5   3      479.96      472.46     16.79 o 
   7   5   3       13.90       13.87      1.97 o 
   8   5   3        4.40        1.81      0.97 o 
   9   5   3       81.53       68.95      7.82 o 
 -11   6   3        5.46        6.17      1.84 o 
 -10   6   3       39.14       39.22      3.67 o 
  -9   6   3      332.08      342.44      8.77 o 
  -8   6   3       78.60       86.45      6.59 o 
  -7   6   3      179.91      176.53      5.49 o 
  -6   6   3      495.60      513.55     11.42 o 
  -5   6   3       11.03       14.23      1.62 o 
  -4   6   3        7.11        7.86      1.23 o 
  -3   6   3      780.94      821.01     11.22 o 
  -2   6   3        7.97       12.39      0.98 o 
  -1   6   3      255.71      249.01      4.09 o 
   0   6   3      443.08      523.75      8.04 o 
   1   6   3     1071.16     1141.23     14.92 o 
   2   6   3       60.15       46.94      1.72 o 
   3   6   3     1515.72     1591.64     18.96 o 
   4   6   3       83.93       82.21      3.44 o 
   5   6   3      149.21      148.90      5.27 o 
   6   6   3      307.49      296.61      8.39 o 
   7   6   3        7.99        7.20      1.50 o 
   8   6   3      311.42      308.02     33.59 o 
   9   6   3        8.40        6.67      6.37 o 
 -10   7   3      254.23      260.45     15.26 o 
  -9   7   3       39.34       38.28      3.49 o 
  -8   7   3      129.83      125.10      5.90 o 
  -7   7   3       47.38       47.28      3.76 o 
  -6   7   3       69.39       58.64      3.49 o 
  -5   7   3       58.67       65.12      3.53 o 
  -4   7   3      864.69      862.89     14.56 o 
  -3   7   3      104.38      128.62      5.51 o 
  -2   7   3      196.41      190.70      4.03 o 
  -1   7   3        0.28        1.17      0.35 o 
   0   7   3       11.91        8.36      1.18 o 
   1   7   3       49.64       46.96      2.13 o 
   2   7   3       58.33       58.08      2.18 o 
   3   7   3       24.15       22.06      1.70 o 
   4   7   3      483.03      477.00     11.33 o 
   5   7   3      741.13      744.99     13.37 o 
   6   7   3      633.46      625.29     18.30 o 
   7   7   3        3.81        4.02      1.66 o 
   8   7   3      155.38      153.96      9.67 o 
   9   7   3        1.08        0.82      1.59 o 
 -10   8   3      150.52      159.76     10.11 o 
  -9   8   3       36.02       33.07      4.35 o 
  -8   8   3     1009.48      985.51     24.71 o 
  -7   8   3      116.14      115.86      5.24 o 
  -6   8   3       47.99       43.37      3.87 o 
  -5   8   3      363.87      359.27      9.10 o 
  -4   8   3       23.33       23.38      2.15 o 
  -3   8   3       33.70       28.41      2.66 o 
  -2   8   3      303.66      287.35      6.40 o 
  -1   8   3      331.49      329.71      5.66 o 
   0   8   3      260.88      233.96      9.00 o 
   1   8   3       26.63       28.12      2.06 o 
   2   8   3        0.24        0.02      0.43 o 
   3   8   3        2.94        3.30      1.53 o 
   4   8   3      449.56      464.25     14.52 o 
   5   8   3      329.26      333.54     12.60 o 
   6   8   3       93.62       87.52      6.61 o 
   7   8   3        7.84        4.98      2.59 o 
   8   8   3        2.55        2.55      2.93 o 
  -9   9   3      570.85      598.65     19.82 o 
  -8   9   3       41.11       34.49      4.29 o 
  -7   9   3       21.16       17.06      3.17 o 
  -6   9   3       12.05       14.14      2.40 o 
  -5   9   3        8.77        9.14      1.54 o 
  -4   9   3       23.67       29.60      2.51 o 
  -3   9   3      232.49      222.47      7.91 o 
  -2   9   3      929.83      885.98     12.85 o 
  -1   9   3      619.22      641.31      8.90 o 
   0   9   3     3086.79     2947.48     39.74 o 
   1   9   3      113.13      112.88      3.97 o 
   2   9   3      236.57      247.10      7.86 o 
   3   9   3      130.26      131.33      7.21 o 
   4   9   3       73.88       69.81      5.50 o 
   5   9   3      152.45      160.44      8.88 o 
   6   9   3      154.97      163.12      9.37 o 
   7   9   3       30.31       19.80      3.52 o 
   8   9   3      722.80      747.62     23.29 o 
  -9  10   3       23.91       22.15      3.89 o 
  -8  10   3      166.22      168.54      9.73 o 
  -7  10   3      183.43      192.86     14.79 o 
  -6  10   3      325.90      339.83      9.70 o 
  -5  10   3       88.76       78.17      4.32 o 
  -4  10   3      153.99      148.42      5.79 o 
  -3  10   3     1054.09     1042.60     20.75 o 
  -2  10   3       33.84       39.22      2.29 o 
  -1  10   3       83.95       96.82      4.12 o 
   0  10   3     2026.80     2020.79     25.05 o 
   1  10   3      194.90      189.94      5.52 o 
   2  10   3      630.03      657.49     12.62 o 
   3  10   3        4.75        2.56      2.76 o 
   4  10   3        7.46        5.47      4.12 o 
   5  10   3        0.95       -0.29      2.36 o 
   6  10   3        0.34        2.35      1.90 o 
   7  10   3       26.86       25.44      4.15 o 
  -8  11   3       62.43       53.14      5.58 o 
  -7  11   3        0.84        1.71      1.76 o 
  -6  11   3        2.29        3.48      2.95 o 
  -5  11   3        4.26        5.46      1.67 o 
  -4  11   3      155.48      148.16      6.00 o 
  -3  11   3      152.91      160.46     11.63 o 
  -2  11   3      196.03      157.48      6.51 o 
  -1  11   3      191.65      166.00      4.90 o 
   0  11   3      104.10       84.79      3.51 o 
   1  11   3      148.17      151.55      5.16 o 
   2  11   3      170.61      161.54      8.23 o 
   3  11   3       45.49       47.06      4.66 o 
   4  11   3       10.89        5.16      1.74 o 
   5  11   3       30.88       35.11      5.86 o 
   6  11   3       52.79       51.80      5.61 o 
  -7  12   3      169.01      151.26     14.01 o 
  -6  12   3        1.32        1.84      2.28 o 
  -5  12   3       16.51       17.83      2.96 o 
  -4  12   3       36.48       40.65      4.33 o 
  -3  12   3        0.00       -0.09      1.22 o 
  -2  12   3       82.51       70.29      3.94 o 
  -1  12   3       50.05       46.08      3.17 o 
   0  12   3       35.40       38.39      3.19 o 
   1  12   3       53.03       41.95      3.47 o 
   2  12   3       14.00        9.67      2.21 o 
   3  12   3      135.49      139.04      8.20 o 
   4  12   3       23.46       25.54      3.70 o 
   5  12   3       76.26       76.01      6.67 o 
  -6  13   3        2.92       -2.08      2.08 o 
  -5  13   3       11.55        9.40      3.51 o 
  -4  13   3        0.01        0.26      1.33 o 
  -3  13   3       23.59       16.16      4.17 o 
  -2  13   3       10.56       10.81      1.63 o 
  -1  13   3       84.94       67.30      4.02 o 
   0  13   3        3.19        2.90      1.05 o 
   1  13   3        1.83        2.05      1.20 o 
   2  13   3        5.44        3.11      2.52 o 
   3  13   3        1.18        6.80      3.73 o 
   4  13   3        2.86        0.27      2.19 o 
  -4  14   3        0.41        0.42      1.92 o 
  -3  14   3       45.16       46.41      5.17 o 
  -2  14   3        1.32        2.71      1.15 o 
  -1  14   3       91.21      109.03      6.31 o 
   0  14   3        0.41       -1.51      1.51 o 
   1  14   3        0.04        1.15      1.47 o 
   2  14   3       12.02        8.01      2.27 o 
 -12   0   4       41.31       49.96      8.44 o 
 -11   0   4        1.62        3.41      1.96 o 
 -10   0   4      249.13      232.92     10.56 o 
  -9   0   4        0.00        1.15      3.50 o 
  -8   0   4      156.76      157.75      8.77 o 
  -7   0   4     4442.24     4468.16     95.53 o 
  -6   0   4       12.03       13.74      2.06 o 
  -5   0   4    14114.34    14303.18    143.84 o 
  -4   0   4       11.99        9.33      1.01 o 
  -3   0   4        2.54        1.06      0.54 o 
  -2   0   4     3079.79     3157.44     34.78 o 
  -1   0   4      125.13       99.59      3.72 o 
   0   0   4      129.80      139.59      3.49 o 
   1   0   4        0.02        0.33      0.34 o 
   2   0   4       60.14       54.47      2.08 o 
   3   0   4     3591.64     3628.36     56.00 o 
   4   0   4      661.66      678.16     11.02 o 
   5   0   4     4007.45     3910.99     45.60 o 
   6   0   4       55.10       52.61      3.24 o 
   7   0   4     2529.73     2537.63     34.18 o 
   8   0   4      878.33      845.47     22.35 o 
   9   0   4      327.29      327.17     13.78 o 
 -12   1   4       41.33       35.11      3.25 o 
 -11   1   4       23.02       23.56      3.48 o 
 -10   1   4       14.64       13.15      2.25 o 
  -9   1   4      124.19      120.61      4.91 o 
  -8   1   4        2.93        1.24      0.71 o 
  -7   1   4      501.36      528.29      9.75 o 
  -6   1   4     4044.13     4107.45     41.05 o 
  -5   1   4      214.81      205.55      4.31 o 
  -4   1   4      300.18      338.86      7.27 o 
  -3   1   4        0.15        0.26      0.37 o 
  -2   1   4     1057.76     1045.92     10.21 o 
  -1   1   4      853.20      820.87      7.83 o 
   0   1   4        9.94       10.18      0.82 o 
   1   1   4     1293.64     1360.63     12.33 o 
   2   1   4       92.57       96.60      2.08 o 
   3   1   4     2234.58     2378.56     17.86 o 
   4   1   4     1522.75     1535.91     13.34 o 
   5   1   4      111.42      118.88      3.17 o 
   6   1   4     1019.30     1018.52     11.20 o 
   7   1   4      954.46      926.58     13.66 o 
   8   1   4       18.15       21.40      2.36 o 
   9   1   4      127.67      105.49      5.42 o 
 -11   2   4      176.15      170.68      7.70 o 
 -10   2   4      110.52      108.41      4.24 o 
  -9   2   4      564.88      565.74      9.80 o 
  -8   2   4        1.77        3.00      0.81 o 
  -7   2   4        0.04        0.19      0.61 o 
  -6   2   4      193.18      211.30      5.09 o 
  -5   2   4     1544.82     1687.79     16.78 o 
  -4   2   4      312.45      343.55      6.43 o 
  -3   2   4      108.54      139.30      2.94 o 
  -2   2   4      655.44      635.62      6.98 o 
  -1   2   4        1.29        4.69      0.41 o 
   0   2   4      147.01      146.28      3.32 o 
   1   2   4      579.04      618.25      6.31 o 
   2   2   4     1861.06     1988.22     17.76 o 
   3   2   4       87.81       95.25      2.04 o 
   4   2   4      103.46       96.31      2.08 o 
   5   2   4       10.70       10.29      1.17 o 
   6   2   4        1.98        2.50      0.76 o 
   7   2   4       31.03       31.63      2.52 o 
   8   2   4      201.29      213.89      6.32 o 
   9   2   4       29.50       32.94      3.08 o 
 -11   3   4       74.67       74.12      5.27 o 
 -10   3   4      111.85      116.24      5.07 o 
  -9   3   4       33.04       39.84      2.62 o 
  -8   3   4        1.95        1.48      0.68 o 
  -7   3   4       28.42       28.12      1.76 o 
  -6   3   4        4.64        4.52      1.07 o 
  -5   3   4      577.78      622.03      8.88 o 
  -4   3   4       74.37       73.54      2.30 o 
  -3   3   4      132.44      144.22      3.31 o 
  -2   3   4      478.81      487.51      5.08 o 
  -1   3   4     1453.82     1493.47     16.99 o 
   0   3   4     1382.47     1418.85     27.40 o 
   1   3   4       18.71       18.31      0.95 o 
   2   3   4      170.91      220.81      3.50 o 
   3   3   4      145.97      130.82      4.19 o 
   4   3   4        4.43        5.67      0.95 o 
   5   3   4       62.69       75.55      3.41 o 
   6   3   4       36.33       38.57      2.63 o 
   7   3   4      141.36      151.00      5.55 o 
   8   3   4        9.94       10.79      3.31 o 
   9   3   4      161.94      166.60      7.52 o 
 -11   4   4      229.11      232.73      9.56 o 
 -10   4   4        0.03       -1.35      1.35 o 
  -9   4   4       30.03       27.86      2.01 o 
  -8   4   4      133.61      130.79      4.14 o 
  -7   4   4       58.58       63.46      2.64 o 
  -6   4   4      109.57      120.52      4.15 o 
  -5   4   4      137.70      137.50      4.88 o 
  -4   4   4     2871.33     2902.69     30.02 o 
  -3   4   4      139.10      145.48      3.87 o 
  -2   4   4      932.06      977.42     10.69 o 
  -1   4   4     1535.45     1608.29     14.92 o 
   0   4   4       15.73       18.82      0.84 o 
   1   4   4     2201.87     2503.37     23.81 o 
   2   4   4       29.17       37.63      1.54 o 
   3   4   4       27.41       32.74      2.46 o 
   4   4   4       37.33       40.12      2.33 o 
   5   4   4       28.93       30.45      2.69 o 
   6   4   4        6.33        6.00      1.17 o 
   7   4   4      151.36      150.27      5.62 o 
   8   4   4      450.10      445.15     10.70 o 
   9   4   4       14.93       11.58      1.80 o 
 -11   5   4        0.17        0.97      1.22 o 
 -10   5   4        0.70        0.56      1.21 o 
  -9   5   4      115.60      120.83      6.11 o 
  -8   5   4       37.66       33.72      2.11 o 
  -7   5   4      569.94      575.75     10.59 o 
  -6   5   4        2.89        4.72      1.11 o 
  -5   5   4      105.60       97.40      4.18 o 
  -4   5   4      289.44      259.86      6.75 o 
  -3   5   4      378.92      380.67      6.83 o 
  -2   5   4      335.66      346.54      5.45 o 
  -1   5   4        4.75        6.71      0.80 o 
   0   5   4      594.44      668.91      7.08 o 
   1   5   4      210.04      222.72      4.66 o 
   2   5   4      223.16      240.29      4.88 o 
   3   5   4        0.32        0.09      0.49 o 
   4   5   4      244.66      231.77      6.86 o 
   5   5   4      177.80      180.14      6.89 o 
   6   5   4        1.65        0.98      0.83 o 
   7   5   4       15.67       14.24      3.03 o 
   8   5   4        3.86        4.00      2.56 o 
   9   5   4        1.12        0.17      3.96 o 
 -11   6   4       10.96       10.56      2.77 o 
 -10   6   4      114.92      104.08      6.03 o 
  -9   6   4       47.61       50.76      3.98 o 
  -8   6   4       39.70       37.48      2.64 o 
  -7   6   4       11.61       16.17      2.63 o 
  -6   6   4       22.04       18.89      2.07 o 
  -5   6   4      115.01      133.02      5.08 o 
  -4   6   4      425.30      423.15      9.23 o 
  -3   6   4       24.48       20.19      1.98 o 
  -2   6   4        2.18        3.10      0.76 o 
  -1   6   4      140.87      128.92      3.08 o 
   0   6   4      315.79      319.09      6.65 o 
   1   6   4       78.14       63.28      1.41 o 
   2   6   4      361.00      385.75      9.98 o 
   3   6   4      353.66      325.22     10.53 o 
   4   6   4       19.32       25.98      2.38 o 
   5   6   4      399.38      399.60      9.81 o 
   6   6   4        0.08       -1.35      1.35 o 
   7   6   4       51.76       54.94      6.69 o 
   8   6   4      113.94      117.29      8.09 o 
 -10   7   4      419.87      420.35     12.67 o 
  -9   7   4      285.63      329.12     15.42 o 
  -8   7   4      121.51      123.21      5.66 o 
  -7   7   4     1003.14     1009.77     18.09 o 
  -6   7   4       25.28       34.89      2.79 o 
  -5   7   4       66.22       57.87      3.44 o 
  -4   7   4       14.52       19.35      1.93 o 
  -3   7   4        0.53        0.20      0.75 o 
  -2   7   4      179.16      163.63      4.35 o 
  -1   7   4        1.01        2.23      0.47 o 
   0   7   4       29.01       33.41      2.21 o 
   1   7   4      101.25       93.58      3.35 o 
   2   7   4      149.09      137.86      3.28 o 
   3   7   4      783.08      765.78     15.65 o 
   4   7   4     1086.40     1095.82     16.74 o 
   5   7   4      188.41      187.46     14.05 o 
   6   7   4       21.38       20.44      3.31 o 
   7   7   4      243.35      249.04     11.80 o 
   8   7   4       17.65       16.48      3.07 o 
 -10   8   4        0.03        2.92      1.91 o 
  -9   8   4      151.07      167.79      9.76 o 
  -8   8   4       87.04       89.22      6.75 o 
  -7   8   4       38.22       43.39      4.41 o 
  -6   8   4      406.74      420.18     11.90 o 
  -5   8   4       42.49       44.22      4.31 o 
  -4   8   4      357.60      377.65     10.87 o 
  -3   8   4      333.81      317.85      7.89 o 
  -2   8   4      690.94      658.02      8.86 o 
  -1   8   4       32.44       28.49      1.49 o 
   0   8   4      637.45      643.01     11.89 o 
   1   8   4       26.47       29.86      2.49 o 
   2   8   4       21.00       19.60      1.57 o 
   3   8   4      531.60      528.44     15.44 o 
   4   8   4       22.87       24.50      3.36 o 
   5   8   4      243.99      239.62     10.86 o 
   6   8   4        4.63        2.89      4.86 o 
   7   8   4        2.22       -0.99      1.67 o 
   8   8   4        5.76        8.56      2.61 o 
  -9   9   4      108.25      113.61     10.10 o 
  -8   9   4       46.96       52.85      5.33 o 
  -7   9   4      136.96      133.76      6.02 o 
  -6   9   4        0.97        2.12      1.08 o 
  -5   9   4      360.38      357.63     12.54 o 
  -4   9   4       28.40       29.47      2.58 o 
  -3   9   4        3.86        4.04      1.57 o 
  -2   9   4       49.91       49.65      2.98 o 
  -1   9   4      697.03      685.45     13.18 o 
   0   9   4       45.35       43.07      2.55 o 
   1   9   4      397.78      396.33      9.11 o 
   2   9   4      192.13      193.46     10.10 o 
   3   9   4     1393.93     1380.90     28.75 o 
   4   9   4        4.21        1.36      3.62 o 
   5   9   4       67.97       71.20      6.07 o 
   6   9   4       43.97       46.39      5.21 o 
   7   9   4      120.60      108.55      8.28 o 
  -9  10   4       43.68       40.60      5.08 o 
  -8  10   4        3.67        4.13      1.82 o 
  -7  10   4        6.41        5.24      2.23 o 
  -6  10   4        7.75       12.64      2.23 o 
  -5  10   4       61.71       67.61      6.16 o 
  -4  10   4      162.18      156.54      7.36 o 
  -3  10   4      306.03      313.48      9.71 o 
  -2  10   4      215.95      229.22      7.67 o 
  -1  10   4     1145.21     1050.19     15.89 o 
   0  10   4      489.69      473.77      9.64 o 
   1  10   4      484.55      465.26     12.21 o 
   2  10   4      105.90      108.13      7.65 o 
   3  10   4        0.20        2.46      1.70 o 
   4  10   4       96.77       97.97     12.21 o 
   5  10   4        8.96       11.74      2.72 o 
   6  10   4       17.71       18.59      3.46 o 
  -8  11   4       17.89       23.09      3.78 o 
  -7  11   4       13.23       11.77      2.62 o 
  -6  11   4        9.90        8.45      2.33 o 
  -5  11   4        0.40        0.00      1.83 o 
  -4  11   4      115.95       91.85      6.30 o 
  -3  11   4      192.46      157.57     11.41 o 
  -2  11   4       89.46       76.65      3.94 o 
  -1  11   4      666.34      621.26     11.99 o 
   0  11   4       47.75       42.38      3.27 o 
   1  11   4        0.18        0.06      1.16 o 
   2  11   4      331.83      305.02     11.96 o 
   3  11   4       95.00       96.62      6.89 o 
   4  11   4       79.26       86.83      6.97 o 
   5  11   4       74.17       77.89      6.81 o 
   6  11   4       11.87        9.05      2.54 o 
  -7  12   4       22.25       26.53      6.02 o 
  -6  12   4        0.62       -2.91      2.91 o 
  -5  12   4       35.73       42.14      4.45 o 
  -4  12   4        3.78        0.51      4.64 o 
  -3  12   4       90.78       95.36      9.20 o 
  -2  12   4        0.18        0.92      1.38 o 
  -1  12   4      115.91      112.57      4.95 o 
   0  12   4        2.52        7.53      1.18 o 
   1  12   4       34.90       43.51      4.72 o 
   2  12   4        3.56        5.45      1.72 o 
   3  12   4        2.09        3.08      3.63 o 
   4  12   4      118.34      143.08      9.54 o 
   5  12   4      107.25      137.15      9.23 o 
  -5  13   4       31.17       44.14      7.30 o 
  -4  13   4       56.86       84.29      6.52 o 
  -3  13   4        5.30        2.88      4.48 o 
  -2  13   4      114.01      112.02      5.26 o 
  -1  13   4       73.01       81.50      4.41 o 
   0  13   4        5.40        8.43      1.87 o 
   1  13   4       17.11       17.92      4.16 o 
   2  13   4        6.02       11.39      3.58 o 
   3  13   4       32.12       30.38      4.12 o 
  -3  14   4      149.06      183.71     10.10 o 
  -2  14   4        1.55        0.90      1.11 o 
  -1  14   4        0.90        4.92      1.60 o 
   0  14   4       53.93       80.22      5.59 o 
   1  14   4       72.69       68.62      6.52 o 
 -12   1   5       23.23       22.01      2.59 o 
 -11   1   5        0.83       -0.64      2.01 o 
 -10   1   5        5.69        7.75      1.38 o 
  -9   1   5      310.21      285.80      7.81 o 
  -8   1   5       62.85       58.16      3.67 o 
  -7   1   5       49.14       51.16      3.08 o 
  -6   1   5      365.48      377.95      6.67 o 
  -5   1   5      245.65      255.34      4.99 o 
  -4   1   5      288.02      312.35      6.30 o 
  -3   1   5      243.90      271.27      6.38 o 
  -2   1   5      198.97      206.63      3.68 o 
  -1   1   5       47.79       51.67      1.48 o 
   0   1   5       10.99       14.30      0.94 o 
   1   1   5      535.36      615.68      7.40 o 
   2   1   5        0.66        1.30      0.35 o 
   3   1   5      131.78      138.13      3.89 o 
   4   1   5      385.47      401.00      5.18 o 
   5   1   5       54.56       53.24      1.94 o 
   6   1   5      226.55      226.70      5.32 o 
   7   1   5       15.97       14.81      1.56 o 
   8   1   5       10.01        8.80      1.68 o 
   9   1   5      196.99      190.92      7.58 o 
 -12   2   5       82.95       78.65      4.87 o 
 -11   2   5       44.31       48.75      5.86 o 
 -10   2   5      117.17      105.87      5.22 o 
  -9   2   5      735.56      731.71     15.49 o 
  -8   2   5      789.13      774.92     19.98 o 
  -7   2   5      903.00      918.34     14.15 o 
  -6   2   5       77.46       91.31      3.64 o 
  -5   2   5        7.25        3.41      0.83 o 
  -4   2   5      616.25      687.73     13.80 o 
  -3   2   5      263.29      251.29      5.07 o 
  -2   2   5     1986.64     2049.67     20.48 o 
  -1   2   5       15.09       12.61      0.81 o 
   0   2   5     2754.82     2881.26     25.06 o 
   1   2   5        0.09        1.34      0.32 o 
   2   2   5      164.35      167.33      3.51 o 
   3   2   5      190.19      182.54      3.27 o 
   4   2   5       10.51       11.45      0.77 o 
   5   2   5       21.95       22.95      1.07 o 
   6   2   5     1780.86     1759.04     22.94 o 
   7   2   5        6.16        4.90      1.31 o 
   8   2   5      619.07      610.78     13.44 o 
   9   2   5        9.28        7.71      1.64 o 
 -11   3   5       16.39       16.22      3.04 o 
 -10   3   5      282.24      288.32      8.34 o 
  -9   3   5      179.42      183.50      5.20 o 
  -8   3   5      147.63      150.54      4.38 o 
  -7   3   5       51.95       48.17      2.24 o 
  -6   3   5       41.95       40.05      2.62 o 
  -5   3   5      100.27      101.97      4.48 o 
  -4   3   5      356.35      358.39      8.11 o 
  -3   3   5        0.27        1.58      0.62 o 
  -2   3   5        3.06        1.29      0.70 o 
  -1   3   5        7.74       10.36      0.70 o 
   0   3   5       70.30       63.41      2.06 o 
   1   3   5       50.89       61.82      1.61 o 
   2   3   5        2.43        1.38      0.31 o 
   3   3   5      279.62      293.74      6.01 o 
   4   3   5       16.38       16.61      1.58 o 
   5   3   5       11.60       12.13      1.45 o 
   6   3   5       18.46       16.38      1.84 o 
   7   3   5      583.26      596.00     12.14 o 
   8   3   5      429.54      432.58     10.63 o 
   9   3   5       12.09        8.61      2.24 o 
 -11   4   5        0.71       -0.52      1.46 o 
 -10   4   5        1.17        1.96      1.43 o 
  -9   4   5      199.95      188.73      6.35 o 
  -8   4   5       28.71       30.95      2.03 o 
  -7   4   5      169.35      169.76      4.35 o 
  -6   4   5       18.46       24.99      1.60 o 
  -5   4   5       26.16       22.48      1.29 o 
  -4   4   5      201.75      218.05      6.76 o 
  -3   4   5       45.49       66.41      3.19 o 
  -2   4   5      253.03      272.51      4.40 o 
  -1   4   5     1679.18     1820.91     15.63 o 
   0   4   5        0.57        0.85      0.44 o 
   1   4   5       62.15       68.86      2.28 o 
   2   4   5      252.19      269.00      4.38 o 
   3   4   5       70.04       71.05      3.04 o 
   4   4   5      151.04      148.20      4.76 o 
   5   4   5       84.72       87.72      3.90 o 
   6   4   5        0.37        0.92      0.77 o 
   7   4   5      286.50      298.38      8.33 o 
   8   4   5       39.54       39.75      3.17 o 
 -11   5   5        4.44        6.49      1.95 o 
 -10   5   5       83.58       96.38      5.86 o 
  -9   5   5       50.33       51.75      3.31 o 
  -8   5   5      107.28      110.12      4.58 o 
  -7   5   5      115.20      107.83      3.79 o 
  -6   5   5      372.79      391.46      9.66 o 
  -5   5   5      371.26      408.95      9.48 o 
  -4   5   5      137.00      113.94      5.27 o 
  -3   5   5      290.49      290.25      6.19 o 
  -2   5   5       53.61       61.83      1.89 o 
  -1   5   5       30.73       48.51      1.51 o 
   0   5   5       13.27       13.97      0.86 o 
   1   5   5      428.27      467.90      7.79 o 
   2   5   5      151.77      147.18      3.95 o 
   3   5   5       37.99       26.56      2.13 o 
   4   5   5      112.99      114.99      4.76 o 
   5   5   5        0.46        1.56      0.94 o 
   6   5   5       55.59       49.26      3.54 o 
   7   5   5      109.79      115.72      5.77 o 
   8   5   5      314.80      296.39     12.99 o 
 -11   6   5      119.11      108.10      6.64 o 
 -10   6   5      202.64      207.59      8.74 o 
  -9   6   5      166.74      171.36      7.45 o 
  -8   6   5      744.35      744.55     16.70 o 
  -7   6   5      142.02      136.81      5.82 o 
  -6   6   5     1581.84     1578.86     23.83 o 
  -5   6   5      285.97      282.24      7.86 o 
  -4   6   5        3.10        5.57      1.21 o 
  -3   6   5      181.83      178.71      5.53 o 
  -2   6   5      106.29      106.06      2.89 o 
  -1   6   5      450.20      462.13      6.81 o 
   0   6   5        3.35        4.70      0.68 o 
   1   6   5       43.47       32.86      1.43 o 
   2   6   5     1109.56     1079.23     16.62 o 
   3   6   5      614.78      635.75     16.93 o 
   4   6   5      903.69      839.79     14.88 o 
   5   6   5       28.22       30.05      2.54 o 
   6   6   5        8.18        6.07      1.97 o 
   7   6   5       71.21       55.87      5.45 o 
   8   6   5       29.25       32.46      4.43 o 
 -10   7   5        1.61       -0.17      1.95 o 
  -9   7   5       81.69       83.17      7.66 o 
  -8   7   5        4.91        6.22      1.58 o 
  -7   7   5       13.68       15.99      2.09 o 
  -6   7   5       19.50       19.42      2.24 o 
  -5   7   5       37.76       34.86      3.27 o 
  -4   7   5      316.52      320.26      8.31 o 
  -3   7   5      893.92      892.44     14.82 o 
  -2   7   5       31.09       26.22      1.47 o 
  -1   7   5       22.86       35.34      1.68 o 
   0   7   5       19.51       19.23      1.16 o 
   1   7   5      218.49      208.67     10.69 o 
   2   7   5     1194.86     1204.03     23.63 o 
   3   7   5       50.17       46.29      2.37 o 
   4   7   5       49.46       41.85      5.31 o 
   5   7   5      107.53      111.18      7.29 o 
   6   7   5      277.16      284.08     12.38 o 
   7   7   5        1.11        1.98      1.53 o 
   8   7   5       17.08       17.35      3.53 o 
 -10   8   5      143.35      133.53      9.14 o 
  -9   8   5       24.85       34.82      4.70 o 
  -8   8   5       29.51       22.87      2.61 o 
  -7   8   5        0.00        0.72      1.01 o 
  -6   8   5      266.63      287.94      8.70 o 
  -5   8   5      230.76      224.27      7.29 o 
  -4   8   5       58.60       65.76      3.70 o 
  -3   8   5        1.26        2.80      0.95 o 
  -2   8   5        0.01       -0.09      0.51 o 
  -1   8   5      185.34      180.17      4.01 o 
   0   8   5       62.79       58.92      3.26 o 
   1   8   5      570.85      565.25     12.51 o 
   2   8   5      492.99      509.97     15.10 o 
   3   8   5       64.18       71.11      7.66 o 
   4   8   5       23.12       16.07      2.90 o 
   5   8   5      822.62      822.97     22.26 o 
   6   8   5       72.40       70.16      6.36 o 
   7   8   5       33.00       40.71      5.17 o 
  -9   9   5       62.17       55.21      5.72 o 
  -8   9   5        1.89        0.95      1.78 o 
  -7   9   5      106.16      107.87      6.12 o 
  -6   9   5      163.99      161.55      6.55 o 
  -5   9   5       27.77       25.95      2.53 o 
  -4   9   5       78.51       91.33      4.48 o 
  -3   9   5     1293.32     1238.99     17.04 o 
  -2   9   5        0.41        0.28      0.79 o 
  -1   9   5      149.41      139.55      4.76 o 
   0   9   5       37.05       37.26      2.44 o 
   1   9   5      113.85      121.73      5.37 o 
   2   9   5      797.57      795.26     20.23 o 
   3   9   5       34.01       29.45      3.76 o 
   4   9   5       45.63       61.45      5.98 o 
   5   9   5      136.54      117.41     11.71 o 
   6   9   5        7.32        4.55      3.51 o 
  -8  10   5        2.42        4.69      3.97 o 
  -7  10   5        9.20       11.25      2.35 o 
  -6  10   5        9.90       12.26      1.84 o 
  -5  10   5        0.11        0.43      1.27 o 
  -4  10   5      580.10      575.54     13.29 o 
  -3  10   5      122.38      141.14      6.18 o 
  -2  10   5     1276.42     1277.53     18.43 o 
  -1  10   5       13.05       11.41      1.50 o 
   0  10   5      398.32      400.61     11.00 o 
   1  10   5      476.84      475.35     28.42 o 
   2  10   5      166.14      163.10      8.69 o 
   3  10   5      367.99      380.75     15.52 o 
   4  10   5        2.76        0.51      1.48 o 
   5  10   5      201.00      196.81     20.05 o 
   6  10   5        0.04       -1.85      2.17 o 
  -8  11   5       19.20       18.77      3.53 o 
  -7  11   5        0.02        2.65      1.74 o 
  -6  11   5        0.28       -0.64      1.20 o 
  -5  11   5      109.07      128.25      7.72 o 
  -4  11   5       14.50       10.15      2.21 o 
  -3  11   5       23.92       32.84      3.76 o 
  -2  11   5      571.58      564.64     12.33 o 
  -1  11   5       52.61       44.40      3.17 o 
   0  11   5      266.85      249.10      7.05 o 
   1  11   5        6.47        5.41      1.74 o 
   2  11   5      159.45      167.45      9.03 o 
   3  11   5       20.92       22.36      3.49 o 
   4  11   5       68.29       75.03      6.60 o 
   5  11   5       77.65       81.66      7.03 o 
  -7  12   5       75.91       82.46     10.32 o 
  -6  12   5       50.50       59.11      8.35 o 
  -5  12   5      162.83      169.31      9.21 o 
  -4  12   5      158.50      171.34      9.16 o 
  -3  12   5       14.23        7.35      1.73 o 
  -2  12   5       24.32       25.13      2.42 o 
  -1  12   5       14.63       13.51      1.85 o 
   0  12   5      184.84      185.19      8.14 o 
   1  12   5       14.52       10.89      1.97 o 
   2  12   5      238.28      251.05     11.55 o 
   3  12   5        9.47       12.81      6.87 o 
   4  12   5        0.79        1.90      1.79 o 
  -5  13   5        4.63        2.50      2.40 o 
  -4  13   5        7.60        1.89      2.25 o 
  -3  13   5        3.87        5.66      1.91 o 
  -2  13   5        9.99        5.90      1.77 o 
  -1  13   5       22.49       27.87      3.21 o 
   0  13   5       11.53        8.32      1.85 o 
   1  13   5       12.00       12.22      4.08 o 
   2  13   5        0.95        5.06      2.11 o 
  -2  14   5        0.63        0.85      1.19 o 
  -1  14   5        0.67        2.26      1.58 o 
   0  14   5      141.91      140.94      7.43 o 
 -12   0   6      129.70      134.49     11.11 o 
 -11   0   6      146.70      157.90     12.69 o 
 -10   0   6       76.22       57.53      5.17 o 
  -9   0   6     2419.55     2302.30     41.00 o 
  -8   0   6      802.17      771.73     19.16 o 
  -7   0   6       34.59       32.78      4.67 o 
  -6   0   6      676.13      746.21     15.72 o 
  -5   0   6       27.20       28.93      2.65 o 
  -4   0   6      120.61      158.78      9.03 o 
  -3   0   6       83.23      124.38      7.73 o 
  -2   0   6      633.25      680.09     19.95 o 
  -1   0   6       41.64       45.73      4.29 o 
   0   0   6       65.92       66.01      3.39 o 
   1   0   6       70.47       68.13      3.45 o 
   2   0   6      116.77      113.36      4.47 o 
   3   0   6      206.95      326.38     20.83 o 
   4   0   6       70.34       62.53      4.27 o 
   5   0   6      530.67      526.64      9.21 o 
   6   0   6      633.07      625.22     17.91 o 
   7   0   6        2.19        0.79      1.39 o 
   8   0   6      549.32      550.12     18.79 o 
 -12   1   6      211.03      206.64      9.43 o 
 -11   1   6       10.43       10.39      1.77 o 
 -10   1   6      283.33      262.32      8.00 o 
  -9   1   6      686.85      658.76     12.82 o 
  -8   1   6      440.20      423.08      9.50 o 
  -7   1   6      124.26      124.15      4.69 o 
  -6   1   6       50.26       59.58      2.71 o 
  -5   1   6       16.13       10.31      1.29 o 
  -4   1   6        0.77        0.62      0.33 o 
  -3   1   6      389.04      452.49      8.26 o 
  -2   1   6      536.49      600.68     13.11 o 
  -1   1   6      150.62      160.42      3.71 o 
   0   1   6     1836.46     1935.58     21.75 o 
   1   1   6      121.61      117.87      3.68 o 
   2   1   6        2.53        5.09      0.70 o 
   3   1   6       19.50       14.85      1.39 o 
   4   1   6        0.00        0.48      0.30 o 
   5   1   6     1327.18     1350.74     13.48 o 
   6   1   6      185.61      170.05      4.84 o 
   7   1   6      398.54      387.18     10.22 o 
   8   1   6      835.83      783.73     15.98 o 
 -11   2   6      379.42      358.57     10.05 o 
 -10   2   6      133.72      142.38      5.89 o 
  -9   2   6        0.05        1.07      1.22 o 
  -8   2   6     2028.96     2040.63     25.80 o 
  -7   2   6        3.47        2.95      1.07 o 
  -6   2   6      159.90      176.76      5.34 o 
  -5   2   6      227.40      219.01      6.59 o 
  -4   2   6       34.36       30.34      2.29 o 
  -3   2   6      368.48      407.48     10.40 o 
  -2   2   6     1169.53     1209.19     18.68 o 
  -1   2   6        0.32        0.29      0.36 o 
   0   2   6       93.94      122.47      3.99 o 
   1   2   6      373.41      383.24      8.11 o 
   2   2   6       12.23       17.32      1.10 o 
   3   2   6      358.37      365.58      5.68 o 
   4   2   6      455.67      445.69      6.15 o 
   5   2   6      386.21      381.39      8.65 o 
   6   2   6      333.50      354.43      9.12 o 
   7   2   6       41.63       37.06      3.55 o 
   8   2   6       88.91       88.27      5.00 o 
 -11   3   6      277.38      266.62     10.38 o 
 -10   3   6       12.77       14.28      2.00 o 
  -9   3   6      175.74      227.15      7.22 o 
  -8   3   6       11.70        7.95      1.41 o 
  -7   3   6       47.72       43.17      2.80 o 
  -5   3   6        0.02        0.75      1.08 o 
  -4   3   6      129.87      116.74      4.54 o 
  -3   3   6      266.22      274.53      6.60 o 
  -2   3   6       16.21       18.48      2.07 o 
  -1   3   6     1573.60     1716.01     16.45 o 
   0   3   6      461.04      513.35      8.60 o 
   1   3   6      300.16      280.83      4.80 o 
   2   3   6       47.45       51.58      1.92 o 
   3   3   6       71.91       69.27      3.25 o 
   4   3   6       57.38       46.46      1.82 o 
   5   3   6      298.41      310.04      7.77 o 
   6   3   6       90.18      134.24      5.29 o 
   7   3   6       21.04       19.08      2.11 o 
   8   3   6      102.29       95.99      5.93 o 
 -11   4   6       43.35       47.00      4.40 o 
 -10   4   6      405.92      392.87     10.11 o 
  -9   4   6       44.41       43.02      3.12 o 
  -8   4   6      168.37      170.04      5.89 o 
  -7   4   6      677.74      637.00     16.83 o 
  -6   4   6       27.40       31.78      2.69 o 
  -5   4   6       94.26       92.46      4.91 o 
  -4   4   6       58.27       60.02      3.29 o 
  -3   4   6     2204.73     2387.04     37.30 o 
  -2   4   6      288.57      316.06      7.32 o 
  -1   4   6      263.12      293.52      4.82 o 
   0   4   6      486.38      488.45      8.18 o 
   1   4   6        2.18        1.84      0.37 o 
   2   4   6      104.44      124.41      4.13 o 
   3   4   6       75.76       75.25      2.57 o 
   4   4   6      131.41      133.00      5.13 o 
   5   4   6       56.55       52.20      3.11 o 
   6   4   6       37.07       41.05      2.96 o 
   7   4   6       12.17       11.57      1.65 o 
   8   4   6       28.37       27.62      4.30 o 
 -11   5   6       17.87       12.72      2.32 o 
 -10   5   6       43.46       44.40      4.05 o 
  -9   5   6        7.05        4.87      1.93 o 
  -8   5   6       38.38       35.62      3.18 o 
  -7   5   6       71.52       73.63      4.31 o 
  -6   5   6      368.84      357.07      7.02 o 
  -5   5   6        2.02        0.87      0.77 o 
  -4   5   6        1.38       -0.06      1.04 o 
  -3   5   6      443.86      461.59      9.69 o 
  -2   5   6        0.33        0.35      0.49 o 
  -1   5   6      671.79      731.31     10.49 o 
   0   5   6       17.10       12.18      1.25 o 
   1   5   6      156.68      156.95      3.62 o 
   2   5   6       34.93       34.93      2.03 o 
   3   5   6        9.40        7.43      1.25 o 
   4   5   6        0.41        0.79      0.90 o 
   5   5   6       38.05       40.45      3.12 o 
   6   5   6       35.44       33.77      3.06 o 
   7   5   6       11.79        8.71      2.29 o 
   8   5   6        0.11        0.74      1.62 o 
 -11   6   6       23.38       19.21      3.66 o 
 -10   6   6       18.92       13.72      3.09 o 
  -9   6   6       70.92       79.88      4.98 o 
  -8   6   6       88.45       87.11      4.96 o 
  -7   6   6       25.49       26.15      2.63 o 
  -6   6   6       14.75       16.96      2.12 o 
  -5   6   6       18.20       16.31      2.54 o 
  -4   6   6      174.32      165.27      4.44 o 
  -3   6   6      208.16      204.62      4.54 o 
  -2   6   6       27.93       36.47      1.71 o 
  -1   6   6      129.55      136.79      3.04 o 
   0   6   6      448.27      431.31      8.08 o 
   1   6   6      553.36      495.12      7.91 o 
   2   6   6      513.11      510.10     11.76 o 
   3   6   6      244.54      228.63      6.77 o 
   4   6   6       88.16       85.02      6.21 o 
   5   6   6      108.65      111.82     11.85 o 
   6   6   6       23.09       25.44      3.66 o 
   7   6   6        2.69        4.31      1.95 o 
 -10   7   6       63.08       66.30     10.34 o 
  -9   7   6       43.98       45.04      7.07 o 
  -8   7   6      108.46      104.01      5.51 o 
  -7   7   6       30.43       33.58      5.03 o 
  -6   7   6      362.50      336.97      9.56 o 
  -5   7   6      495.77      472.20     17.44 o 
  -4   7   6      461.16      441.01     10.17 o 
  -3   7   6      685.50      636.18      9.67 o 
  -2   7   6       93.58       91.52      2.60 o 
  -1   7   6      139.04      127.85      3.37 o 
   0   7   6      929.36      839.57     29.38 o 
   1   7   6      266.98      260.20      7.19 o 
   2   7   6      162.30      139.90      4.99 o 
   3   7   6        3.40        1.29      2.21 o 
   4   7   6       47.20       59.56     14.95 o 
   5   7   6        4.82        3.06      7.03 o 
   6   7   6       82.46       83.65      8.60 o 
   7   7   6        6.42        4.51      3.27 o 
 -10   8   6        0.96        1.62      1.90 o 
  -9   8   6      100.46       90.64      7.22 o 
  -8   8   6      111.13      105.16      5.67 o 
  -7   8   6      572.82      556.61     17.06 o 
  -6   8   6      111.47      115.21      7.05 o 
  -5   8   6      762.34      721.09     16.80 o 
  -4   8   6        2.73        6.30      1.49 o 
  -3   8   6       54.69       51.63      3.14 o 
  -2   8   6      677.83      649.23     11.12 o 
  -1   8   6      860.36      861.43     13.01 o 
   0   8   6      200.45      212.15      7.53 o 
   1   8   6     1620.61     1637.73     45.89 o 
   2   8   6        1.39        0.96      1.33 o 
   3   8   6      369.81      362.76     13.32 o 
   4   8   6      151.67      177.02      9.46 o 
   5   8   6      144.97      146.77      8.96 o 
   6   8   6      134.55      139.56     15.49 o 
  -9   9   6        2.20        4.09      2.12 o 
  -8   9   6       10.57        8.93      2.18 o 
  -7   9   6       53.82       51.43      3.92 o 
  -6   9   6      242.39      219.83     10.45 o 
  -5   9   6      252.81      255.19      8.25 o 
  -4   9   6     1332.23     1292.01     20.85 o 
  -3   9   6      215.55      205.42      5.77 o 
  -2   9   6      163.36      164.64      5.34 o 
  -1   9   6       16.34       15.14      1.59 o 
   0   9   6      219.52      230.33      7.02 o 
   1   9   6        1.56        4.81      2.81 o 
   2   9   6      105.47      111.43      7.18 o 
   3   9   6       37.31       34.79      5.96 o 
   4   9   6      214.48      248.99     11.65 o 
   5   9   6      384.35      364.81     16.57 o 
   6   9   6       97.93      109.63      8.28 o 
  -8  10   6      170.62      207.45     10.85 o 
  -7  10   6       37.92       44.29      3.70 o 
  -6  10   6       30.65       36.43      3.28 o 
  -5  10   6      452.79      498.54     13.67 o 
  -4  10   6      105.73      109.64      9.10 o 
  -3  10   6      457.81      449.82     11.71 o 
  -2  10   6        0.12        0.84      0.78 o 
  -1  10   6       29.90       30.73      2.35 o 
   0  10   6       25.17       25.66      3.65 o 
   1  10   6       11.92        9.51      3.61 o 
   2  10   6       75.00       84.39      6.48 o 
   3  10   6      144.53      146.80     16.98 o 
   4  10   6       85.34       79.35      6.73 o 
   5  10   6      158.72      152.96     12.41 o 
  -7  11   6       22.44       18.57      5.15 o 
  -6  11   6       60.84       49.90      4.97 o 
  -5  11   6        8.01        9.57      2.35 o 
  -4  11   6      234.68      206.40      9.85 o 
  -3  11   6        9.43       10.26      2.06 o 
  -2  11   6       23.73       20.34      2.05 o 
  -1  11   6        0.06       -0.52      0.85 o 
   0  11   6       57.31       45.77      6.60 o 
   1  11   6      322.68      324.54     11.29 o 
   2  11   6        7.50        6.24      4.80 o 
   3  11   6      190.34      200.59     10.73 o 
   4  11   6       36.63       37.55      4.83 o 
  -6  12   6      184.88      207.86     10.57 o 
  -5  12   6      139.61      147.40     13.30 o 
  -4  12   6      184.36      217.20     10.51 o 
  -3  12   6       58.90       65.15      4.46 o 
  -2  12   6       32.20       39.08      2.97 o 
  -1  12   6        9.17        7.93      1.76 o 
   0  12   6       10.84       22.76      2.84 o 
   1  12   6        1.67        0.19      1.20 o 
   2  12   6      205.37      273.25     29.03 o 
   3  12   6       68.84       76.74      6.77 o 
  -5  13   6        3.79       10.84      2.53 o 
  -4  13   6       22.90       25.73      3.06 o 
  -3  13   6       62.48       87.58      5.41 o 
  -2  13   6       72.54       96.65      5.92 o 
  -1  13   6      131.92      149.09      7.35 o 
   0  13   6        0.65       -0.12      1.54 o 
   1  13   6      105.13      156.84      9.73 o 
 -11   1   7       16.61       20.80      2.39 o 
 -10   1   7      193.82      190.45      6.92 o 
  -9   1   7       39.60       35.97      3.27 o 
  -8   1   7        3.71        3.54      1.03 o 
  -7   1   7        1.29        2.74      1.30 o 
  -6   1   7      488.48      459.96     10.15 o 
  -5   1   7        0.12        0.05      0.35 o 
  -4   1   7     1090.15     1159.64     22.18 o 
  -3   1   7      375.58      371.70      7.38 o 
  -2   1   7     1322.11     1426.81     45.60 o 
  -1   1   7      242.14      270.29      8.34 o 
   0   1   7      167.80      151.11      5.89 o 
   1   1   7      222.58      223.12      5.67 o 
   2   1   7        5.28        6.58      1.17 o 
   3   1   7      855.95      774.01     10.80 o 
   4   1   7      171.07      169.30      3.99 o 
   5   1   7        0.28        0.28      0.66 o 
   6   1   7       15.92       11.60      1.72 o 
   7   1   7       43.15       39.58      3.29 o 
   8   1   7       64.49       71.91      4.66 o 
 -11   2   7      789.46      704.69     14.91 o 
 -10   2   7       88.46       92.91      4.80 o 
  -9   2   7      174.12      169.10      6.22 o 
  -8   2   7      323.49      320.57      8.49 o 
  -7   2   7      410.57      383.90     12.77 o 
  -6   2   7      116.59      117.24      5.17 o 
  -5   2   7        4.33        3.41      1.11 o 
  -4   2   7      166.91      182.31      6.18 o 
  -3   2   7       93.10      105.58      3.35 o 
  -2   2   7      241.96      251.01      5.69 o 
  -1   2   7      212.59      243.61      4.70 o 
   0   2   7      516.01      518.08      8.18 o 
   1   2   7      862.86      887.52     10.01 o 
   2   2   7       32.41       28.09      1.50 o 
   3   2   7       36.30       40.61      1.69 o 
   4   2   7      508.14      502.03      7.43 o 
   5   2   7      152.24      148.18      4.66 o 
   6   2   7       41.75       36.85      2.82 o 
   7   2   7      563.64      535.83     12.61 o 
   8   2   7        6.30        5.40      1.65 o 
 -11   3   7      215.42      199.81      7.50 o 
 -10   3   7       25.71       26.16      2.64 o 
  -9   3   7      525.99      529.68     11.75 o 
  -8   3   7        4.05        2.08      0.91 o 
  -7   3   7       28.62       28.67      2.75 o 
  -6   3   7      286.09      294.21      8.52 o 
  -5   3   7       29.26       36.77      3.81 o 
  -4   3   7      441.85      459.97     12.62 o 
  -3   3   7        9.24        7.20      1.54 o 
  -2   3   7      324.61      340.50      6.31 o 
  -1   3   7       45.68       41.78      1.91 o 
   0   3   7       58.84       57.11      2.88 o 
   1   3   7      214.64      193.67      3.28 o 
   2   3   7        8.51       10.51      0.81 o 
   3   3   7      484.50      465.24      7.45 o 
   4   3   7     1466.02     1446.82     29.26 o 
   5   3   7        0.04        0.03      0.89 o 
   6   3   7      136.88      126.08      5.27 o 
   7   3   7        1.85        0.23      1.08 o 
 -11   4   7      369.57      372.99     12.64 o 
 -10   4   7       63.58       54.76      3.82 o 
  -9   4   7       25.09       22.38      2.51 o 
  -8   4   7      111.59      100.83      5.34 o 
  -7   4   7       48.58       53.97      3.82 o 
  -6   4   7        0.24        0.91      1.34 o 
  -5   4   7        5.98        4.32      1.20 o 
  -4   4   7      292.43      316.42     12.03 o 
  -3   4   7      170.21      186.48      7.56 o 
  -2   4   7       14.94       18.03      1.26 o 
  -1   4   7      149.35      151.64      4.88 o 
   0   4   7      126.40      131.89      4.02 o 
   1   4   7      163.54      155.51      3.29 o 
   2   4   7        5.63        5.70      0.55 o 
   3   4   7       14.42       18.07      1.41 o 
   4   4   7       33.77       34.96      2.61 o 
   5   4   7      765.03      747.97     13.58 o 
   6   4   7      336.98      316.31      9.17 o 
   7   4   7       20.01       17.42      2.54 o 
 -11   5   7       11.41       13.02      3.27 o 
 -10   5   7       10.60        4.99      1.90 o 
  -9   5   7        2.14        0.83      1.16 o 
  -8   5   7      182.50      179.25      7.31 o 
  -7   5   7        1.48        3.49      1.09 o 
  -6   5   7       21.76       20.10      2.31 o 
  -5   5   7       72.12       71.51      4.02 o 
  -4   5   7        1.52        1.92      0.88 o 
  -3   5   7        5.10        0.54      1.28 o 
  -2   5   7      234.31      234.64      5.27 o 
  -1   5   7      202.04      175.80      5.63 o 
   0   5   7       23.59       22.52      2.36 o 
   1   5   7       42.21       49.05      2.32 o 
   2   5   7       18.59       16.62      1.89 o 
   3   5   7       18.78       21.03      1.91 o 
   4   5   7      460.63      434.37     11.79 o 
   5   5   7       23.05       26.61      2.32 o 
   6   5   7       32.50       25.75      2.98 o 
   7   5   7       84.69       71.93      7.49 o 
 -10   6   7       93.22       77.26      8.54 o 
  -9   6   7       19.96       21.22      3.32 o 
  -8   6   7      112.91      111.33      5.81 o 
  -7   6   7      178.36      172.45      7.26 o 
  -6   6   7      245.20      237.14      7.92 o 
  -5   6   7      497.96      511.68     10.23 o 
  -4   6   7      798.45      801.90     12.90 o 
  -3   6   7       26.83       24.50      2.30 o 
  -2   6   7       93.86       97.82      3.15 o 
  -1   6   7       19.20       18.49      1.14 o 
   0   6   7     1040.49      996.97     34.47 o 
   1   6   7       96.51       74.10      3.50 o 
   2   6   7        0.89        0.40      2.03 o 
   3   6   7      113.08      118.80      5.03 o 
   4   6   7       16.54       12.89      2.53 o 
   5   6   7        9.96        7.13      2.21 o 
   6   6   7       19.50       17.10      3.92 o 
   7   6   7       39.83       44.36      5.18 o 
 -10   7   7        3.91        3.43      1.91 o 
  -9   7   7      220.72      211.89     10.63 o 
  -8   7   7      244.04      245.19      8.92 o 
  -7   7   7      105.73      112.12      6.15 o 
  -6   7   7        0.23        0.97      1.20 o 
  -5   7   7       57.08       58.01      3.74 o 
  -4   7   7      139.97      129.56      5.31 o 
  -3   7   7      187.35      194.63      8.23 o 
  -2   7   7      143.32      147.05      4.56 o 
  -1   7   7     1159.23     1150.53     14.02 o 
   0   7   7       33.92       42.81      3.21 o 
   1   7   7      142.35      145.32      8.27 o 
   2   7   7      131.98      109.47      9.59 o 
   3   7   7      138.97      137.03      8.03 o 
   4   7   7        3.78        5.82      1.89 o 
   5   7   7       72.93       71.55      6.23 o 
   6   7   7        2.32        2.71      1.57 o 
  -9   8   7       61.91       69.22      8.17 o 
  -8   8   7       46.73       40.24      3.68 o 
  -7   8   7        8.40        4.33      1.51 o 
  -6   8   7      261.02      283.08      9.03 o 
  -5   8   7      133.08      142.40      8.20 o 
  -4   8   7       78.14       54.20      6.49 o 
  -3   8   7      123.89      114.52      7.41 o 
  -2   8   7       12.33       13.50      1.49 o 
  -1   8   7     1290.94     1278.00     15.64 o 
   0   8   7        0.69        1.12      0.86 o 
   1   8   7      139.03      122.16     10.31 o 
   2   8   7      865.04      798.81     29.52 o 
   3   8   7      205.91      199.14     10.11 o 
   4   8   7        0.22        1.02      1.60 o 
   5   8   7       10.10       10.72      2.86 o 
   6   8   7       53.43       43.83      7.66 o 
  -9   9   7      111.18      100.21      7.90 o 
  -8   9   7       52.93       47.93      4.00 o 
  -7   9   7      427.39      417.52     11.89 o 
  -6   9   7      654.80      633.92     14.49 o 
  -5   9   7      146.30      127.72      5.78 o 
  -4   9   7        5.83        7.10      1.46 o 
  -3   9   7       40.98       36.89      2.97 o 
  -2   9   7      113.29      128.49      4.74 o 
  -1   9   7       50.21       47.99      2.77 o 
   0   9   7      236.05      241.82     16.11 o 
   1   9   7       31.33       19.65      4.46 o 
   2   9   7       45.51       47.69      4.85 o 
   3   9   7      694.88      618.23     19.22 o 
   4   9   7       50.24       42.29      4.88 o 
   5   9   7      342.67      372.56     25.45 o 
  -8  10   7        0.43        1.99      3.90 o 
  -7  10   7       17.35       15.24      2.34 o 
  -6  10   7      111.72      125.85      6.16 o 
  -5  10   7      281.12      259.01     11.18 o 
  -4  10   7        0.26        1.73      1.75 o 
  -3  10   7       10.83       10.74      1.77 o 
  -2  10   7       72.20       71.33      3.70 o 
  -1  10   7        0.15        0.44      0.62 o 
   0  10   7       50.91       46.85      4.68 o 
   1  10   7      164.12      176.80     13.67 o 
   2  10   7       31.94       32.32      4.13 o 
   3  10   7        0.00        0.78      2.49 o 
   4  10   7      207.42      237.61     21.75 o 
  -7  11   7        0.02        1.14      2.16 o 
  -6  11   7       64.36       83.39      6.59 o 
  -5  11   7        3.57        2.66      3.54 o 
  -4  11   7       13.15       11.55      2.53 o 
  -3  11   7        2.84        1.11      1.16 o 
  -2  11   7        3.01        4.97      1.20 o 
  -1  11   7       12.26       22.99      2.65 o 
   0  11   7        1.68        2.32      1.53 o 
   1  11   7       24.66       27.39      3.10 o 
   2  11   7        4.34        6.45      2.16 o 
   3  11   7       57.13       56.21     13.30 o 
  -6  12   7       40.77       46.05      5.38 o 
  -5  12   7       50.43       47.34      8.33 o 
  -4  12   7      104.11      113.11      6.09 o 
  -3  12   7       74.00       68.66      4.62 o 
  -2  12   7       42.51       44.38      3.92 o 
  -1  12   7       37.92       52.28      5.07 o 
   0  12   7       51.25       51.29      4.30 o 
   1  12   7      200.12      241.67      9.61 o 
   2  12   7        0.10        2.16      1.78 o 
  -4  13   7        0.55        0.74      2.20 o 
  -3  13   7        0.38        0.65      1.51 o 
  -2  13   7        8.54        8.17      1.88 o 
  -1  13   7       10.15       13.49      3.12 o 
   0  13   7       55.85       60.32      6.11 o 
 -11   0   8        3.70        3.45      1.55 o 
 -10   0   8       41.63       51.84      5.31 o 
  -9   0   8       11.64        5.97      2.21 o 
  -8   0   8      100.69      131.93      7.66 o 
  -7   0   8      158.90      152.22     13.54 o 
  -6   0   8       28.02       29.88      2.23 o 
  -5   0   8       20.05       22.79      4.01 o 
  -4   0   8       54.56       66.78      6.57 o 
  -3   0   8      128.92      131.54      8.90 o 
  -2   0   8        2.30        4.53      1.78 o 
  -1   0   8        3.27        4.67      1.62 o 
   0   0   8      514.29      496.52     17.56 o 
   1   0   8        3.26        7.73      2.23 o 
   2   0   8     1292.89     1298.58     32.57 o 
   3   0   8       99.53       99.55      6.84 o 
   4   0   8        1.68       71.38     22.16 o 
   5   0   8      128.32      126.83      7.75 o 
   6   0   8       91.37       87.07      8.16 o 
   7   0   8       86.04       80.85      6.85 o 
 -11   1   8      980.70      933.43     24.00 o 
 -10   1   8       24.08       21.27      2.42 o 
  -9   1   8        3.42        2.95      1.14 o 
  -8   1   8       22.58       21.60      2.25 o 
  -7   1   8       59.93       60.48      4.00 o 
  -6   1   8       82.92      104.44      6.15 o 
  -5   1   8        7.15        8.23      1.28 o 
  -4   1   8      451.63      471.25      9.28 o 
  -3   1   8       88.27       92.54      5.27 o 
  -2   1   8      116.23      139.71     12.16 o 
  -1   1   8      146.93      162.28      9.74 o 
   0   1   8        4.58        3.08      1.05 o 
   1   1   8      142.89      134.46      8.72 o 
   2   1   8      572.51      582.93     13.39 o 
   3   1   8       60.65       56.72      3.18 o 
   4   1   8       39.61       38.35      1.96 o 
   5   1   8       79.49       70.13      4.64 o 
   6   1   8       11.66       10.47      1.94 o 
   7   1   8       24.53       28.31      3.40 o 
 -11   2   8      132.40      122.48      5.93 o 
 -10   2   8      167.88      165.64      8.22 o 
  -9   2   8       76.47       66.47      4.62 o 
  -8   2   8       67.92       68.39      4.51 o 
  -7   2   8      176.98      181.68      9.48 o 
  -6   2   8      320.02      311.24      9.01 o 
  -5   2   8      585.01      603.23     15.73 o 
  -4   2   8      538.28      531.03     10.35 o 
  -3   2   8      373.52      403.69      7.55 o 
  -2   2   8      173.55      173.39      5.61 o 
  -1   2   8       60.70       78.24      2.61 o 
   0   2   8        2.58        1.94      0.75 o 
   1   2   8      223.79      207.59      4.47 o 
   2   2   8      391.83      407.07     16.39 o 
   3   2   8      206.61      202.49      5.33 o 
   4   2   8      134.20      114.81      4.08 o 
   5   2   8       86.61       88.46      4.00 o 
   6   2   8       78.87       74.64      5.05 o 
   7   2   8       42.29       43.89      3.59 o 
 -11   3   8       27.50       22.04      2.62 o 
 -10   3   8      223.51      216.58      7.65 o 
  -9   3   8        6.85        1.06      1.56 o 
  -8   3   8      280.80      266.26      9.06 o 
  -7   3   8       32.62       32.40      3.11 o 
  -6   3   8      713.21      723.05     15.64 o 
  -5   3   8       52.25       78.38      5.27 o 
  -4   3   8      234.05      227.31      8.94 o 
  -3   3   8      127.52      113.57      5.97 o 
  -2   3   8        7.94        6.07      0.95 o 
  -1   3   8      284.49      280.57      5.63 o 
   0   3   8      297.47      311.00      7.60 o 
   1   3   8       54.95       56.89      1.99 o 
   2   3   8     2265.30     2231.96     25.27 o 
   3   3   8       52.48       45.34      2.22 o 
   4   3   8      353.56      350.68      7.58 o 
   5   3   8      300.72      264.08      6.76 o 
   6   3   8        6.19        1.94      1.30 o 
   7   3   8        2.34        2.05      1.24 o 
 -11   4   8       55.03       52.07      4.68 o 
 -10   4   8        6.11        7.34      1.92 o 
  -9   4   8      540.02      552.76     16.09 o 
  -8   4   8      117.53      142.01      6.63 o 
  -7   4   8       30.90       36.22      4.67 o 
  -6   4   8     1745.27     1700.14     26.05 o 
  -5   4   8        4.39        1.52      1.25 o 
  -4   4   8      383.26      364.22     14.85 o 
  -3   4   8        1.09        0.06      1.07 o 
  -2   4   8      178.75      195.27      8.01 o 
  -1   4   8        5.44        6.98      1.19 o 
   0   4   8       24.70       29.08      2.23 o 
   1   4   8       50.67       58.81      2.30 o 
   2   4   8       28.18       26.53      1.88 o 
   3   4   8        1.78        0.87      0.92 o 
   4   4   8       66.76       87.79      3.71 o 
   5   4   8       73.18       68.65      3.44 o 
   6   4   8       26.99       29.83      2.69 o 
   7   4   8        6.83        2.56      2.79 o 
 -11   5   8       72.02       72.04      7.02 o 
 -10   5   8       25.20       23.88      4.72 o 
  -9   5   8      173.03      161.18      8.48 o 
  -8   5   8       21.17       15.95      2.66 o 
  -7   5   8       79.59       80.41      4.83 o 
  -6   5   8       38.51       32.06      2.95 o 
  -5   5   8       23.16       24.73      3.07 o 
  -4   5   8      333.18      335.06     22.61 o 
  -3   5   8        0.13        0.40      1.02 o 
  -2   5   8       15.00       14.24      1.23 o 
  -1   5   8       36.33       36.52      2.59 o 
   0   5   8        2.21        3.20      1.39 o 
   1   5   8        8.79       10.55      1.50 o 
   2   5   8       35.38       44.50      2.53 o 
   3   5   8        0.25       -0.41      0.86 o 
   4   5   8       42.20       42.15      3.65 o 
   5   5   8       14.48       15.66      2.33 o 
   6   5   8        3.09        2.50      1.44 o 
 -10   6   8       28.24       21.41      2.87 o 
  -9   6   8        0.92       -1.37      1.37 o 
  -8   6   8        0.44        2.55      1.16 o 
  -7   6   8       11.27        8.04      2.28 o 
  -6   6   8       81.58       80.35      4.10 o 
  -5   6   8      518.59      541.23     12.50 o 
  -4   6   8        9.91       13.14      4.50 o 
  -3   6   8      400.93      398.09     12.77 o 
  -2   6   8     1216.64     1247.33     16.21 o 
  -1   6   8       57.29       72.16      3.84 o 
   0   6   8      612.39      612.60     10.99 o 
   1   6   8      122.49      117.82      6.56 o 
   2   6   8       63.34       71.18      4.52 o 
   3   6   8       21.52       16.98      4.35 o 
   4   6   8       62.81       75.66      6.12 o 
   5   6   8        2.42        1.39      1.56 o 
   6   6   8       32.85       35.80      5.17 o 
 -10   7   8        3.49        2.33      1.98 o 
  -9   7   8       35.13       32.58      3.46 o 
  -8   7   8       48.53       46.32      4.00 o 
  -7   7   8       91.15       84.31      5.05 o 
  -6   7   8      126.04      131.50      6.06 o 
  -5   7   8      224.52      201.47      7.22 o 
  -4   7   8      572.06      534.45     15.33 o 
  -3   7   8     1190.92     1219.92     19.17 o 
  -2   7   8     1753.53     1701.23     24.70 o 
  -1   7   8      224.73      222.86      6.88 o 
   0   7   8      627.01      588.31     10.43 o 
   1   7   8      153.01      186.62     12.84 o 
   2   7   8       47.47       46.71      6.48 o 
   3   7   8        4.71        0.10      1.41 o 
   4   7   8       14.87       13.84      2.90 o 
   5   7   8        0.15        4.43      5.17 o 
  -9   8   8       21.28       20.82      2.87 o 
  -8   8   8       47.52       55.82      5.76 o 
  -7   8   8      170.52      185.85      9.17 o 
  -6   8   8      340.28      326.97     13.20 o 
  -5   8   8       17.37       13.36      2.04 o 
  -4   8   8      283.39      267.71     10.72 o 
  -3   8   8        0.80        4.62      1.27 o 
  -2   8   8      158.61      167.44      5.19 o 
  -1   8   8      451.84      445.31     10.51 o 
   0   8   8       30.26       22.25      3.23 o 
   1   8   8      216.37      221.23     14.67 o 
   2   8   8       26.64       15.20      4.22 o 
   3   8   8      133.79      138.42     17.67 o 
   4   8   8       90.03       87.42      7.06 o 
   5   8   8        1.45        1.64      1.93 o 
  -8   9   8       42.00       39.64      3.81 o 
  -7   9   8        0.28        1.37      1.04 o 
  -6   9   8      114.00      107.60      5.63 o 
  -5   9   8        7.85       10.63      1.80 o 
  -4   9   8      484.75      483.82     15.29 o 
  -3   9   8      376.25      367.14      9.83 o 
  -2   9   8      413.79      391.52      8.71 o 
  -1   9   8      164.04      179.60      6.05 o 
   0   9   8       82.43       78.08      5.83 o 
   1   9   8       35.57       19.02      4.76 o 
   2   9   8       46.79       58.60      5.63 o 
   3   9   8        7.77        6.73      2.20 o 
   4   9   8      115.74      118.69     12.52 o 
  -8  10   8       82.21       96.16      5.88 o 
  -7  10   8      691.54      714.36     21.05 o 
  -6  10   8        9.98        6.74      2.09 o 
  -5  10   8       30.43       35.27      4.18 o 
  -4  10   8       20.94       26.19      3.59 o 
  -3  10   8       57.43       61.13      3.99 o 
  -2  10   8        8.28        9.73      1.72 o 
  -1  10   8       26.34       24.13      2.95 o 
   0  10   8        7.54        7.83      2.15 o 
   1  10   8       16.04       13.01      2.82 o 
   2  10   8       26.49       18.59      3.76 o 
   3  10   8        0.16        0.44      1.64 o 
  -7  11   8      289.26      295.44     13.23 o 
  -6  11   8       74.56       79.04      6.63 o 
  -5  11   8       55.01       60.28      5.59 o 
  -4  11   8        5.13        7.96      2.54 o 
  -3  11   8       26.82       32.68      3.92 o 
  -2  11   8        0.02        0.25      1.61 o 
  -1  11   8      131.62      126.81      6.75 o 
   0  11   8        0.29        3.40      1.85 o 
   1  11   8        3.38        2.54      1.41 o 
   2  11   8       98.78       93.86      7.51 o 
  -5  12   8       40.09       37.23      4.56 o 
  -4  12   8      129.68      162.49     14.49 o 
  -3  12   8       16.06       16.38      4.73 o 
  -2  12   8        1.33        1.32      1.25 o 
  -1  12   8      262.55      331.23     11.69 o 
   0  12   8       17.57       22.22      3.76 o 
   1  12   8       93.43       97.28      6.17 o 
 -11   1   9       45.28       37.39      3.37 o 
 -10   1   9       63.29       57.58      4.08 o 
  -9   1   9       16.13       14.24      2.20 o 
  -8   1   9      305.34      297.46     14.61 o 
  -7   1   9      174.34      151.87      8.06 o 
  -6   1   9      143.42      135.42      7.38 o 
  -5   1   9      468.77      406.61      6.34 o 
  -4   1   9        0.58        0.65      0.45 o 
  -3   1   9      198.28      192.79      8.17 o 
  -2   1   9      223.88      216.23      8.49 o 
  -1   1   9      693.11      697.61     26.73 o 
   0   1   9       17.55       13.53      1.44 o 
   1   1   9      184.59      175.75      7.20 o 
   2   1   9       57.46       53.71      5.86 o 
   3   1   9       10.34        9.64      1.43 o 
   4   1   9      432.20      408.73      9.50 o 
   5   1   9        0.12       -0.75      1.10 o 
   6   1   9        7.78        7.83      1.79 o 
 -11   2   9       57.81       58.09      4.20 o 
 -10   2   9       56.83       49.74      4.30 o 
  -9   2   9       23.97       20.80      2.75 o 
  -8   2   9      427.24      425.52     11.91 o 
  -7   2   9        6.66       12.69      2.44 o 
  -6   2   9      455.04      430.95     13.84 o 
  -5   2   9      348.36      341.04     11.82 o 
  -4   2   9      506.19      459.99     25.47 o 
  -3   2   9       27.29       18.02      1.61 o 
  -2   2   9      134.88      147.79      8.22 o 
  -1   2   9      282.44      278.71      7.72 o 
   0   2   9        7.09        2.61      0.66 o 
   1   2   9     2296.97     2309.18     37.49 o 
   2   2   9      348.10      326.33      8.41 o 
   3   2   9       40.48       44.52      2.97 o 
   4   2   9        3.50        4.96      0.98 o 
   5   2   9       10.85       16.47      2.44 o 
   6   2   9        1.87        0.84      1.44 o 
 -11   3   9        1.05        2.40      1.85 o 
 -10   3   9       38.79       28.10      4.22 o 
  -9   3   9       27.21       23.80      2.93 o 
  -8   3   9      263.22      256.02     11.15 o 
  -7   3   9       11.35        7.12      1.79 o 
  -6   3   9      134.20      128.85     15.53 o 
  -5   3   9      212.04      212.45     10.29 o 
  -4   3   9        7.08        9.65      2.13 o 
  -3   3   9        1.59        0.37      0.93 o 
  -2   3   9      447.23      436.46      9.02 o 
  -1   3   9      107.68      112.45      3.49 o 
   0   3   9      279.29      284.71      6.08 o 
   1   3   9       31.30       20.74      2.04 o 
   2   3   9      285.86      266.50      7.52 o 
   3   3   9       96.15       74.76      3.70 o 
   4   3   9      239.69      221.96      6.18 o 
   5   3   9      101.86       98.26      4.18 o 
   6   3   9       18.81       21.71      2.89 o 
 -11   4   9       16.92       15.63      3.11 o 
 -10   4   9       57.34       52.00      4.41 o 
  -9   4   9       21.22       22.93      2.95 o 
  -8   4   9        2.69        0.14      1.25 o 
  -7   4   9      131.80      134.66      6.34 o 
  -6   4   9      124.45      142.86      7.82 o 
  -5   4   9        6.56       11.71      3.16 o 
  -4   4   9       60.48       60.83      5.66 o 
  -3   4   9       28.23       27.23      1.60 o 
  -2   4   9        2.67        5.62      1.44 o 
  -1   4   9       50.97       53.74      2.50 o 
   0   4   9        3.11        3.45      0.77 o 
   1   4   9      167.36      146.04      8.36 o 
   2   4   9      853.66      779.84     12.56 o 
   3   4   9        1.31        0.28      0.77 o 
   4   4   9       55.24       45.60      2.80 o 
   5   4   9       53.81       49.41      3.02 o 
   6   4   9        6.95        5.91      2.31 o 
 -10   5   9       11.19        7.77      1.91 o 
  -9   5   9       22.47       25.59      3.63 o 
  -8   5   9       40.72       42.52      3.78 o 
  -7   5   9       52.01       55.67      4.16 o 
  -6   5   9       24.61       27.70      3.75 o 
  -5   5   9       11.28       11.37      4.88 o 
  -4   5   9       35.30       44.46      4.29 o 
  -3   5   9       77.83       66.71      6.13 o 
  -2   5   9       79.07       86.55      4.17 o 
  -1   5   9      150.64      145.29      5.37 o 
   0   5   9       32.93       37.73      2.70 o 
   1   5   9      462.98      461.02     10.81 o 
   2   5   9      339.05      317.53      9.39 o 
   3   5   9       37.36       33.36      2.57 o 
   4   5   9       25.96       25.93      2.51 o 
   5   5   9      157.37      143.96      6.10 o 
 -10   6   9        0.02        1.59      1.46 o 
  -9   6   9      118.55      108.77      6.33 o 
  -8   6   9       50.81       50.03      5.03 o 
  -7   6   9       13.91       16.98      2.09 o 
  -6   6   9      108.58       97.21      6.71 o 
  -5   6   9       83.13       81.21      6.05 o 
  -4   6   9       76.91       78.95     10.20 o 
  -3   6   9     1139.93     1114.12     54.70 o 
  -2   6   9       91.08       91.58      4.52 o 
  -1   6   9      139.56      133.86      5.42 o 
   0   6   9       80.86       86.63      4.28 o 
   1   6   9        2.15        2.53      1.06 o 
   2   6   9       58.38       61.57      5.26 o 
   3   6   9        1.55        1.18      1.01 o 
   4   6   9       26.95       35.52      5.44 o 
   5   6   9        1.82        0.09      1.19 o 
  -9   7   9       36.34       59.65      4.81 o 
  -8   7   9       49.33       50.35      4.43 o 
  -7   7   9       22.32       18.03      2.49 o 
  -6   7   9        4.89        4.41      5.21 o 
  -5   7   9      216.38      231.48      9.64 o 
  -4   7   9       43.07       50.20      3.75 o 
  -3   7   9      479.16      471.63     14.58 o 
  -2   7   9        0.07        0.27      0.68 o 
  -1   7   9      303.82      278.35      8.08 o 
   0   7   9      244.38      231.22      9.60 o 
   1   7   9       16.36       11.20      3.40 o 
   2   7   9        1.13       -1.09      1.60 o 
   3   7   9       25.83       22.34      2.85 o 
   4   7   9        0.17        0.08      1.39 o 
   5   7   9       29.12       33.07      4.50 o 
  -9   8   9      219.34      229.49     12.95 o 
  -8   8   9      167.97      182.52      8.11 o 
  -7   8   9       15.45        6.31      2.20 o 
  -6   8   9       78.55       71.41      5.85 o 
  -5   8   9      181.05      168.80     10.17 o 
  -4   8   9      631.86      645.40     18.02 o 
  -3   8   9       16.11       12.20      2.32 o 
  -2   8   9       98.82       79.96      4.42 o 
  -1   8   9        9.22        6.50      1.77 o 
   0   8   9      396.95      345.73     10.44 o 
   1   8   9        3.17        5.41      2.15 o 
   2   8   9       20.85       15.70      3.82 o 
   3   8   9       13.15        4.43      1.81 o 
   4   8   9       53.94       44.88     10.69 o 
  -8   9   9      120.77       97.35      6.03 o 
  -7   9   9       22.51       10.05      2.45 o 
  -6   9   9        2.50        1.64      1.45 o 
  -5   9   9        4.08        2.15      2.08 o 
  -4   9   9       82.74       99.78      8.01 o 
  -3   9   9       64.25       56.79      4.90 o 
  -2   9   9       10.35        6.03      2.74 o 
  -1   9   9      310.79      312.72     19.14 o 
   0   9   9      175.37      158.97      7.22 o 
   1   9   9       75.45       80.86      5.21 o 
   2   9   9       21.87       30.33      4.31 o 
   3   9   9      231.53      262.25     12.87 o 
  -7  10   9       17.74       18.68      3.30 o 
  -6  10   9        7.72        5.24      1.94 o 
  -5  10   9       75.57       55.94      5.45 o 
  -4  10   9       87.14      105.84      7.20 o 
  -3  10   9       16.37       19.02      4.08 o 
  -2  10   9        0.05        0.94      1.76 o 
  -1  10   9        0.01       -2.57      2.59 o 
   0  10   9        5.71        6.65      2.19 o 
   1  10   9        0.03       -0.02      1.20 o 
   2  10   9        7.01        4.67      2.44 o 
  -6  11   9        8.75       11.45      2.72 o 
  -5  11   9        0.30        0.36      1.54 o 
  -4  11   9       19.56       19.46      3.27 o 
  -3  11   9      140.25      155.75     13.62 o 
  -2  11   9        0.07       -1.32      1.60 o 
  -1  11   9       46.18       53.53      5.43 o 
   0  11   9       53.07       50.50      4.41 o 
   1  11   9        2.68        5.27      1.55 o 
  -3  12   9        0.01       -0.94      2.43 o 
  -2  12   9        3.36        5.21      2.19 o 
 -11   0  10       59.80       54.52      5.85 o 
 -10   0  10        6.75       13.18      4.27 o 
  -9   0  10      430.73      436.07     22.11 o 
  -8   0  10      235.68      238.73     15.53 o 
  -7   0  10       10.24        7.89      2.92 o 
  -6   0  10      708.62      704.51     26.73 o 
  -5   0  10       10.57        8.80      2.83 o 
  -4   0  10      112.77      116.57      9.62 o 
  -3   0  10        1.26        4.26      2.18 o 
  -2   0  10      736.68      736.64     25.36 o 
  -1   0  10      809.94      781.25     26.07 o 
   0   0  10       16.53       15.52      3.47 o 
   1   0  10       45.69       53.10      5.86 o 
   2   0  10       11.24        9.16      2.74 o 
   3   0  10       33.92       26.64      4.11 o 
   4   0  10       46.21       41.21      4.57 o 
   5   0  10       16.61       27.88      4.05 o 
 -11   1  10        0.68       -0.34      1.71 o 
 -10   1  10        0.03       -0.90      1.25 o 
  -9   1  10       50.30       47.69      5.04 o 
  -8   1  10      135.11      128.65      7.96 o 
  -7   1  10       49.29       48.57      4.79 o 
  -6   1  10      130.12      111.90      7.00 o 
  -5   1  10        0.29       -0.46      1.35 o 
  -4   1  10      227.23      244.26      9.93 o 
  -3   1  10       31.39       40.52      8.25 o 
  -2   1  10      101.30       99.30      6.02 o 
  -1   1  10        0.56        0.31      1.03 o 
   0   1  10      230.38      206.63     12.05 o 
   1   1  10       32.48       40.39      4.62 o 
   2   1  10        0.10        1.92      0.85 o 
   3   1  10       48.65       48.16      5.42 o 
   4   1  10        6.86        9.69      1.89 o 
   5   1  10      123.60      129.50      6.87 o 
 -11   2  10       23.01       19.37      3.33 o 
 -10   2  10       13.11       16.47      2.75 o 
  -9   2  10        2.63        2.06      1.36 o 
  -8   2  10       52.66       51.32      5.00 o 
  -7   2  10      256.17      267.19     27.06 o 
  -6   2  10        5.65       10.29      2.38 o 
  -5   2  10       21.68       19.76      2.99 o 
  -4   2  10      437.45      484.30     14.61 o 
  -3   2  10      310.68      328.70      9.18 o 
  -2   2  10       27.45       27.08      3.06 o 
  -1   2  10     1937.34     1925.43     26.58 o 
   0   2  10       37.15       34.83      2.73 o 
   1   2  10      220.18      196.02      6.60 o 
   2   2  10      102.69       96.99      5.68 o 
   3   2  10        3.62        0.69      1.50 o 
   4   2  10       16.31       16.75      1.99 o 
   5   2  10        2.40        3.09      1.29 o 
 -10   3  10        0.04        1.61      1.44 o 
  -9   3  10      193.21      179.07      8.08 o 
  -8   3  10      147.58      141.24      8.48 o 
  -7   3  10      146.80      145.10      8.37 o 
  -6   3  10      235.58      229.02     12.69 o 
  -5   3  10      150.03      175.07      8.67 o 
  -4   3  10      498.09      487.46     14.89 o 
  -3   3  10      309.01      292.07     10.90 o 
  -2   3  10        2.05        2.45      1.66 o 
  -1   3  10      766.19      750.10     14.57 o 
   0   3  10      625.24      638.35     12.50 o 
   1   3  10        4.01        1.99      0.87 o 
   2   3  10      154.72      143.40      5.87 o 
   3   3  10      438.37      420.86     11.26 o 
   4   3  10       79.70       80.42      4.36 o 
   5   3  10       42.79       39.59      3.82 o 
 -10   4  10       16.22       10.20      2.53 o 
  -9   4  10        0.00        0.04      1.28 o 
  -8   4  10      161.81      157.32      7.58 o 
  -7   4  10        4.29        0.57      1.25 o 
  -6   4  10      150.79      143.08      8.19 o 
  -5   4  10      434.42      419.28     32.00 o 
  -4   4  10      118.58      104.55     10.45 o 
  -3   4  10       56.59       49.52      7.63 o 
  -2   4  10       48.01       47.37      4.42 o 
  -1   4  10        0.01        0.03      0.55 o 
   0   4  10        0.99        3.17      0.83 o 
   1   4  10       58.71       56.57      4.87 o 
   2   4  10        0.23        0.22      1.19 o 
   3   4  10        2.27        4.77      1.35 o 
   4   4  10      156.54      154.95      5.40 o 
   5   4  10        8.46       13.14      2.99 o 
 -10   5  10       41.34       29.02      3.80 o 
  -9   5  10       25.57       25.56      3.23 o 
  -8   5  10      355.53      319.89     10.79 o 
  -7   5  10        0.40        0.31      1.23 o 
  -6   5  10      369.69      354.79     13.43 o 
  -5   5  10       60.30       55.58      5.05 o 
  -4   5  10      172.87      174.14      8.80 o 
  -3   5  10      280.66      265.03     10.69 o 
  -2   5  10       38.72       34.25      3.70 o 
  -1   5  10      178.72      178.34      6.14 o 
   0   5  10       56.20       50.61      3.20 o 
   1   5  10        7.78        4.57      1.58 o 
   2   5  10        2.66        1.17      2.22 o 
   3   5  10        8.61       14.95      2.94 o 
   4   5  10       75.14       76.04      4.44 o 
  -9   6  10       22.22       24.00      5.11 o 
  -8   6  10      172.58      178.64      7.71 o 
  -7   6  10      105.83      111.98      7.71 o 
  -6   6  10        0.00        3.27      1.73 o 
  -5   6  10      239.55      240.47     10.89 o 
  -4   6  10      231.38      244.11     10.70 o 
  -3   6  10       29.20       25.60      3.41 o 
  -2   6  10      352.23      333.11     12.19 o 
  -1   6  10       42.04       45.41      3.21 o 
   0   6  10       30.11       34.15      2.75 o 
   1   6  10      300.87      305.63     17.59 o 
   2   6  10       53.36       54.45      8.35 o 
   3   6  10      295.58      330.41     17.09 o 
   4   6  10       57.12       51.88      4.42 o 
  -9   7  10      195.33      187.60      8.65 o 
  -8   7  10       25.32       24.26      4.05 o 
  -7   7  10       45.77       49.89      5.20 o 
  -6   7  10       15.92       23.67      2.95 o 
  -5   7  10      616.44      658.74     15.51 o 
  -4   7  10       22.05       21.66      4.84 o 
  -3   7  10       23.77       19.77      2.33 o 
  -2   7  10       67.70       70.13      3.54 o 
  -1   7  10      484.19      476.79     12.86 o 
   0   7  10      266.42      267.43     10.55 o 
   1   7  10      302.22      297.58     17.95 o 
   2   7  10       73.45       73.63      6.26 o 
   3   7  10       80.85       96.60     10.94 o 
  -8   8  10       12.22       19.02      3.00 o 
  -7   8  10      146.88      162.61      9.49 o 
  -6   8  10      596.42      601.12     18.72 o 
  -5   8  10       43.02       37.38      4.33 o 
  -4   8  10      346.27      331.72     12.72 o 
  -3   8  10       99.67       95.64     12.03 o 
  -2   8  10      451.11      398.76     13.62 o 
  -1   8  10        2.22       -2.24      5.70 o 
   0   8  10      597.95      617.41     17.71 o 
   1   8  10      338.98      330.98     13.28 o 
   2   8  10      285.71      290.18     13.10 o 
   3   8  10      655.03      777.12     23.61 o 
  -7   9  10        0.95        1.28      2.09 o 
  -6   9  10        0.41       -0.51      1.55 o 
  -5   9  10       39.27       37.96      4.51 o 
  -4   9  10      148.20      149.10     10.75 o 
  -3   9  10       38.82       45.33      4.52 o 
  -2   9  10       25.66       18.45      3.12 o 
  -1   9  10       31.45       27.30      6.53 o 
   0   9  10        3.57        0.85      1.35 o 
   1   9  10      187.40      190.78      8.28 o 
   2   9  10       17.58       25.04      3.36 o 
  -6  10  10       91.26       71.51      6.45 o 
  -5  10  10       16.38       10.32      2.57 o 
  -4  10  10        1.52        0.90      1.94 o 
  -3  10  10        3.43        4.51      3.29 o 
  -2  10  10        6.53        9.67      2.39 o 
  -1  10  10        0.16        1.28      1.34 o 
   0  10  10        8.92       13.88      2.81 o 
   1  10  10       45.04       50.80      4.48 o 
  -4  11  10        0.55        0.64      2.18 o 
  -3  11  10       43.63       61.41      8.93 o 
  -2  11  10       31.35       38.87      4.70 o 
 -10   1  11       17.31       15.88      3.41 o 
  -9   1  11        6.05        4.66      2.12 o 
  -8   1  11       17.19       21.03      3.42 o 
  -7   1  11       11.32        7.24      2.18 o 
  -6   1  11      206.38      195.69      9.74 o 
  -5   1  11        0.34       -1.73      1.73 o 
  -4   1  11       50.26       38.19      4.11 o 
  -3   1  11      216.72      212.71     13.79 o 
  -2   1  11       47.04       49.28      4.42 o 
  -1   1  11      442.80      485.23     17.02 o 
   0   1  11      114.97      112.92      6.46 o 
   1   1  11       26.90       30.21      2.74 o 
   2   1  11        0.31        3.67      1.97 o 
   3   1  11      186.02      187.74      9.50 o 
   4   1  11       98.67      101.23      6.10 o 
 -10   2  11       16.12        6.88      2.34 o 
  -9   2  11       12.98       13.23      2.95 o 
  -8   2  11      102.43       90.95      7.00 o 
  -7   2  11      167.00      166.30      9.22 o 
  -6   2  11       35.24       31.57      3.97 o 
  -5   2  11      357.52      299.87     11.95 o 
  -4   2  11      274.30      292.79     11.54 o 
  -3   2  11     1412.62     1380.90     28.46 o 
  -2   2  11       18.12       20.09      2.07 o 
  -1   2  11       30.55       36.73      2.87 o 
   0   2  11      197.43      194.58      6.84 o 
   1   2  11      120.38      108.32      5.09 o 
   2   2  11      355.38      367.74     22.12 o 
   3   2  11       15.79       20.14      2.52 o 
   4   2  11       56.81       54.60      4.46 o 
 -10   3  11        1.69        0.92      1.71 o 
  -9   3  11       17.32       15.77      3.10 o 
  -8   3  11       40.77       25.20      3.74 o 
  -7   3  11        7.78        1.94      1.66 o 
  -6   3  11      212.37      223.20     10.57 o 
  -5   3  11       19.55       15.81      2.88 o 
  -4   3  11      158.47      154.04      8.34 o 
  -3   3  11      376.19      401.85     13.63 o 
  -2   3  11       61.42       69.84      3.67 o 
  -1   3  11     1544.32     1514.39     32.26 o 
   0   3  11       49.86       35.99      5.40 o 
   1   3  11        0.42       -0.07      1.19 o 
   2   3  11       34.97       35.48      3.90 o 
   3   3  11       23.86       22.48      2.63 o 
   4   3  11       11.75       15.85      2.47 o 
 -10   4  11        8.12        6.36      1.79 o 
  -9   4  11       41.66       39.07      5.88 o 
  -8   4  11       39.78       29.03      4.01 o 
  -7   4  11       21.02       14.57      3.11 o 
  -6   4  11       81.86       85.56      6.53 o 
  -5   4  11       46.32       41.09      4.48 o 
  -4   4  11        0.32        0.65      1.48 o 
  -3   4  11        3.39        1.01      3.33 o 
  -2   4  11      360.97      341.99     12.35 o 
  -1   4  11       39.64       36.52      2.85 o 
   0   4  11      175.20      158.25      6.10 o 
   1   4  11       32.71       28.15      3.42 o 
   2   4  11        0.10        1.39      1.20 o 
   3   4  11        7.88       12.89      2.31 o 
   4   4  11       18.09       20.29      2.88 o 
  -9   5  11       97.41      105.47      8.26 o 
  -8   5  11       83.84       89.17      7.16 o 
  -7   5  11        8.89        5.04      2.23 o 
  -6   5  11      278.37      274.19     12.15 o 
  -5   5  11      101.28       98.94      9.43 o 
  -4   5  11       66.89       67.16      5.65 o 
  -3   5  11        8.62        7.43      1.94 o 
  -2   5  11       68.91       71.25      5.63 o 
  -1   5  11      475.60      469.12     14.69 o 
   0   5  11       29.06       30.27      3.44 o 
   1   5  11        2.86        7.03      2.53 o 
   2   5  11      175.43      167.49     11.95 o 
   3   5  11       41.33       40.14      3.82 o 
  -9   6  11        0.46       -1.51      1.51 o 
  -8   6  11       22.94       21.59      6.95 o 
  -7   6  11      108.72       89.62      7.15 o 
  -6   6  11       19.35       20.47      6.52 o 
  -5   6  11      150.03      139.56      8.52 o 
  -4   6  11        6.45        7.54      2.29 o 
  -3   6  11        1.87        1.65      1.26 o 
  -2   6  11       57.84       55.26      5.26 o 
  -1   6  11       15.94       13.77      2.72 o 
   0   6  11       64.61       56.81      4.85 o 
   1   6  11        1.04       -2.46      2.46 o 
   2   6  11       27.48       24.14      5.24 o 
   3   6  11      147.62      170.36     10.18 o 
  -8   7  11      110.47      136.66      9.05 o 
  -7   7  11      258.45      273.18     10.40 o 
  -6   7  11      260.81      295.45     10.52 o 
  -5   7  11        1.32       -1.46      1.76 o 
  -4   7  11      113.02      114.68     10.02 o 
  -3   7  11        6.28        3.12      4.32 o 
  -2   7  11       11.40        9.20      1.97 o 
  -1   7  11        4.47        3.37      1.64 o 
   0   7  11       98.19      102.60     10.64 o 
   1   7  11        6.82       10.60      4.06 o 
   2   7  11       30.89       29.83      5.99 o 
  -7   8  11       16.74       21.72      3.72 o 
  -6   8  11       26.23       13.77      8.49 o 
  -5   8  11       25.94       20.56      3.35 o 
  -4   8  11      223.70      219.21     10.50 o 
  -3   8  11      345.70      324.95     12.48 o 
  -2   8  11        4.22       -0.67      2.82 o 
  -1   8  11        0.41        4.92      2.80 o 
   0   8  11        2.16       -1.24      2.18 o 
   1   8  11       17.46       26.00      6.03 o 
  -6   9  11      106.41      112.74      8.11 o 
  -5   9  11        0.63       -0.49      1.35 o 
  -4   9  11       77.46       78.09      6.27 o 
  -3   9  11        1.94        3.54      2.66 o 
  -2   9  11       16.10       10.28      3.73 o 
  -1   9  11        0.14       -0.93      2.51 o 
   0   9  11       49.53       60.14      8.67 o 
  -4  10  11       11.57        8.44      2.98 o 
  -3  10  11       62.98       60.69      8.80 o 
  -2  10  11        0.00       -0.92      2.39 o 
 -10   0  12      202.07      218.97     16.94 o 
  -9   0  12        1.06        4.15      3.02 o 
  -8   0  12      160.09      176.31     14.29 o 
  -7   0  12      198.21      214.55     15.40 o 
  -6   0  12      420.73      449.95     22.36 o 
  -5   0  12       70.34       76.51      8.60 o 
  -4   0  12       64.32       79.88      8.76 o 
  -3   0  12       71.76       66.39      7.70 o 
  -2   0  12       20.76       21.04      4.34 o 
  -1   0  12      286.77      303.33     16.40 o 
   0   0  12       20.94       18.03      4.08 o 
   1   0  12       75.93       78.16      7.86 o 
   3   0  12        2.06       -1.22      2.28 o 
 -10   1  12       29.53       30.07      6.77 o 
  -9   1  12       62.29       56.20      5.90 o 
  -8   1  12       18.98       19.65      3.43 o 
  -7   1  12        6.91        8.72      2.40 o 
  -6   1  12      107.65      113.21      7.62 o 
  -5   1  12        5.86        9.55      2.43 o 
  -4   1  12      760.84      749.31     20.35 o 
  -3   1  12      539.07      536.78     16.46 o 
  -2   1  12        5.73        4.06      1.54 o 
  -1   1  12        1.32        0.70      1.47 o 
   0   1  12      138.73      131.94      5.88 o 
   1   1  12        0.16        0.88      1.02 o 
   2   1  12       61.22       63.14      5.25 o 
   3   1  12      184.89      217.73     15.76 o 
  -9   2  12       45.02       56.99      5.96 o 
  -8   2  12        1.66        2.31      2.06 o 
  -7   2  12      173.82      169.70      9.76 o 
  -6   2  12       80.79       85.65      6.72 o 
  -5   2  12      122.36      129.27      8.09 o 
  -4   2  12      534.13      548.43     17.05 o 
  -3   2  12      228.96      228.48     10.35 o 
  -2   2  12        0.43        0.76      1.16 o 
  -1   2  12       32.47       27.68      3.71 o 
   0   2  12      199.87      209.41      7.44 o 
   1   2  12       69.23       84.77      4.70 o 
   2   2  12       24.66       24.24      3.29 o 
   3   2  12        1.74        2.63      1.62 o 
  -9   3  12       91.14       91.59      7.55 o 
  -8   3  12       49.89       45.00      5.14 o 
  -7   3  12        0.17       -1.30      1.70 o 
  -6   3  12       88.93      111.51     10.06 o 
  -5   3  12      265.23      291.09     12.39 o 
  -4   3  12        0.86        0.42      1.55 o 
  -3   3  12      956.21      998.05     24.11 o 
  -2   3  12      292.53      274.39     17.47 o 
  -1   3  12       23.61       25.09      3.41 o 
   0   3  12      396.44      384.13     10.36 o 
   1   3  12       34.32       37.32      5.29 o 
   2   3  12        2.56       -1.48      4.34 o 
   3   3  12       26.77       22.22      2.76 o 
  -9   4  12        4.91        4.99      2.24 o 
  -8   4  12       41.10       38.66      4.89 o 
  -7   4  12       25.19       13.63      7.35 o 
  -6   4  12        3.79        0.23      1.18 o 
  -5   4  12      245.92      232.49     18.49 o 
  -4   4  12        0.19       -0.34      1.27 o 
  -3   4  12      239.05      223.20     10.51 o 
  -2   4  12       31.87       30.74      3.77 o 
  -1   4  12       95.77      105.43     10.03 o 
   0   4  12       47.39       49.05      4.55 o 
   1   4  12      296.91      296.30     11.60 o 
   2   4  12      134.02      141.17      8.17 o 
  -8   5  12       29.08       37.56      4.94 o 
  -7   5  12        8.49       15.98      3.10 o 
  -6   5  12        4.23        5.98      2.33 o 
  -5   5  12       15.22       11.76      2.68 o 
  -4   5  12        0.01        0.16      1.42 o 
  -3   5  12       25.53       25.11      3.60 o 
  -2   5  12      197.05      204.93      9.98 o 
  -1   5  12       17.16       13.78      2.69 o 
   0   5  12       77.78       68.20      8.57 o 
   1   5  12       14.23       22.19      5.00 o 
   2   5  12        5.23        1.98      3.83 o 
  -8   6  12       49.37       63.34      6.43 o 
  -7   6  12      219.45      247.35     12.37 o 
  -6   6  12       80.74      102.48     10.28 o 
  -5   6  12      160.87      170.51      9.75 o 
  -4   6  12       11.28       13.25      3.26 o 
  -3   6  12       49.73       53.21      5.23 o 
  -2   6  12        0.79        2.42      1.96 o 
  -1   6  12      139.78      143.86     10.20 o 
   0   6  12       17.41       14.55      4.23 o 
   1   6  12        3.18       -0.52      2.77 o 
  -7   7  12       68.66       73.01      5.52 o 
  -6   7  12       37.74       39.04      4.97 o 
  -5   7  12       46.86       60.97     10.22 o 
  -4   7  12        1.12        0.15      1.51 o 
  -3   7  12       53.38       43.57      5.31 o 
  -2   7  12        7.59       12.12      2.65 o 
  -1   7  12       53.38       71.85      9.09 o 
   0   7  12      132.77      124.33     12.18 o 
   1   7  12      346.94      356.92     21.32 o 
  -6   8  12       49.96       51.82      5.52 o 
  -5   8  12        0.12        1.65      1.64 o 
  -4   8  12       13.54       12.46      4.48 o 
  -3   8  12        4.08        4.71      3.03 o 
  -2   8  12       19.11       13.04      4.36 o 
  -1   8  12      199.19      179.74     15.08 o 
   0   8  12       53.18       84.26     10.55 o 
  -4   9  12       35.63       29.97      6.41 o 
  -3   9  12       96.70      101.54     11.43 o 
  -9   1  13        0.75        2.14      1.84 o 
  -8   1  13       32.53       46.12      5.41 o 
  -7   1  13        0.53        0.72      1.92 o 
  -6   1  13       36.14       31.68      4.27 o 
  -5   1  13      278.70      287.53     12.64 o 
  -4   1  13        3.34       -0.37      1.48 o 
  -3   1  13       32.56       38.05      4.37 o 
  -2   1  13      171.04      169.63      9.10 o 
  -1   1  13        1.73        0.13      1.28 o 
   0   1  13      342.72      356.93     10.48 o 
   1   1  13        0.38       -0.24      1.36 o 
   2   1  13      250.90      285.14     17.34 o 
  -9   2  13      148.46      181.41     10.96 o 
  -8   2  13       38.25       30.37      4.45 o 
  -7   2  13       36.27       36.30      4.78 o 
  -6   2  13      106.08      124.37      8.49 o 
  -5   2  13       34.66       36.71      4.85 o 
  -4   2  13       26.57       17.53      3.17 o 
  -3   2  13      396.99      376.54     14.13 o 
  -2   2  13      387.67      355.78     13.50 o 
  -1   2  13      269.99      273.19     11.53 o 
   0   2  13      128.99      138.28      7.95 o 
   1   2  13      177.65      177.07     18.46 o 
   2   2  13      161.16      194.88     13.85 o 
  -8   3  13        0.14       -1.27      1.94 o 
  -7   3  13       41.26       41.21      5.55 o 
  -6   3  13       21.21       12.54      2.83 o 
  -5   3  13      391.76      396.76     15.19 o 
  -4   3  13      248.43      245.47     11.57 o 
  -3   3  13       92.79       90.04     12.87 o 
  -2   3  13       62.42       82.29      6.34 o 
  -1   3  13        0.52       -0.26      1.10 o 
   0   3  13      129.60      128.01     11.48 o 
   1   3  13       56.01       63.04      8.15 o 
  -8   4  13        7.34       11.96      6.37 o 
  -7   4  13       41.43       49.22      5.58 o 
  -6   4  13       51.88       47.49      5.27 o 
  -5   4  13       68.45       68.12      6.13 o 
  -4   4  13      262.60      246.43     23.63 o 
  -3   4  13       43.34       37.35      4.49 o 
  -2   4  13        0.61        0.38      1.34 o 
  -1   4  13       22.58       23.24      3.44 o 
   0   4  13        0.04        0.39      1.88 o 
   1   4  13      107.45      108.01     10.94 o 
  -7   5  13       71.46       75.06      6.88 o 
  -6   5  13       42.74       42.89      5.23 o 
  -5   5  13        4.45        3.90      1.79 o 
  -4   5  13      340.21      375.93     14.87 o 
  -3   5  13       89.19       90.50      6.99 o 
  -2   5  13        8.92        8.24      2.29 o 
  -1   5  13       60.27       62.77     10.12 o 
   0   5  13        3.33        9.27      3.60 o 
  -7   6  13        0.61        2.54      1.75 o 
  -6   6  13       31.89       26.90      4.26 o 
  -5   6  13       21.62       22.75      3.83 o 
  -4   6  13        0.50        2.22      2.43 o 
  -3   6  13       73.54       87.33     12.84 o 
  -2   6  13       38.25       35.47      4.39 o 
  -1   6  13       14.15       13.98      4.30 o 
  -5   7  13        4.75        3.37      2.08 o 
  -4   7  13        0.23       -1.07      1.61 o 
  -3   7  13       52.05       66.15      6.17 o 
  -2   7  13       33.31       46.14      5.14 o 
  -7   0  14       62.13       78.88     10.05 o 
  -6   0  14      406.84      451.55     24.18 o 
  -5   0  14      208.37      207.02     15.68 o 
  -4   0  14        5.63        2.50      2.12 o 
  -3   0  14       25.58       41.65      6.81 o 
  -2   0  14      150.26      160.92     13.09 o 
  -1   0  14      102.08      120.05     11.06 o 
   0   0  14        9.17        7.77      2.77 o 
  -7   1  14      253.53      248.01     26.79 o 
  -6   1  14      173.52      196.20     10.98 o 
  -5   1  14        4.04        6.42      2.42 o 
  -4   1  14       15.23       16.49      3.12 o 
  -3   1  14       38.28       32.71      4.44 o 
  -2   1  14        3.06        0.31      1.66 o 
  -1   1  14      113.31      114.49      7.65 o 
   0   1  14       96.53      114.04      8.33 o 
  -7   2  14        0.01        0.95      1.60 o 
  -6   2  14      694.43      734.73     22.56 o 
  -5   2  14       32.36       39.63      7.10 o 
  -4   2  14        4.40        4.67      2.37 o 
  -3   2  14      167.63      160.20      9.37 o 
  -2   2  14       18.55       26.73      3.86 o 
  -1   2  14        6.76       12.03      4.92 o 
   0   2  14        0.28       -2.50      2.50 o 
  -7   3  14      168.94      187.69     12.52 o 
  -6   3  14      123.86      127.10      8.93 o 
  -5   3  14       99.61      123.36      8.62 o 
  -4   3  14       16.50       10.49      2.57 o 
  -3   3  14       27.71       36.34      4.64 o 
  -2   3  14        5.64        2.56      2.04 o 
  -1   3  14       32.61       27.99      3.86 o 
  -6   4  14        0.11        2.17      2.97 o 
  -5   4  14       41.61       45.17      5.22 o 
  -4   4  14       39.92       34.47      4.58 o 
  -3   4  14        0.06       -0.81      2.13 o 
  -2   4  14       10.04        4.40      1.95 o 
  -1   4  14       12.65        5.82      3.14 o 
  -5   5  14        8.70        2.56      2.36 o 
  -4   5  14        0.13       -0.77      1.53 o 
  -3   5  14        0.18       -2.14      6.21 o 
  -4   1  15        3.76       -2.65      3.41 o 
                                                 
